# Supplementary material for: Sunlight-driven simultaneous CO2 reduction and water oxidation using indium-organic framework heterostructures
Source: Nat Commun. 2025 Mar 16;16:2601. doi: 10.1038/s41467-025-57742-5 (PMC11911404; doi:10.1038/s41467-025-57742-5)
Supplement: Supplementary file 3 — Supplementary Data 1 [file 41467_2025_57742_MOESM3_ESM.xlsx]

## Sheet: In-N
In-N
1
7.1029000281999997 0.0000000000000000 0.0000000000000000
0.0000000000000000 33.3656005858999976 0.0000000000000000
0.0000000000000000 0.0000000000000000 16.6748008727999988
O C H In N
20 96 48 6 8
Direct
0.3395034285348462 0.2919658964487247 0.9063596441421132
0.6604965714651537 0.7080340745512764 0.0936403418578859
0.6604965714651537 0.7080340745512764 0.9063596441421132
0.3395034285348462 0.2919658964487247 0.0936403418578859
0.6604965714651537 0.2919658964487247 0.0936403418578859
0.3395034285348462 0.7080340745512764 0.9063596441421132
0.3395034285348462 0.7080340745512764 0.0936403418578859
0.6604965714651537 0.2919658964487247 0.9063596441421132
0.8395033945348435 0.7919659254487236 0.9063596441421132
0.1604965884651519 0.2080340895512739 0.0936403418578859
0.1604965884651519 0.2080340895512739 0.9063596441421132
0.8395033945348435 0.7919659254487236 0.0936403418578859
0.1604965884651519 0.7919659254487236 0.0936403418578859
0.8395033945348435 0.2080340895512739 0.9063596441421132
0.8395033945348435 0.2080340895512739 0.0936403418578859
0.1604965884651519 0.7919659254487236 0.9063596441421132
0.5000000000000000 0.2187245395259617 -0.0000000000000000
0.5000000000000000 0.7812754894740372 -0.0000000000000000
0.0000000000000000 0.7187245105259628 -0.0000000000000000
0.0000000000000000 0.2812754604740383 -0.0000000000000000
0.3283673053093678 0.3513945474381351 0.7938149173668124
0.6716326946906330 0.6486054245618625 0.2061850536331883
0.6716326946906330 0.6486054245618625 0.7938149173668124
0.3283673053093678 0.3513945474381351 0.2061850536331883
0.6716326946906330 0.3513945474381351 0.2061850536331883
0.3283673053093678 0.6486054245618625 0.7938149173668124
0.3283673053093678 0.6486054245618625 0.2061850536331883
0.6716326946906330 0.3513945474381351 0.7938149173668124
0.8283672713093713 0.8513945754381375 0.7938149173668124
0.1716326776906344 0.1486054385618636 0.2061850536331883
0.1716326776906344 0.1486054385618636 0.7938149173668124
0.8283672713093713 0.8513945754381375 0.2061850536331883
0.1716326776906344 0.8513945754381375 0.2061850536331883
0.8283672713093713 0.1486054385618636 0.7938149173668124
0.8283672713093713 0.1486054385618636 0.2061850536331883
0.1716326776906344 0.8513945754381375 0.7938149173668124
0.3285379101045149 0.3814607803552769 0.7362528706376293
0.6714620898954854 0.6185391906447244 0.2637471003623720
0.6714620898954854 0.6185391906447244 0.7362528706376293
0.3285379101045149 0.3814607803552769 0.2637471003623720
0.6714620898954854 0.3814607803552769 0.2637471003623720
0.3285379101045149 0.6185391906447244 0.7362528706376293
0.3285379101045149 0.6185391906447244 0.2637471003623720
0.6714620898954854 0.3814607803552769 0.7362528706376293
0.8285378771045154 0.8814608093552756 0.7362528706376293
0.1714621058954864 0.1185392126447261 0.2637471003623720
0.1714621058954864 0.1185392126447261 0.7362528706376293
0.8285378771045154 0.8814608093552756 0.2637471003623720
0.1714621058954864 0.8814608093552756 0.2637471003623720
0.8285378771045154 0.1185392126447261 0.7362528706376293
0.8285378771045154 0.1185392126447261 0.2637471003623720
0.1714621058954864 0.8814608093552756 0.7362528706376293
0.5000000000000000 0.3039178355005724 0.8831465847583347
0.5000000000000000 0.6960821074994337 0.1168534082416610
0.5000000000000000 0.6960821074994337 0.8831465847583347
0.5000000000000000 0.3039178355005724 0.1168534082416610
0.0000000000000000 0.8039178925005663 0.8831465847583347
0.0000000000000000 0.1960821504994336 0.1168534082416610
0.0000000000000000 0.1960821504994336 0.8831465847583347
0.0000000000000000 0.8039178925005663 0.1168534082416610
0.5000000000000000 0.3363765198852419 0.8217526830405119
0.5000000000000000 0.6636235081147541 0.1782473019594908
0.5000000000000000 0.6636235081147541 0.8217526830405119
0.5000000000000000 0.3363765198852419 0.1782473019594908
0.0000000000000000 0.8363764918852459 0.8217526830405119
0.0000000000000000 0.1636234801147583 0.1782473019594908
0.0000000000000000 0.1636234801147583 0.8217526830405119
0.0000000000000000 0.8363764918852459 0.1782473019594908
0.5000000000000000 0.3961640115472737 0.7074844431596997
0.5000000000000000 0.6038360174527320 0.2925155848403030
0.5000000000000000 0.6038360174527320 0.7074844431596997
0.5000000000000000 0.3961640115472737 0.2925155848403030
0.0000000000000000 0.8961639825472680 0.7074844431596997
0.0000000000000000 0.1038359954527302 0.2925155848403030
0.0000000000000000 0.1038359954527302 0.7074844431596997
0.0000000000000000 0.8961639825472680 0.2925155848403030
0.5000000000000000 0.3740718970951287 0.5408478069387983
0.5000000000000000 0.6259281029048710 0.4591521930612013
0.5000000000000000 0.6259281029048710 0.5408478069387983
0.5000000000000000 0.3740718970951287 0.4591521930612013
0.0000000000000000 0.8740718970951290 0.5408478069387983
0.0000000000000000 0.1259280879048662 0.4591521930612013
0.0000000000000000 0.1259280879048662 0.5408478069387983
0.0000000000000000 0.8740718970951290 0.4591521930612013
0.5000000000000000 0.4154037322343630 0.5655989223822731
0.5000000000000000 0.5845962677656371 0.4344011056177295
0.5000000000000000 0.5845962677656371 0.5655989223822731
0.5000000000000000 0.4154037322343630 0.4344011056177295
0.0000000000000000 0.9154037322343629 0.5655989223822731
0.0000000000000000 0.0845962677656369 0.4344011056177295
0.0000000000000000 0.0845962677656369 0.5655989223822731
0.0000000000000000 0.9154037322343629 0.4344011056177295
0.5000000000000000 0.4275300221376351 0.6451542485587767
0.5000000000000000 0.5724699208623643 0.3548457514412232
0.5000000000000000 0.5724699208623643 0.6451542485587767
0.5000000000000000 0.4275300221376351 0.3548457514412232
0.0000000000000000 0.9275300791376357 0.6451542485587767
0.0000000000000000 0.0724699708623609 0.3548457514412232
0.0000000000000000 0.0724699708623609 0.6451542485587767
0.0000000000000000 0.9275300791376357 0.3548457514412232
0.5000000000000000 0.4672385168188021 0.6695998179708819
0.5000000000000000 0.5327614831811980 0.3304001530291195
0.5000000000000000 0.5327614831811980 0.6695998179708819
0.5000000000000000 0.4672385168188021 0.3304001530291195
0.0000000000000000 0.9672385168188020 0.6695998179708819
0.0000000000000000 0.0327614901812021 0.3304001530291195
0.0000000000000000 0.0327614901812021 0.6695998179708819
0.0000000000000000 0.9672385168188020 0.3304001530291195
0.5000000000000000 0.4795798657942967 0.7523320438576682
0.5000000000000000 0.5204201342057032 0.2476679851423305
0.5000000000000000 0.5204201342057032 0.7523320438576682
0.5000000000000000 0.4795798657942967 0.2476679851423305
0.0000000000000000 0.9795799227942980 0.7523320438576682
0.0000000000000000 0.0204201502057047 0.2476679851423305
0.0000000000000000 0.0204201502057047 0.7523320438576682
0.0000000000000000 0.9795799227942980 0.2476679851423305
0.1986286954264563 0.3390352633421523 0.8180102472096921
0.8013712715735445 0.6609647366578474 0.1819897527903077
0.8013712715735444 0.6609647366578474 0.8180102472096921
0.1986286954264563 0.3390352633421523 0.1819897527903076
0.8013712715735445 0.3390352633421523 0.1819897527903077
0.1986286954264563 0.6609647366578474 0.8180102472096921
0.1986286954264563 0.6609647366578474 0.1819897527903077
0.8013712715735444 0.3390352633421523 0.8180102472096921
0.6986286954264564 0.8390352633421526 0.8180102472096921
0.3013713045735437 0.1609647366578477 0.1819897527903076
0.3013713045735438 0.1609647366578477 0.8180102472096921
0.6986286954264564 0.8390352633421526 0.1819897527903076
0.3013713045735437 0.8390352633421526 0.1819897527903076
0.6986286954264564 0.1609647366578477 0.8180102472096921
0.6986286954264564 0.1609647366578477 0.1819897527903076
0.3013713045735438 0.8390352633421526 0.8180102472096921
0.1975858396020603 0.3937074387225685 0.7128538903607036
0.8024141933979387 0.6062925902774374 0.2871461386392954
0.8024141933979387 0.6062925902774374 0.7128538903607036
0.1975858396020603 0.3937074387225685 0.2871461386392954
0.8024141933979387 0.3937074387225686 0.2871461386392954
0.1975858396020603 0.6062925902774374 0.7128538903607036
0.1975858396020603 0.6062925902774374 0.2871461386392954
0.8024141933979387 0.3937074387225685 0.7128538903607036
0.6975858396020604 0.8937074097225626 0.7128538903607036
0.3024141773979376 0.1062925692774320 0.2871461386392954
0.3024141773979376 0.1062925692774320 0.7128538903607036
0.6975858396020604 0.8937074097225626 0.2871461386392954
0.3024141773979376 0.8937074097225626 0.2871461386392954
0.6975858396020604 0.1062925692774320 0.7128538903607036
0.6975858396020604 0.1062925692774320 0.2871461386392954
0.3024141773979376 0.8937074097225626 0.7128538903607036
0.5000000000000000 0.3488304121906468 0.5819122173733401
0.5000000000000000 0.6511695878093537 0.4180877546266577
0.5000000000000000 0.6511695878093537 0.5819122173733401
0.5000000000000000 0.3488304121906468 0.4180877546266577
0.0000000000000000 0.8488304121906463 0.5819122173733401
0.0000000000000000 0.1511695878093535 0.4180877546266577
0.0000000000000000 0.1511695878093535 0.5819122173733401
0.0000000000000000 0.8488304121906463 0.4180877546266577
0.5000000000000000 0.4590292865861270 0.8027931321363906
0.5000000000000000 0.5409707134138730 0.1972068388636105
0.5000000000000000 0.5409707134138730 0.8027931321363906
0.5000000000000000 0.4590292865861270 0.1972068388636105
0.0000000000000000 0.9590292865861270 0.8027931321363906
0.0000000000000000 0.0409707024138685 0.1972068388636105
0.0000000000000000 0.0409707024138685 0.8027931321363906
0.0000000000000000 0.9590292865861270 0.1972068388636105
0.2500000000000000 0.2500000000000000 -0.0000000000000000
0.7500000169999979 0.7500000000000000 -0.0000000000000000
0.7500000169999979 0.2500000000000000 -0.0000000000000000
0.2500000000000000 0.7500000000000000 -0.0000000000000000
0.5000000000000000 0.5000000000000000 0.5000000000000000
0.0000000000000000 -0.0000000000000000 0.5000000000000000
0.5000000000000000 0.5000000000000000 0.6194802133602209
0.5000000000000000 0.5000000000000000 0.3805198156397783
0.0000000000000000 -0.0000000000000000 0.6194802133602209
0.0000000000000000 -0.0000000000000000 0.3805198156397783
0.5000000000000000 0.4404409710208815 0.5000000000000000
0.5000000000000000 0.5595589999791192 0.5000000000000000
0.0000000000000000 0.9404410000208808 0.5000000000000000
0.0000000000000000 0.0595590329791189 0.5000000000000000
0.00000000E+00 0.00000000E+00 0.00000000E+00
0.00000000E+00 0.00000000E+00 0.00000000E+00
0.00000000E+00 0.00000000E+00 0.00000000E+00
0.00000000E+00 0.00000000E+00 0.00000000E+00
0.00000000E+00 0.00000000E+00 0.00000000E+00
0.00000000E+00 0.00000000E+00 0.00000000E+00
0.00000000E+00 0.00000000E+00 0.00000000E+00
0.00000000E+00 0.00000000E+00 0.00000000E+00
0.00000000E+00 0.00000000E+00 0.00000000E+00
0.00000000E+00 0.00000000E+00 0.00000000E+00
0.00000000E+00 0.00000000E+00 0.00000000E+00
0.00000000E+00 0.00000000E+00 0.00000000E+00
0.00000000E+00 0.00000000E+00 0.00000000E+00
0.00000000E+00 0.00000000E+00 0.00000000E+00
0.00000000E+00 0.00000000E+00 0.00000000E+00
0.00000000E+00 0.00000000E+00 0.00000000E+00
0.00000000E+00 0.00000000E+00 0.00000000E+00
0.00000000E+00 0.00000000E+00 0.00000000E+00
0.00000000E+00 0.00000000E+00 0.00000000E+00
0.00000000E+00 0.00000000E+00 0.00000000E+00
0.00000000E+00 0.00000000E+00 0.00000000E+00
0.00000000E+00 0.00000000E+00 0.00000000E+00
0.00000000E+00 0.00000000E+00 0.00000000E+00
0.00000000E+00 0.00000000E+00 0.00000000E+00
0.00000000E+00 0.00000000E+00 0.00000000E+00
0.00000000E+00 0.00000000E+00 0.00000000E+00
0.00000000E+00 0.00000000E+00 0.00000000E+00
0.00000000E+00 0.00000000E+00 0.00000000E+00
0.00000000E+00 0.00000000E+00 0.00000000E+00
0.00000000E+00 0.00000000E+00 0.00000000E+00
0.00000000E+00 0.00000000E+00 0.00000000E+00
0.00000000E+00 0.00000000E+00 0.00000000E+00
0.00000000E+00 0.00000000E+00 0.00000000E+00
0.00000000E+00 0.00000000E+00 0.00000000E+00
0.00000000E+00 0.00000000E+00 0.00000000E+00
0.00000000E+00 0.00000000E+00 0.00000000E+00
0.00000000E+00 0.00000000E+00 0.00000000E+00
0.00000000E+00 0.00000000E+00 0.00000000E+00
0.00000000E+00 0.00000000E+00 0.00000000E+00
0.00000000E+00 0.00000000E+00 0.00000000E+00
0.00000000E+00 0.00000000E+00 0.00000000E+00
0.00000000E+00 0.00000000E+00 0.00000000E+00
0.00000000E+00 0.00000000E+00 0.00000000E+00
0.00000000E+00 0.00000000E+00 0.00000000E+00
0.00000000E+00 0.00000000E+00 0.00000000E+00
0.00000000E+00 0.00000000E+00 0.00000000E+00
0.00000000E+00 0.00000000E+00 0.00000000E+00
0.00000000E+00 0.00000000E+00 0.00000000E+00
0.00000000E+00 0.00000000E+00 0.00000000E+00
0.00000000E+00 0.00000000E+00 0.00000000E+00
0.00000000E+00 0.00000000E+00 0.00000000E+00
0.00000000E+00 0.00000000E+00 0.00000000E+00
0.00000000E+00 0.00000000E+00 0.00000000E+00
0.00000000E+00 0.00000000E+00 0.00000000E+00
0.00000000E+00 0.00000000E+00 0.00000000E+00
0.00000000E+00 0.00000000E+00 0.00000000E+00
0.00000000E+00 0.00000000E+00 0.00000000E+00
0.00000000E+00 0.00000000E+00 0.00000000E+00
0.00000000E+00 0.00000000E+00 0.00000000E+00
0.00000000E+00 0.00000000E+00 0.00000000E+00
0.00000000E+00 0.00000000E+00 0.00000000E+00
0.00000000E+00 0.00000000E+00 0.00000000E+00
0.00000000E+00 0.00000000E+00 0.00000000E+00
0.00000000E+00 0.00000000E+00 0.00000000E+00
0.00000000E+00 0.00000000E+00 0.00000000E+00
0.00000000E+00 0.00000000E+00 0.00000000E+00
0.00000000E+00 0.00000000E+00 0.00000000E+00
0.00000000E+00 0.00000000E+00 0.00000000E+00
0.00000000E+00 0.00000000E+00 0.00000000E+00
0.00000000E+00 0.00000000E+00 0.00000000E+00
0.00000000E+00 0.00000000E+00 0.00000000E+00
0.00000000E+00 0.00000000E+00 0.00000000E+00
0.00000000E+00 0.00000000E+00 0.00000000E+00
0.00000000E+00 0.00000000E+00 0.00000000E+00
0.00000000E+00 0.00000000E+00 0.00000000E+00
0.00000000E+00 0.00000000E+00 0.00000000E+00
0.00000000E+00 0.00000000E+00 0.00000000E+00
0.00000000E+00 0.00000000E+00 0.00000000E+00
0.00000000E+00 0.00000000E+00 0.00000000E+00
0.00000000E+00 0.00000000E+00 0.00000000E+00
0.00000000E+00 0.00000000E+00 0.00000000E+00
0.00000000E+00 0.00000000E+00 0.00000000E+00
0.00000000E+00 0.00000000E+00 0.00000000E+00
0.00000000E+00 0.00000000E+00 0.00000000E+00
0.00000000E+00 0.00000000E+00 0.00000000E+00
0.00000000E+00 0.00000000E+00 0.00000000E+00
0.00000000E+00 0.00000000E+00 0.00000000E+00
0.00000000E+00 0.00000000E+00 0.00000000E+00
0.00000000E+00 0.00000000E+00 0.00000000E+00
0.00000000E+00 0.00000000E+00 0.00000000E+00
0.00000000E+00 0.00000000E+00 0.00000000E+00
0.00000000E+00 0.00000000E+00 0.00000000E+00
0.00000000E+00 0.00000000E+00 0.00000000E+00
0.00000000E+00 0.00000000E+00 0.00000000E+00
0.00000000E+00 0.00000000E+00 0.00000000E+00
0.00000000E+00 0.00000000E+00 0.00000000E+00
0.00000000E+00 0.00000000E+00 0.00000000E+00
0.00000000E+00 0.00000000E+00 0.00000000E+00
0.00000000E+00 0.00000000E+00 0.00000000E+00
0.00000000E+00 0.00000000E+00 0.00000000E+00
0.00000000E+00 0.00000000E+00 0.00000000E+00
0.00000000E+00 0.00000000E+00 0.00000000E+00
0.00000000E+00 0.00000000E+00 0.00000000E+00
0.00000000E+00 0.00000000E+00 0.00000000E+00
0.00000000E+00 0.00000000E+00 0.00000000E+00
0.00000000E+00 0.00000000E+00 0.00000000E+00
0.00000000E+00 0.00000000E+00 0.00000000E+00
0.00000000E+00 0.00000000E+00 0.00000000E+00
0.00000000E+00 0.00000000E+00 0.00000000E+00
0.00000000E+00 0.00000000E+00 0.00000000E+00
0.00000000E+00 0.00000000E+00 0.00000000E+00
0.00000000E+00 0.00000000E+00 0.00000000E+00
0.00000000E+00 0.00000000E+00 0.00000000E+00
0.00000000E+00 0.00000000E+00 0.00000000E+00
0.00000000E+00 0.00000000E+00 0.00000000E+00
0.00000000E+00 0.00000000E+00 0.00000000E+00
0.00000000E+00 0.00000000E+00 0.00000000E+00
0.00000000E+00 0.00000000E+00 0.00000000E+00
0.00000000E+00 0.00000000E+00 0.00000000E+00
0.00000000E+00 0.00000000E+00 0.00000000E+00
0.00000000E+00 0.00000000E+00 0.00000000E+00
0.00000000E+00 0.00000000E+00 0.00000000E+00
0.00000000E+00 0.00000000E+00 0.00000000E+00
0.00000000E+00 0.00000000E+00 0.00000000E+00
0.00000000E+00 0.00000000E+00 0.00000000E+00
0.00000000E+00 0.00000000E+00 0.00000000E+00
0.00000000E+00 0.00000000E+00 0.00000000E+00
0.00000000E+00 0.00000000E+00 0.00000000E+00
0.00000000E+00 0.00000000E+00 0.00000000E+00
0.00000000E+00 0.00000000E+00 0.00000000E+00
0.00000000E+00 0.00000000E+00 0.00000000E+00
0.00000000E+00 0.00000000E+00 0.00000000E+00
0.00000000E+00 0.00000000E+00 0.00000000E+00
0.00000000E+00 0.00000000E+00 0.00000000E+00
0.00000000E+00 0.00000000E+00 0.00000000E+00
0.00000000E+00 0.00000000E+00 0.00000000E+00
0.00000000E+00 0.00000000E+00 0.00000000E+00
0.00000000E+00 0.00000000E+00 0.00000000E+00
0.00000000E+00 0.00000000E+00 0.00000000E+00
0.00000000E+00 0.00000000E+00 0.00000000E+00
0.00000000E+00 0.00000000E+00 0.00000000E+00
0.00000000E+00 0.00000000E+00 0.00000000E+00
0.00000000E+00 0.00000000E+00 0.00000000E+00
0.00000000E+00 0.00000000E+00 0.00000000E+00
0.00000000E+00 0.00000000E+00 0.00000000E+00
0.00000000E+00 0.00000000E+00 0.00000000E+00
0.00000000E+00 0.00000000E+00 0.00000000E+00
0.00000000E+00 0.00000000E+00 0.00000000E+00
0.00000000E+00 0.00000000E+00 0.00000000E+00
0.00000000E+00 0.00000000E+00 0.00000000E+00
0.00000000E+00 0.00000000E+00 0.00000000E+00
0.00000000E+00 0.00000000E+00 0.00000000E+00
0.00000000E+00 0.00000000E+00 0.00000000E+00
0.00000000E+00 0.00000000E+00 0.00000000E+00
0.00000000E+00 0.00000000E+00 0.00000000E+00
0.00000000E+00 0.00000000E+00 0.00000000E+00
0.00000000E+00 0.00000000E+00 0.00000000E+00
0.00000000E+00 0.00000000E+00 0.00000000E+00
0.00000000E+00 0.00000000E+00 0.00000000E+00
0.00000000E+00 0.00000000E+00 0.00000000E+00
0.00000000E+00 0.00000000E+00 0.00000000E+00
0.00000000E+00 0.00000000E+00 0.00000000E+00
0.00000000E+00 0.00000000E+00 0.00000000E+00
0.00000000E+00 0.00000000E+00 0.00000000E+00
0.00000000E+00 0.00000000E+00 0.00000000E+00
0.00000000E+00 0.00000000E+00 0.00000000E+00
0.00000000E+00 0.00000000E+00 0.00000000E+00
0.00000000E+00 0.00000000E+00 0.00000000E+00
0.00000000E+00 0.00000000E+00 0.00000000E+00
0.00000000E+00 0.00000000E+00 0.00000000E+00
0.00000000E+00 0.00000000E+00 0.00000000E+00
0.00000000E+00 0.00000000E+00 0.00000000E+00
0.00000000E+00 0.00000000E+00 0.00000000E+00
0.00000000E+00 0.00000000E+00 0.00000000E+00
0.00000000E+00 0.00000000E+00 0.00000000E+00
0.00000000E+00 0.00000000E+00 0.00000000E+00
0.00000000E+00 0.00000000E+00 0.00000000E+00
0.00000000E+00 0.00000000E+00 0.00000000E+00

## Sheet: In-N-CO2
In-N-CO2
CELL
30.000000 30.000000 30.000000 90.000000 90.000000 90.000000
SYMMETRY NUMBER 1
SYMMETRY LABEL P1
ATOMS
NAME X Y Z
O 0.533927 0.318453 0.272619
O 0.608150 0.314115 0.270970
O 0.475826 0.550637 0.504805
O 0.415577 0.583905 0.467234
C 0.532985 0.384053 0.672413
C 0.610245 0.722968 0.339622
C 0.611314 0.720742 0.674200
C 0.533099 0.386805 0.337232
C 0.613436 0.383476 0.339437
C 0.530882 0.721662 0.669922
C 0.529765 0.721241 0.341901
C 0.613511 0.383387 0.673006
C 0.533538 0.417263 0.639744
C 0.611867 0.689157 0.371677
C 0.612595 0.686708 0.642409
C 0.533660 0.419883 0.369812
C 0.613930 0.416557 0.372138
C 0.532204 0.687602 0.638201
C 0.531426 0.687458 0.373902
C 0.614033 0.416582 0.640311
C 0.569338 0.332154 0.286925
C 0.572990 0.367004 0.689120
C 0.569200 0.739116 0.324698
C 0.570456 0.738354 0.687962
C 0.573032 0.368015 0.321607
C 0.574058 0.433912 0.623332
C 0.572482 0.671024 0.389231
C 0.573059 0.669762 0.623989
C 0.574048 0.435216 0.387931
C 0.574475 0.409202 0.528532
C 0.574230 0.695301 0.483906
C 0.574237 0.695018 0.529832
C 0.574541 0.409386 0.482583
C 0.574792 0.454640 0.543415
C 0.574160 0.649888 0.468907
C 0.574191 0.649355 0.544257
C 0.574894 0.455011 0.468111
C 0.574611 0.469439 0.588212
C 0.573871 0.635211 0.424072
C 0.574179 0.634184 0.588973
C 0.574493 0.470354 0.423420
C 0.574715 0.514072 0.603414
C 0.574056 0.590554 0.408827
C 0.574553 0.589394 0.603791
C 0.574242 0.515193 0.408608
C 0.574445 0.528559 0.649033
C 0.573983 0.576028 0.363279
C 0.574331 0.574476 0.649255
C 0.574154 0.530063 0.363094
C 0.445714 0.567395 0.485864
H 0.501185 0.371470 0.684807
H 0.641187 0.736722 0.326334
H 0.642354 0.733624 0.688114
H 0.501821 0.374643 0.323283
H 0.645580 0.370100 0.328557
H 0.498842 0.735243 0.680520
H 0.497565 0.733651 0.330396
H 0.644900 0.370277 0.685889
H 0.502289 0.430559 0.626684
H 0.643957 0.676634 0.383378
H 0.644519 0.673128 0.631453
H 0.502374 0.434086 0.381744
H 0.645600 0.428112 0.385759
H 0.501303 0.674685 0.623983
H 0.500595 0.673590 0.387357
H 0.645689 0.429337 0.627711
H 0.574194 0.380308 0.550306
H 0.574290 0.724241 0.462186
H 0.574377 0.723704 0.551875
H 0.574215 0.380619 0.460631
H 0.574341 0.506502 0.677714
H 0.573890 0.598039 0.334553
H 0.574082 0.596282 0.678131
H 0.574266 0.508365 0.334132
H 0.633769 0.328403 0.285036
H 0.572587 0.341083 0.714622
H 0.567919 0.765535 0.299735
H 0.569442 0.765024 0.712668
In 0.572522 0.552245 0.506218
N 0.574898 0.551910 0.576629
N 0.574213 0.552705 0.435697
N 0.575157 0.481796 0.505819
N 0.574212 0.622653 0.506448
EOF

## Sheet: In-N-HCOO
In-N_HCOO
CELL
30.000000 30.000000 30.000000 90.000000 90.000000 90.000000
SYMMETRY NUMBER 1
SYMMETRY LABEL P1
ATOMS
NAME X Y Z
O 0.533057 0.320234 0.272566
O 0.607278 0.315628 0.270547
O 0.480963 0.580305 0.474832
O 0.481641 0.537935 0.535943
C 0.532864 0.385314 0.671550
C 0.611117 0.721215 0.339557
C 0.615118 0.718829 0.676106
C 0.532767 0.387468 0.338099
C 0.613141 0.384626 0.339344
C 0.534867 0.721991 0.669881
C 0.530626 0.719799 0.342264
C 0.613436 0.384802 0.672594
C 0.533461 0.418400 0.638788
C 0.612856 0.688100 0.372292
C 0.616308 0.685125 0.643959
C 0.533420 0.420410 0.370757
C 0.613791 0.417746 0.372050
C 0.536057 0.688384 0.637683
C 0.532338 0.686714 0.374999
C 0.614060 0.418042 0.639938
C 0.568620 0.333577 0.286840
C 0.572841 0.368386 0.688459
C 0.570026 0.737123 0.324460
C 0.574414 0.737336 0.689140
C 0.572627 0.369040 0.321903
C 0.574083 0.435083 0.622633
C 0.573463 0.670519 0.390346
C 0.576790 0.669598 0.624377
C 0.573944 0.436060 0.388278
C 0.574869 0.410213 0.528242
C 0.578892 0.695274 0.484783
C 0.579928 0.695074 0.530382
C 0.574955 0.410328 0.482611
C 0.572941 0.456128 0.542675
C 0.575226 0.649443 0.470335
C 0.576713 0.649115 0.544522
C 0.573038 0.456337 0.468445
C 0.574345 0.470583 0.587471
C 0.574558 0.635027 0.425525
C 0.577307 0.634215 0.589175
C 0.574047 0.471255 0.423793
C 0.576527 0.515214 0.602355
C 0.574986 0.590340 0.410639
C 0.577803 0.589300 0.603285
C 0.575038 0.516165 0.409649
C 0.580062 0.528881 0.648485
C 0.577855 0.576665 0.364522
C 0.580677 0.574465 0.649050
C 0.577982 0.531067 0.363902
C 0.461060 0.560373 0.506125
H 0.501046 0.372734 0.683888
H 0.642022 0.734656 0.325866
H 0.646139 0.730694 0.690941
H 0.501421 0.375198 0.324403
H 0.645255 0.371526 0.328064
H 0.502950 0.736267 0.679905
H 0.498396 0.732037 0.330673
H 0.644774 0.371790 0.685686
H 0.502294 0.431679 0.625536
H 0.644982 0.675754 0.384099
H 0.648139 0.670834 0.633654
H 0.502191 0.434384 0.383078
H 0.645549 0.429510 0.385291
H 0.505196 0.676481 0.622547
H 0.501630 0.673061 0.388929
H 0.645755 0.430925 0.627564
H 0.576726 0.381572 0.550271
H 0.581174 0.723894 0.462759
H 0.583169 0.723505 0.552525
H 0.576818 0.381709 0.460541
H 0.581968 0.506426 0.676791
H 0.579962 0.599127 0.336238
H 0.583217 0.596236 0.677845
H 0.580184 0.509427 0.334973
H 0.633029 0.329504 0.284771
H 0.572360 0.342512 0.714012
H 0.568740 0.763002 0.298943
H 0.573524 0.763651 0.714228
H 0.424249 0.562174 0.508320
In 0.550207 0.553402 0.506654
N 0.575718 0.552607 0.575810
N 0.573646 0.552880 0.437123
N 0.571489 0.483233 0.505613
N 0.574008 0.622372 0.507351
EOF

## Sheet: In-N-HCOOH
In-N-HCOOH
CELL
30.000000 30.000000 30.000000 90.000000 90.000000 90.000000
SYMMETRY NUMBER 1
SYMMETRY LABEL P1
ATOMS
NAME X Y Z
O 0.534306 0.320343 0.270838
O 0.608343 0.313083 0.270235
O 0.488226 0.568588 0.483237
O 0.440952 0.563229 0.541357
C 0.534509 0.384564 0.673318
C 0.610254 0.721406 0.338307
C 0.611323 0.720583 0.674437
C 0.535320 0.387159 0.336980
C 0.615503 0.381135 0.339673
C 0.530923 0.719745 0.669874
C 0.529862 0.720012 0.342166
C 0.615019 0.383873 0.674918
C 0.535459 0.417181 0.640053
C 0.612444 0.687576 0.370288
C 0.613475 0.686925 0.642290
C 0.536749 0.419735 0.369999
C 0.616880 0.413754 0.372840
C 0.533100 0.686016 0.637827
C 0.532167 0.686147 0.374087
C 0.615957 0.416476 0.641679
C 0.570032 0.332322 0.285919
C 0.574299 0.367862 0.690860
C 0.568978 0.737778 0.324219
C 0.570047 0.737159 0.688206
C 0.574708 0.367343 0.321304
C 0.576195 0.433447 0.623793
C 0.573388 0.669578 0.388750
C 0.574415 0.669358 0.623478
C 0.577497 0.433513 0.388567
C 0.578340 0.408154 0.528994
C 0.575116 0.694304 0.483288
C 0.575478 0.694247 0.528973
C 0.578781 0.408136 0.483315
C 0.578006 0.453936 0.543862
C 0.576385 0.648546 0.468377
C 0.576853 0.648506 0.543841
C 0.578826 0.453951 0.468415
C 0.577194 0.468622 0.588316
C 0.575630 0.633950 0.423782
C 0.576476 0.633869 0.588351
C 0.578610 0.468694 0.423939
C 0.577108 0.513672 0.603572
C 0.576927 0.588907 0.408281
C 0.576967 0.588854 0.603644
C 0.578260 0.513709 0.408388
C 0.577153 0.528135 0.648938
C 0.576649 0.574362 0.362964
C 0.577054 0.574288 0.648979
C 0.577611 0.528136 0.363027
C 0.452022 0.582274 0.507859
H 0.502552 0.372274 0.685597
H 0.640972 0.735102 0.324446
H 0.642026 0.733980 0.688622
H 0.503759 0.376253 0.322643
H 0.647282 0.366957 0.328729
H 0.498558 0.732478 0.680530
H 0.497458 0.732528 0.331383
H 0.646243 0.371028 0.688463
H 0.504392 0.430349 0.626449
H 0.644736 0.675008 0.381368
H 0.645751 0.674119 0.631420
H 0.505896 0.434875 0.381904
H 0.648827 0.424174 0.386731
H 0.502531 0.672420 0.623529
H 0.501488 0.672455 0.388104
H 0.647778 0.429071 0.629327
H 0.578165 0.379395 0.550958
H 0.574234 0.723130 0.461426
H 0.574923 0.723031 0.550904
H 0.578981 0.379275 0.461482
H 0.577233 0.506230 0.677726
H 0.576014 0.596218 0.334131
H 0.577029 0.596174 0.677791
H 0.577838 0.506346 0.334144
H 0.634255 0.325974 0.285086
H 0.573565 0.342463 0.716877
H 0.567319 0.764253 0.299341
H 0.568366 0.763539 0.713183
H 0.493246 0.588381 0.457679
H 0.435030 0.611760 0.493341
In 0.573653 0.551088 0.506148
N 0.577130 0.551281 0.576633
N 0.578168 0.551298 0.435330
N 0.578511 0.480865 0.506093
N 0.577892 0.621604 0.506076
EOF

## Sheet: In-O
In-O
1
22.4289258884475977 -0.0353050488041645 -0.1310356426010839
-0.0594812320747937 38.4537092893398409 -0.1850923856282055
-0.0417535168354297 -0.0360555647451528 7.1478731476906336
O N C In H
59 12 96 12 61
Direct
0.1560962610467006 0.2580101543102468 0.5879520788290853
0.2213329805419470 0.1967667725151077 0.4028670825590276
0.0645516521524367 0.0395896472467007 0.4080780548068775
0.6553194526325679 0.7500166202195380 0.5977919008121068
0.7320577554003522 0.6959830015716874 0.3942808491232684
0.5675289881977087 0.5399136986209395 0.4146247180358857
0.8396164631109545 0.7335488198846057 0.1143852605097144
0.7933469668884719 0.8013601258484875 0.9236709996221832
0.9260443422221405 0.9623008014006474 0.9041521994509063
0.3473188405703916 0.2386954317254643 0.0891002183800211
0.2836609408972591 0.3037941433362374 0.9109087882150512
0.4307471019937278 0.4610586315109189 0.9055379720264004
0.8481930623755373 0.2613817781534596 0.9127098642210912
0.7850544204385913 0.1967392771599192 0.0924096780220432
0.9343865303378781 0.0406910187169179 0.0953694425771205
0.2905962245272756 0.6984761196402783 0.0865025224932750
0.4296160824541338 0.5388309115885205 0.0881747410745948
0.1555012006622085 0.7340179334598470 0.4048086272619866
0.2159022248353268 0.8016356058275134 0.5833228698562443
0.0716026001862152 0.9629258687909978 0.5877314658021633
0.6573564842755446 0.2407939952491833 0.4089843062762429
0.7194017424844092 0.3031409100109855 0.5940444083606874
0.5692908613259381 0.4623763106872047 0.5896231314628441
0.8455938834025284 0.7467351685565428 0.4264288092254784
0.7663812635209888 0.8036617453175430 0.6159373595070946
0.9341271424410170 0.9582987248710292 0.5868164591601344
0.3452011062039781 0.2372730612762423 0.4070905090251536
0.2811399442630307 0.3014513843957192 0.5929095919530537
0.4323557959102006 0.4608631634144786 0.5861967813707359
0.1573024928616072 0.2616682878113206 0.9071747078470820
0.2161096438162214 0.1959352823558775 0.0852365814681749
0.0738794612019070 0.0358519520477616 0.0909564409161182
0.6576925153924299 0.7668527684658171 0.9051624802907252
0.7050781322081973 0.6992860515535080 0.0871223458962011
0.5688540182008922 0.5394820474752167 0.0955214823733554
0.1483490909261349 0.7344930259175648 0.0871521547627454
0.2142207719526897 0.8027443388857886 0.9016550267477839
0.0651844341342973 0.9590142788635853 0.9054623863177467
0.6567127723737836 0.2385238455551687 0.0896828084312727
0.7163535874450792 0.3038647299994918 0.9119401107499587
0.5690512402152927 0.4615218520875828 0.9089204242232611
0.8439065323297457 0.2654453588295355 0.5957748786592183
0.7835340340430209 0.1985828644526516 0.4105734402586015
0.9257127524024180 0.0362679945026164 0.4122334344238499
0.3454515501249310 0.7665452514763543 0.5796917253551133
0.2842580275271171 0.6985482655594661 0.4042475405877277
0.4305149742165437 0.5385418914077453 0.4075035588325550
0.2358306489154867 0.2735299312304620 0.2488660093687139
0.7334486900852530 0.7749901326682360 0.2612864540642704
0.7659125742367754 0.7253743614042211 0.7598733250207769
0.2710141918287292 0.2256383060589476 0.7479942714592823
0.7726841636494557 0.2741223408555821 0.2519530093194252
0.2689202472548617 0.7719953889381304 0.2394289157626697
0.2371447162448002 0.7270715627470200 0.7454706792165069
0.7358584791317373 0.2265009711199182 0.7500996453951383
-0.0003705999426511 0.0259210920703798 0.7514752455940976
0.4994448871393256 0.5265885400103740 0.7513681619126896
-0.0010495645190465 0.9733972383034203 0.2473916112806230
0.4999552489217768 0.4741545474501256 0.2476381599079830
0.1687327275216078 0.1489115375136320 0.5928236854268223
0.6712973674599821 0.6507730202214717 0.5947337314330332
0.1663403155375232 0.8516522171794607 0.3944297185783824
0.0574954290551265 0.7275691956297329 0.6000324934911444
0.6668753386829034 0.3515579628367990 0.4048660186325893
0.8252230712821751 0.8490906216875873 0.4113973692716127
0.3295718920616090 0.3506576260041773 0.3999942712731978
0.4454454735795885 0.2297228610169298 0.5936378125586480
0.8319272250015045 0.1485571693768245 0.6009425523800539
0.9421486664147221 0.2720892819080052 0.4079547333467299
0.3328887967693221 0.6487608799165218 0.5953757007483041
0.4472877398213866 0.7703282515945615 0.3889737131649165
0.0340501607382743 0.2681009157436961 0.5798318112466461
0.1584825287905152 0.1331114031946516 0.4261491646408309
0.1270511260458155 0.1009892497775286 0.4200623117538926
0.5367981022039633 0.7667348436383818 0.5745003675610698
0.6598144034569071 0.6346325024332669 0.4297783160264826
0.6275368441451766 0.6027316514541629 0.4255497403848749
0.9645635345694248 0.7392339840427513 0.0936693152891245
0.8277620941051399 0.8706770185044428 0.9140986629678965
0.8567529348866463 0.9027508199622267 0.9133848084676772
0.4697680286736355 0.2389462488415872 0.0878282165582045
0.3295048501907708 0.3705737054929581 0.9049347824876455
0.3583708115630497 0.4026742377434027 0.9083637074212819
0.9712796056101324 0.2610005775445377 0.9118139456383945
0.8310795125040285 0.1303647831566776 0.0942681215806735
0.8590993194622309 0.0981082385732439 0.0894717862668355
0.4705279816395658 0.7590605817520009 0.9010182920183826
0.3327654356071518 0.6310033670630555 0.0873711264327846
0.3596437118285157 0.5984436601661786 0.0827449589879424
0.0285030270881327 0.7308240960132707 0.4340329858861596
0.1565275610084631 0.8665544931165200 0.5632533385799268
0.1260105253352884 0.8988066113065210 0.5718469166869349
0.5356671024267888 0.2324382557464238 0.4182913483809268
0.6571400339965742 0.3670204786894661 0.5720142989672057
0.6262206674707392 0.3991932436592202 0.5783743951060267
0.9653484223434631 0.7317321714076211 0.4301498013678698
0.8371687533321610 0.8653607852789715 0.5757701786294630
0.8698910442531108 0.8971081191453713 0.5782780142782883
0.4724567283017749 0.2324211993734950 0.4262315839817365
0.3405956974518337 0.3662731843651401 0.5667273955781108
0.3723793567670169 0.3983035983516343 0.5732667081030604
0.0333558009292418 0.2598895624506606 0.9149862110136867
0.1698840997547666 0.1287180501760745 0.0883509927874891
0.1416113527330210 0.0963795878611099 0.0856824532972857
0.5319264266172802 0.7583675242853543 0.9125939111440907
0.6697827154822651 0.6299552911563098 0.0914299852408439
0.6411123251070330 0.5977862704975618 0.0903397640644744
0.0265186382201287 0.7380737048028504 0.0953732146280040
0.1678818002621819 0.8691992211265382 0.9026787694446614
0.1398692185169129 0.9014174436662379 0.9084301469668190
0.5318381364898548 0.2395517238927076 0.0824437924389078
0.6694741562016342 0.3706535491509946 0.9104726572796505
0.6413158425209197 0.4029254493582213 0.9139575133100349
0.9707124063641785 0.2686004571697356 0.5740561931144964
0.8424541766750959 0.1333625746570399 0.4336255413332428
0.8730038814497049 0.1010813477662613 0.4260626728360510
0.4740595056121024 0.7673649301591369 0.5591458609858730
0.3431603743439607 0.6337382778718273 0.4271573713517687
0.3731019833726545 0.6012979071864609 0.4194468355871181
0.2073626828538649 0.1829924937772334 0.2444178158424063
0.1782940595244415 0.1479692905207561 0.2530167055112142
0.1189851932432747 0.0829380773336737 0.2533229566704662
0.0831450534532553 0.0496406715519951 0.2506679761661086
0.7073921312980257 0.6843318374669701 0.2438948494329536
0.6788750194034318 0.6492363121582776 0.2553688681960184
0.6186537397174717 0.5846684952068028 0.2591159173058830
0.5823136807147444 0.5515435172453119 0.2565130608045147
0.7907150384946219 0.8158733336832542 0.7655224197908472
0.8184959945671630 0.8510723998916327 0.7513383918629849
0.8792559176207100 0.9154378590020757 0.7438876500857928
0.9159405057363649 0.9484492232082518 0.7450621262143085
0.2931835485436268 0.3160918697883354 0.7505709662855327
0.3211694201558994 0.3513583143760239 0.7401704048692395
0.3811200749767604 0.4160494002178561 0.7406345878241615
0.4174601954294864 0.4491451689936151 0.7441399827209887
0.7951998836532383 0.1842577853831978 0.2525713472408503
0.8232847636841794 0.1490092784011530 0.2606584498242670
0.8811180845627514 0.0838354652583735 0.2576406189558642
0.9163361798289310 0.0504342160199833 0.2550898295255010
0.2981149061139833 0.6850188363731409 0.2460898481069316
0.3250634215403713 0.6496561388355628 0.2540332815624682
0.3811830793280326 0.5840416282157566 0.2509841676482746
0.4162705445744945 0.5506111387156375 0.2486620764218305
0.2040101429357382 0.8156566792950907 0.7420860891501293
0.1758900785182732 0.8507637741950149 0.7354088306307642
0.1177748959801674 0.9158356454181213 0.7408106084629046
0.0822426456123795 0.9491125413130106 0.7448910908339560
0.7065051258836832 0.3167931999787387 0.7526366761025649
0.6773248239297005 0.3517482958574294 0.7449738043377038
0.6185945160933023 0.4168170353894560 0.7459706844410909
0.5830621167107183 0.4500778820111484 0.7482671788040276
0.1319962962063665 0.2608826953981577 0.7473955893960179
0.0647840223209093 0.2633942090538671 0.7466273766705550
0.6318328755280962 0.7595923952105547 0.7510486561086972
0.5647611154574216 0.7620811398099112 0.7460165144500761
0.8672697167294381 0.7389529427461943 0.2675797954644314
0.9341364287139171 0.7361536394969266 0.2638508305781331
0.3718365775800179 0.2373771425867280 0.2495304885129089
0.4386039584102194 0.2358141816219000 0.2550378121443760
0.8716909529268492 0.2638466748551768 0.7531514862505505
0.9384583296790301 0.2649672887477066 0.7461686696538851
0.3766182145492835 0.7624938317009888 0.7248451671161981
0.4402046916763790 0.7635571664082815 0.7276527048649063
0.1260870465559414 0.7341553591762331 0.2506906443232705
0.0597781343745953 0.7339431086090870 0.2605695335255168
0.6322436648014166 0.2386509754233779 0.2487727913168693
0.5649098892092993 0.2363945123325485 0.2501635209739863
0.2505815534192756 0.2490586526158398 0.4989575039839396
0.7490300942522328 0.7506433974006221 0.0095231673114313
0.7520798475444431 0.2504845015230308 0.0022513782513074
0.2490688254917487 0.7499245913169617 0.4927157747105264
0.7504603668598716 0.7495823275638009 0.5081516536218365
0.2518294820748644 0.2495004134497630 -0.0025742573240235
0.2391389586191336 0.7481687669252001 0.0021199703023591
0.7509899881255255 0.2510031324531715 0.5005715275941122
-0.0016420557322715 -0.0005157320382583 0.4998663497009103
0.4997232331516651 0.5004658311808819 0.4994832735537921
-0.0008037545398735 -0.0005428399890897 -0.0008862151625548
0.4996454462533376 0.5004273009302733 -0.0006265250709879
0.1520029638250172 0.1386073500582570 0.7120157501589379
0.1932419136623154 0.1716196350363934 0.5939102854578445
0.1088540326487128 0.0902632262405269 0.5479296037218468
0.6543375095022416 0.6412259343755576 0.7154456884455233
0.6978786095259412 0.6726246016734095 0.5960879655972479
0.5639845637908564 0.7693923655051742 0.4501124893747032
0.6098148299610000 0.5920360421247520 0.5542328198920363
0.9387690049076683 0.7431356424782118 0.9658384504602359
0.8108076113548560 0.8594060653274517 0.0431988290736819
0.8638439775581275 0.9181345098911304 0.0402865467326289
0.4425503043734297 0.2421314567246375 0.9611224495082672
0.3117720537079800 0.3588785852911812 0.0318501494147474
0.3649728381820655 0.4176222003367129 0.0369469180240395
0.9452673407368349 0.2574678416714778 0.0389282098448314
0.8134861552035303 0.1426553248606058 0.9676227146976717
0.8653001011473640 0.0836483545052986 0.9596144691608026
0.4430593150712786 0.7552564296041038 0.0250881134364910
0.3159961898765337 0.6434561175237241 0.9602376380034543
0.3657142818602817 0.5838783276139793 0.9531626253011695
0.1895962156136002 0.8287087884599750 0.3907290340505872
0.1498576329604001 0.8627542322961756 0.2760621477901559
0.1031998814830466 0.7270983172112839 0.6001076961103714
0.0341101003019700 0.7234124378201368 0.7189026370883652
0.1086032339466034 0.9105672376677446 0.4443437453889243
0.6909952545081161 0.3288016535987501 0.4046526167260007
0.6499786517844409 0.3620063448120578 0.2851943811019944
0.5619859189315818 0.2298150675298382 0.5464086174665171
0.6081154940407368 0.4103884174486868 0.4503311268003324
0.7985630328328900 0.8272520814580366 0.4101054508930922
0.8420146458792033 0.8585726899802186 0.2902339680099792
0.8876886085340228 0.9074800108924669 0.4489704927784605
0.3055128029217851 0.3277869242827815 0.3987164395328601
0.3460630341919650 0.3609546925809295 0.2804224540932304
0.3996104804250578 0.2299489282573887 0.5945046695261045
0.4699223470411564 0.2260129357827920 0.7124775725113575
0.3900898672412462 0.4093313503448663 0.4453690554354317
0.0586473290794306 0.2558007854896130 0.0436138199349182
0.1874442298683404 0.1403224979827540 0.9608648025090085
0.1353256556439587 0.0812676235649495 0.9574592103989966
0.5560118738851819 0.7543227437501132 0.0434104571785521
0.6868419459381196 0.6414793200213732 0.9631292232386085
0.6342564070758506 0.5826097524520538 0.9626325464654094
0.0521131963021630 0.7413731605891115 0.9673026994912264
0.1854334100027384 0.8569568366893281 0.0294109653560701
0.1335347939680270 0.9157722063252258 0.0385805083546264
0.5559282489292665 0.2431010417388840 0.9527690584340405
0.6873586901297235 0.3588275128544037 0.0379604878193500
0.6353851968178345 0.4176879046730528 0.0429987866735332
0.8478847169997302 0.1377693648485357 0.7210047884367868
0.8082663978634287 0.1714914463046598 0.6018357516510149
0.9656820627463073 0.2756589150494071 0.2887531553411249
0.8962691197726279 0.2723573005336503 0.4080624081568878
0.8903284887574628 0.0893868727531790 0.5537089693613133
0.3485260206012343 0.6375282425297732 0.7145550764430986
0.3090831324621774 0.6715533382333634 0.5989554074599851
0.4725071855299086 0.7757089233141410 0.2754495511973172
0.4020485753289729 0.7729151100299038 0.3819608535351114
0.3901237406539784 0.5895437072479774 0.5473888917006292
0.3547051345826315 0.7572381856935945 0.8601699081883186
0.0590741416237025 0.2710061452921890 0.4511655102297302
0.9407100607262406 0.7295301121093628 0.5598797205085304
0.00000000E+00 0.00000000E+00 0.00000000E+00
0.00000000E+00 0.00000000E+00 0.00000000E+00
0.00000000E+00 0.00000000E+00 0.00000000E+00
0.00000000E+00 0.00000000E+00 0.00000000E+00
0.00000000E+00 0.00000000E+00 0.00000000E+00
0.00000000E+00 0.00000000E+00 0.00000000E+00
0.00000000E+00 0.00000000E+00 0.00000000E+00
0.00000000E+00 0.00000000E+00 0.00000000E+00
0.00000000E+00 0.00000000E+00 0.00000000E+00
0.00000000E+00 0.00000000E+00 0.00000000E+00
0.00000000E+00 0.00000000E+00 0.00000000E+00
0.00000000E+00 0.00000000E+00 0.00000000E+00
0.00000000E+00 0.00000000E+00 0.00000000E+00
0.00000000E+00 0.00000000E+00 0.00000000E+00
0.00000000E+00 0.00000000E+00 0.00000000E+00
0.00000000E+00 0.00000000E+00 0.00000000E+00
0.00000000E+00 0.00000000E+00 0.00000000E+00
0.00000000E+00 0.00000000E+00 0.00000000E+00
0.00000000E+00 0.00000000E+00 0.00000000E+00
0.00000000E+00 0.00000000E+00 0.00000000E+00
0.00000000E+00 0.00000000E+00 0.00000000E+00
0.00000000E+00 0.00000000E+00 0.00000000E+00
0.00000000E+00 0.00000000E+00 0.00000000E+00
0.00000000E+00 0.00000000E+00 0.00000000E+00
0.00000000E+00 0.00000000E+00 0.00000000E+00
0.00000000E+00 0.00000000E+00 0.00000000E+00
0.00000000E+00 0.00000000E+00 0.00000000E+00
0.00000000E+00 0.00000000E+00 0.00000000E+00
0.00000000E+00 0.00000000E+00 0.00000000E+00
0.00000000E+00 0.00000000E+00 0.00000000E+00
0.00000000E+00 0.00000000E+00 0.00000000E+00
0.00000000E+00 0.00000000E+00 0.00000000E+00
0.00000000E+00 0.00000000E+00 0.00000000E+00
0.00000000E+00 0.00000000E+00 0.00000000E+00
0.00000000E+00 0.00000000E+00 0.00000000E+00
0.00000000E+00 0.00000000E+00 0.00000000E+00
0.00000000E+00 0.00000000E+00 0.00000000E+00
0.00000000E+00 0.00000000E+00 0.00000000E+00
0.00000000E+00 0.00000000E+00 0.00000000E+00
0.00000000E+00 0.00000000E+00 0.00000000E+00
0.00000000E+00 0.00000000E+00 0.00000000E+00
0.00000000E+00 0.00000000E+00 0.00000000E+00
0.00000000E+00 0.00000000E+00 0.00000000E+00
0.00000000E+00 0.00000000E+00 0.00000000E+00
0.00000000E+00 0.00000000E+00 0.00000000E+00
0.00000000E+00 0.00000000E+00 0.00000000E+00
0.00000000E+00 0.00000000E+00 0.00000000E+00
0.00000000E+00 0.00000000E+00 0.00000000E+00
0.00000000E+00 0.00000000E+00 0.00000000E+00
0.00000000E+00 0.00000000E+00 0.00000000E+00
0.00000000E+00 0.00000000E+00 0.00000000E+00
0.00000000E+00 0.00000000E+00 0.00000000E+00
0.00000000E+00 0.00000000E+00 0.00000000E+00
0.00000000E+00 0.00000000E+00 0.00000000E+00
0.00000000E+00 0.00000000E+00 0.00000000E+00
0.00000000E+00 0.00000000E+00 0.00000000E+00
0.00000000E+00 0.00000000E+00 0.00000000E+00
0.00000000E+00 0.00000000E+00 0.00000000E+00
0.00000000E+00 0.00000000E+00 0.00000000E+00
0.00000000E+00 0.00000000E+00 0.00000000E+00
0.00000000E+00 0.00000000E+00 0.00000000E+00
0.00000000E+00 0.00000000E+00 0.00000000E+00
0.00000000E+00 0.00000000E+00 0.00000000E+00
0.00000000E+00 0.00000000E+00 0.00000000E+00
0.00000000E+00 0.00000000E+00 0.00000000E+00
0.00000000E+00 0.00000000E+00 0.00000000E+00
0.00000000E+00 0.00000000E+00 0.00000000E+00
0.00000000E+00 0.00000000E+00 0.00000000E+00
0.00000000E+00 0.00000000E+00 0.00000000E+00
0.00000000E+00 0.00000000E+00 0.00000000E+00
0.00000000E+00 0.00000000E+00 0.00000000E+00
0.00000000E+00 0.00000000E+00 0.00000000E+00
0.00000000E+00 0.00000000E+00 0.00000000E+00
0.00000000E+00 0.00000000E+00 0.00000000E+00
0.00000000E+00 0.00000000E+00 0.00000000E+00
0.00000000E+00 0.00000000E+00 0.00000000E+00
0.00000000E+00 0.00000000E+00 0.00000000E+00
0.00000000E+00 0.00000000E+00 0.00000000E+00
0.00000000E+00 0.00000000E+00 0.00000000E+00
0.00000000E+00 0.00000000E+00 0.00000000E+00
0.00000000E+00 0.00000000E+00 0.00000000E+00
0.00000000E+00 0.00000000E+00 0.00000000E+00
0.00000000E+00 0.00000000E+00 0.00000000E+00
0.00000000E+00 0.00000000E+00 0.00000000E+00
0.00000000E+00 0.00000000E+00 0.00000000E+00
0.00000000E+00 0.00000000E+00 0.00000000E+00
0.00000000E+00 0.00000000E+00 0.00000000E+00
0.00000000E+00 0.00000000E+00 0.00000000E+00
0.00000000E+00 0.00000000E+00 0.00000000E+00
0.00000000E+00 0.00000000E+00 0.00000000E+00
0.00000000E+00 0.00000000E+00 0.00000000E+00
0.00000000E+00 0.00000000E+00 0.00000000E+00
0.00000000E+00 0.00000000E+00 0.00000000E+00
0.00000000E+00 0.00000000E+00 0.00000000E+00
0.00000000E+00 0.00000000E+00 0.00000000E+00
0.00000000E+00 0.00000000E+00 0.00000000E+00
0.00000000E+00 0.00000000E+00 0.00000000E+00
0.00000000E+00 0.00000000E+00 0.00000000E+00
0.00000000E+00 0.00000000E+00 0.00000000E+00
0.00000000E+00 0.00000000E+00 0.00000000E+00
0.00000000E+00 0.00000000E+00 0.00000000E+00
0.00000000E+00 0.00000000E+00 0.00000000E+00
0.00000000E+00 0.00000000E+00 0.00000000E+00
0.00000000E+00 0.00000000E+00 0.00000000E+00
0.00000000E+00 0.00000000E+00 0.00000000E+00
0.00000000E+00 0.00000000E+00 0.00000000E+00
0.00000000E+00 0.00000000E+00 0.00000000E+00
0.00000000E+00 0.00000000E+00 0.00000000E+00
0.00000000E+00 0.00000000E+00 0.00000000E+00
0.00000000E+00 0.00000000E+00 0.00000000E+00
0.00000000E+00 0.00000000E+00 0.00000000E+00
0.00000000E+00 0.00000000E+00 0.00000000E+00
0.00000000E+00 0.00000000E+00 0.00000000E+00
0.00000000E+00 0.00000000E+00 0.00000000E+00
0.00000000E+00 0.00000000E+00 0.00000000E+00
0.00000000E+00 0.00000000E+00 0.00000000E+00
0.00000000E+00 0.00000000E+00 0.00000000E+00
0.00000000E+00 0.00000000E+00 0.00000000E+00
0.00000000E+00 0.00000000E+00 0.00000000E+00
0.00000000E+00 0.00000000E+00 0.00000000E+00
0.00000000E+00 0.00000000E+00 0.00000000E+00
0.00000000E+00 0.00000000E+00 0.00000000E+00
0.00000000E+00 0.00000000E+00 0.00000000E+00
0.00000000E+00 0.00000000E+00 0.00000000E+00
0.00000000E+00 0.00000000E+00 0.00000000E+00
0.00000000E+00 0.00000000E+00 0.00000000E+00
0.00000000E+00 0.00000000E+00 0.00000000E+00
0.00000000E+00 0.00000000E+00 0.00000000E+00
0.00000000E+00 0.00000000E+00 0.00000000E+00
0.00000000E+00 0.00000000E+00 0.00000000E+00
0.00000000E+00 0.00000000E+00 0.00000000E+00
0.00000000E+00 0.00000000E+00 0.00000000E+00
0.00000000E+00 0.00000000E+00 0.00000000E+00
0.00000000E+00 0.00000000E+00 0.00000000E+00
0.00000000E+00 0.00000000E+00 0.00000000E+00
0.00000000E+00 0.00000000E+00 0.00000000E+00
0.00000000E+00 0.00000000E+00 0.00000000E+00
0.00000000E+00 0.00000000E+00 0.00000000E+00
0.00000000E+00 0.00000000E+00 0.00000000E+00
0.00000000E+00 0.00000000E+00 0.00000000E+00
0.00000000E+00 0.00000000E+00 0.00000000E+00
0.00000000E+00 0.00000000E+00 0.00000000E+00
0.00000000E+00 0.00000000E+00 0.00000000E+00
0.00000000E+00 0.00000000E+00 0.00000000E+00
0.00000000E+00 0.00000000E+00 0.00000000E+00
0.00000000E+00 0.00000000E+00 0.00000000E+00
0.00000000E+00 0.00000000E+00 0.00000000E+00
0.00000000E+00 0.00000000E+00 0.00000000E+00
0.00000000E+00 0.00000000E+00 0.00000000E+00
0.00000000E+00 0.00000000E+00 0.00000000E+00
0.00000000E+00 0.00000000E+00 0.00000000E+00
0.00000000E+00 0.00000000E+00 0.00000000E+00
0.00000000E+00 0.00000000E+00 0.00000000E+00
0.00000000E+00 0.00000000E+00 0.00000000E+00
0.00000000E+00 0.00000000E+00 0.00000000E+00
0.00000000E+00 0.00000000E+00 0.00000000E+00
0.00000000E+00 0.00000000E+00 0.00000000E+00
0.00000000E+00 0.00000000E+00 0.00000000E+00
0.00000000E+00 0.00000000E+00 0.00000000E+00
0.00000000E+00 0.00000000E+00 0.00000000E+00
0.00000000E+00 0.00000000E+00 0.00000000E+00
0.00000000E+00 0.00000000E+00 0.00000000E+00
0.00000000E+00 0.00000000E+00 0.00000000E+00
0.00000000E+00 0.00000000E+00 0.00000000E+00
0.00000000E+00 0.00000000E+00 0.00000000E+00
0.00000000E+00 0.00000000E+00 0.00000000E+00
0.00000000E+00 0.00000000E+00 0.00000000E+00
0.00000000E+00 0.00000000E+00 0.00000000E+00
0.00000000E+00 0.00000000E+00 0.00000000E+00
0.00000000E+00 0.00000000E+00 0.00000000E+00
0.00000000E+00 0.00000000E+00 0.00000000E+00
0.00000000E+00 0.00000000E+00 0.00000000E+00
0.00000000E+00 0.00000000E+00 0.00000000E+00
0.00000000E+00 0.00000000E+00 0.00000000E+00
0.00000000E+00 0.00000000E+00 0.00000000E+00
0.00000000E+00 0.00000000E+00 0.00000000E+00
0.00000000E+00 0.00000000E+00 0.00000000E+00
0.00000000E+00 0.00000000E+00 0.00000000E+00
0.00000000E+00 0.00000000E+00 0.00000000E+00
0.00000000E+00 0.00000000E+00 0.00000000E+00
0.00000000E+00 0.00000000E+00 0.00000000E+00
0.00000000E+00 0.00000000E+00 0.00000000E+00
0.00000000E+00 0.00000000E+00 0.00000000E+00
0.00000000E+00 0.00000000E+00 0.00000000E+00
0.00000000E+00 0.00000000E+00 0.00000000E+00
0.00000000E+00 0.00000000E+00 0.00000000E+00
0.00000000E+00 0.00000000E+00 0.00000000E+00
0.00000000E+00 0.00000000E+00 0.00000000E+00
0.00000000E+00 0.00000000E+00 0.00000000E+00
0.00000000E+00 0.00000000E+00 0.00000000E+00
0.00000000E+00 0.00000000E+00 0.00000000E+00
0.00000000E+00 0.00000000E+00 0.00000000E+00
0.00000000E+00 0.00000000E+00 0.00000000E+00
0.00000000E+00 0.00000000E+00 0.00000000E+00
0.00000000E+00 0.00000000E+00 0.00000000E+00
0.00000000E+00 0.00000000E+00 0.00000000E+00
0.00000000E+00 0.00000000E+00 0.00000000E+00
0.00000000E+00 0.00000000E+00 0.00000000E+00
0.00000000E+00 0.00000000E+00 0.00000000E+00
0.00000000E+00 0.00000000E+00 0.00000000E+00
0.00000000E+00 0.00000000E+00 0.00000000E+00
0.00000000E+00 0.00000000E+00 0.00000000E+00
0.00000000E+00 0.00000000E+00 0.00000000E+00
0.00000000E+00 0.00000000E+00 0.00000000E+00
0.00000000E+00 0.00000000E+00 0.00000000E+00
0.00000000E+00 0.00000000E+00 0.00000000E+00
0.00000000E+00 0.00000000E+00 0.00000000E+00
0.00000000E+00 0.00000000E+00 0.00000000E+00
0.00000000E+00 0.00000000E+00 0.00000000E+00
0.00000000E+00 0.00000000E+00 0.00000000E+00
0.00000000E+00 0.00000000E+00 0.00000000E+00
0.00000000E+00 0.00000000E+00 0.00000000E+00
0.00000000E+00 0.00000000E+00 0.00000000E+00
0.00000000E+00 0.00000000E+00 0.00000000E+00
0.00000000E+00 0.00000000E+00 0.00000000E+00
0.00000000E+00 0.00000000E+00 0.00000000E+00
0.00000000E+00 0.00000000E+00 0.00000000E+00
0.00000000E+00 0.00000000E+00 0.00000000E+00
0.00000000E+00 0.00000000E+00 0.00000000E+00
0.00000000E+00 0.00000000E+00 0.00000000E+00
0.00000000E+00 0.00000000E+00 0.00000000E+00
0.00000000E+00 0.00000000E+00 0.00000000E+00
0.00000000E+00 0.00000000E+00 0.00000000E+00
0.00000000E+00 0.00000000E+00 0.00000000E+00
0.00000000E+00 0.00000000E+00 0.00000000E+00
0.00000000E+00 0.00000000E+00 0.00000000E+00
0.00000000E+00 0.00000000E+00 0.00000000E+00
0.00000000E+00 0.00000000E+00 0.00000000E+00
0.00000000E+00 0.00000000E+00 0.00000000E+00
0.00000000E+00 0.00000000E+00 0.00000000E+00
0.00000000E+00 0.00000000E+00 0.00000000E+00
0.00000000E+00 0.00000000E+00 0.00000000E+00
0.00000000E+00 0.00000000E+00 0.00000000E+00
0.00000000E+00 0.00000000E+00 0.00000000E+00
0.00000000E+00 0.00000000E+00 0.00000000E+00
0.00000000E+00 0.00000000E+00 0.00000000E+00
0.00000000E+00 0.00000000E+00 0.00000000E+00
0.00000000E+00 0.00000000E+00 0.00000000E+00
0.00000000E+00 0.00000000E+00 0.00000000E+00
0.00000000E+00 0.00000000E+00 0.00000000E+00

## Sheet: In-O-CO2
In-O -CO2
CELL
35.000000 35.000000 35.000000 90.647697 91.014503 90.194099
SYMMETRY NUMBER 1
SYMMETRY LABEL P1
ATOMS
NAME X Y Z
O 0.365059 0.565086 0.316813
O 0.281944 0.486954 0.416778
O 0.277014 0.558955 0.254269
O 0.368863 0.487414 0.349879
O 0.283060 0.484268 0.351845
O 0.369129 0.566754 0.253301
O 0.373770 0.487975 0.414848
O 0.280523 0.560470 0.317984
O 0.326347 0.563384 0.400078
O 0.370236 0.572886 0.541968
O 0.277468 0.499674 0.632671
O 0.282329 0.568489 0.477310
O 0.371567 0.493907 0.573863
O 0.288527 0.490343 0.570692
O 0.373569 0.571139 0.477120
O 0.376772 0.500497 0.637181
O 0.285618 0.570517 0.542218
O 0.330254 0.493810 0.490828
O 0.281760 0.466698 0.224664
O 0.330371 0.480124 0.270163
C 0.428476 0.665958 0.333321
C 0.406482 0.633033 0.328564
C 0.213745 0.388971 0.420140
C 0.235584 0.422348 0.419583
C 0.218919 0.667126 0.257021
C 0.236661 0.631646 0.254936
C 0.437814 0.390305 0.343388
C 0.414731 0.422690 0.344787
C 0.217075 0.383986 0.351197
C 0.238748 0.417490 0.350553
C 0.438291 0.668350 0.265015
C 0.416330 0.635355 0.260029
C 0.447201 0.393790 0.412048
C 0.423906 0.426016 0.413586
C 0.229426 0.668662 0.325627
C 0.247227 0.633283 0.323844
C 0.444495 0.683787 0.301676
C 0.400075 0.617154 0.291712
C 0.377124 0.582012 0.288432
C 0.204556 0.369639 0.385978
C 0.248211 0.436776 0.384760
C 0.272749 0.472067 0.385000
C 0.215193 0.685852 0.292307
C 0.251245 0.614116 0.288346
C 0.270262 0.576970 0.288117
C 0.454154 0.375831 0.376962
C 0.407586 0.440657 0.379966
C 0.381636 0.474671 0.382341
C 0.439976 0.670770 0.546418
C 0.417112 0.638013 0.545869
C 0.217910 0.391499 0.632625
C 0.236655 0.426640 0.633977
C 0.215510 0.667302 0.474965
C 0.237296 0.634015 0.475010
C 0.427611 0.388282 0.571973
C 0.408262 0.422904 0.571955
C 0.232935 0.384641 0.565571
C 0.251732 0.419675 0.566672
C 0.444029 0.667585 0.477442
C 0.421120 0.634907 0.476795
C 0.439297 0.394445 0.640202
C 0.419924 0.429123 0.640439
C 0.218165 0.669363 0.544145
C 0.239950 0.636038 0.544313
C 0.453439 0.685623 0.512232
C 0.407506 0.619958 0.511027
C 0.382009 0.585330 0.509386
C 0.215918 0.370359 0.598451
C 0.253906 0.441291 0.601009
C 0.274106 0.478040 0.600368
C 0.205938 0.685068 0.509488
C 0.249628 0.618190 0.509745
C 0.274122 0.583075 0.509160
C 0.443258 0.373858 0.605989
C 0.404042 0.443940 0.606313
C 0.383381 0.480378 0.604561
C 0.305913 0.473632 0.247571
In 0.324857 0.530182 0.353316
In 0.328964 0.526849 0.537433
In 0.328395 0.528584 0.445513
H 0.393817 0.618949 0.352953
H 0.206014 0.679590 0.447901
H 0.245390 0.619819 0.448481
H 0.401740 0.434308 0.318902
H 0.248756 0.428984 0.323699
H 0.454591 0.679141 0.450762
H 0.413115 0.620487 0.450041
H 0.258545 0.619752 0.349555
H 0.406186 0.626154 0.572194
H 0.203920 0.377864 0.447294
H 0.243548 0.437701 0.445826
H 0.395992 0.434409 0.545655
H 0.265147 0.431086 0.541320
H 0.459935 0.382535 0.438275
H 0.417711 0.440266 0.440629
H 0.249965 0.623545 0.571040
H 0.471294 0.711264 0.512718
H 0.461804 0.709555 0.305557
H 0.450741 0.681993 0.240267
H 0.412565 0.624007 0.230926
H 0.204711 0.380527 0.658299
H 0.201186 0.342844 0.597498
H 0.237450 0.442297 0.661228
H 0.187709 0.343353 0.386451
H 0.189009 0.711201 0.509361
H 0.201250 0.713629 0.293809
H 0.207744 0.680201 0.230998
H 0.472243 0.350514 0.375768
H 0.238401 0.617794 0.226825
H 0.451460 0.383448 0.666773
H 0.417834 0.444486 0.667731
H 0.387197 0.486750 0.659116
H 0.380532 0.582684 0.233777
H 0.433179 0.677937 0.361937
H 0.443154 0.376263 0.316003
H 0.209992 0.368877 0.324544
H 0.226652 0.683131 0.353204
H 0.447268 0.684825 0.573573
H 0.430551 0.372321 0.545235
H 0.231519 0.368217 0.538900
H 0.210803 0.683219 0.571106
H 0.458461 0.346708 0.605848
H 0.264644 0.486981 0.653602
H 0.267906 0.574683 0.233161
EOF

## Sheet: In-O-HCOO
In-O_HCOO
CELL
35.000000 35.000000 35.000000 90.647697 91.014503 90.194099
SYMMETRY NUMBER 1
SYMMETRY LABEL P1
ATOMS
NAME X Y Z
O 0.353477 0.578045 0.312205
O 0.282351 0.465136 0.420938
O 0.271579 0.561520 0.261936
O 0.360189 0.459853 0.358036
O 0.272906 0.473870 0.357015
O 0.367422 0.579197 0.250198
O 0.376432 0.464408 0.421200
O 0.270896 0.555245 0.325372
O 0.331328 0.540470 0.391063
O 0.377167 0.582524 0.550797
O 0.262577 0.514765 0.624822
O 0.279470 0.572802 0.486812
O 0.373590 0.501957 0.567565
O 0.291708 0.503506 0.569775
O 0.370382 0.582563 0.487345
O 0.372959 0.503813 0.631322
O 0.290956 0.586866 0.548337
O 0.332349 0.497667 0.492309
O 0.381792 0.496308 0.283285
O 0.317191 0.491259 0.285798
C 0.436781 0.660850 0.341107
C 0.410848 0.631610 0.332424
C 0.198412 0.379207 0.419839
C 0.224872 0.409115 0.421261
C 0.207930 0.665482 0.274838
C 0.224027 0.629342 0.270369
C 0.451341 0.385035 0.339217
C 0.422194 0.411600 0.344413
C 0.196699 0.382066 0.350735
C 0.222885 0.412206 0.352111
C 0.443503 0.673552 0.273675
C 0.417644 0.644198 0.264873
C 0.460525 0.380819 0.407795
C 0.431527 0.407504 0.413124
C 0.233911 0.669341 0.339433
C 0.249796 0.633111 0.335220
C 0.453133 0.681870 0.311797
C 0.401173 0.622953 0.294176
C 0.372642 0.591752 0.286912
C 0.184372 0.365558 0.384590
C 0.237235 0.425860 0.387397
C 0.266407 0.457516 0.388583
C 0.213077 0.685604 0.309297
C 0.245191 0.613030 0.300487
C 0.263327 0.574665 0.297262
C 0.470482 0.369526 0.370833
C 0.412080 0.422889 0.381477
C 0.380528 0.451325 0.387140
C 0.458709 0.671685 0.546880
C 0.431865 0.642284 0.549180
C 0.216989 0.400267 0.619053
C 0.232843 0.436777 0.622763
C 0.197219 0.660760 0.479285
C 0.223892 0.631282 0.480924
C 0.421632 0.391903 0.565738
C 0.403303 0.427197 0.565859
C 0.239656 0.396128 0.554127
C 0.255624 0.432546 0.557746
C 0.455999 0.666904 0.477751
C 0.428849 0.637777 0.479914
C 0.441649 0.401877 0.631762
C 0.423086 0.437090 0.632101
C 0.208818 0.674606 0.546493
C 0.235584 0.645184 0.548227
C 0.470822 0.684012 0.511180
C 0.416658 0.625373 0.515695
C 0.386701 0.595104 0.517813
C 0.220365 0.379950 0.584679
C 0.252161 0.453254 0.592148
C 0.270198 0.491977 0.594296
C 0.189627 0.682451 0.512077
C 0.243223 0.623392 0.515380
C 0.272480 0.592435 0.516390
C 0.440759 0.379186 0.598624
C 0.403655 0.449892 0.599232
C 0.382693 0.486942 0.597697
C 0.350262 0.487700 0.269389
In 0.322212 0.510348 0.342530
In 0.331115 0.544669 0.525694
In 0.330527 0.504916 0.435911
H 0.397581 0.614944 0.354793
H 0.182236 0.666820 0.452431
H 0.230378 0.613964 0.455779
H 0.407143 0.424251 0.320158
H 0.232847 0.425465 0.326058
H 0.465621 0.676491 0.449942
H 0.416531 0.624246 0.454304
H 0.266113 0.619851 0.358338
H 0.421963 0.632247 0.576676
H 0.188685 0.366410 0.446268
H 0.236385 0.420018 0.448423
H 0.388337 0.437814 0.540512
H 0.271052 0.445572 0.534349
H 0.475519 0.368837 0.432483
H 0.423469 0.416902 0.441659
H 0.251005 0.638779 0.574703
H 0.491864 0.706989 0.509417
H 0.473393 0.704815 0.318588
H 0.455985 0.690058 0.250755
H 0.409936 0.638987 0.234845
H 0.202203 0.387624 0.643018
H 0.207968 0.351398 0.581745
H 0.230409 0.451627 0.650282
H 0.163821 0.342024 0.383502
H 0.168771 0.705542 0.510840
H 0.200601 0.713932 0.312734
H 0.191174 0.677852 0.251532
H 0.493212 0.348687 0.366657
H 0.218854 0.613532 0.243640
H 0.456985 0.392244 0.657259
H 0.425006 0.454770 0.658047
H 0.380488 0.487468 0.652583
H 0.387442 0.589483 0.234147
H 0.444272 0.667346 0.370868
H 0.459285 0.376435 0.310366
H 0.185844 0.371378 0.323203
H 0.237859 0.685001 0.366343
H 0.470279 0.685025 0.572953
H 0.421030 0.374239 0.539856
H 0.242371 0.380221 0.527338
H 0.202916 0.691577 0.572048
H 0.455181 0.351599 0.598400
H 0.243474 0.502677 0.640751
H 0.267002 0.581566 0.243222
H 0.347332 0.475493 0.239975
EOF

## Sheet: In-O-HCOOH
TITLE In-O_HCOOH
CELL
35.000000 35.000000 35.000000 90.647697 91.014503 90.194099
SYMMETRY NUMBER 1
SYMMETRY LABEL P1
ATOMS
NAME X Y Z
O 0.369034 0.568642 0.321518
O 0.278061 0.494140 0.417580
O 0.275985 0.557579 0.261688
O 0.369024 0.485618 0.331557
O 0.286329 0.486917 0.353620
O 0.370314 0.571652 0.258005
O 0.366961 0.485403 0.394972
O 0.285745 0.566011 0.324189
O 0.331573 0.566008 0.401507
O 0.372149 0.572480 0.548099
O 0.279779 0.500188 0.633775
O 0.275141 0.569526 0.474983
O 0.371772 0.492858 0.573765
O 0.287578 0.493054 0.570967
O 0.362759 0.581020 0.484492
O 0.376341 0.499718 0.637232
O 0.286790 0.571459 0.539253
O 0.332205 0.497751 0.490084
O 0.361248 0.462480 0.258259
O 0.312216 0.437277 0.223549
C 0.425214 0.673215 0.337804
C 0.405099 0.639148 0.332940
C 0.211465 0.394646 0.419879
C 0.233578 0.427850 0.419858
C 0.215631 0.665043 0.260103
C 0.233888 0.629764 0.259465
C 0.447567 0.391763 0.335715
C 0.421827 0.421986 0.332812
C 0.216549 0.389493 0.351065
C 0.238768 0.422650 0.350988
C 0.439054 0.673834 0.270173
C 0.418906 0.639728 0.265024
C 0.444628 0.395393 0.404749
C 0.418828 0.425517 0.402021
C 0.232420 0.672680 0.327240
C 0.250709 0.637478 0.326836
C 0.442242 0.690726 0.306533
C 0.401561 0.622009 0.296323
C 0.379627 0.586230 0.292959
C 0.202981 0.375346 0.385519
C 0.247465 0.441967 0.385396
C 0.272270 0.477012 0.386065
C 0.214828 0.686674 0.293957
C 0.251797 0.615471 0.292782
C 0.271893 0.578674 0.293964
C 0.459047 0.378483 0.371615
C 0.407281 0.439031 0.365966
C 0.379752 0.471362 0.364448
C 0.446114 0.667406 0.553030
C 0.420446 0.636813 0.552430
C 0.218800 0.392691 0.633141
C 0.237496 0.427862 0.634576
C 0.208000 0.667405 0.481526
C 0.230489 0.634718 0.478720
C 0.428143 0.387898 0.572326
C 0.408653 0.422388 0.572248
C 0.233627 0.386085 0.566041
C 0.252384 0.421141 0.567200
C 0.445846 0.667335 0.483788
C 0.419864 0.637025 0.483065
C 0.440737 0.394781 0.640343
C 0.421139 0.429310 0.640574
C 0.217121 0.667895 0.550293
C 0.239685 0.635238 0.547568
C 0.458853 0.682713 0.518751
C 0.407023 0.621664 0.517424
C 0.378606 0.589540 0.516028
C 0.216720 0.371588 0.598925
C 0.254702 0.442731 0.601603
C 0.274786 0.479428 0.601049
C 0.201294 0.684046 0.517274
C 0.246433 0.618457 0.511770
C 0.271279 0.583815 0.508154
C 0.444313 0.373848 0.606276
C 0.404616 0.443675 0.606533
C 0.383561 0.479619 0.604789
C 0.325329 0.449037 0.253857
In 0.330233 0.530603 0.356098
In 0.330767 0.527239 0.539502
In 0.322177 0.535483 0.448364
H 0.391596 0.625213 0.356950
H 0.195629 0.680013 0.455785
H 0.236179 0.621338 0.451158
H 0.413051 0.432299 0.304769
H 0.249611 0.433868 0.324346
H 0.455990 0.679119 0.457043
H 0.408971 0.624825 0.456204
H 0.264543 0.626277 0.352519
H 0.410387 0.624360 0.578831
H 0.200806 0.383694 0.446776
H 0.240761 0.443256 0.446274
H 0.396021 0.433560 0.545987
H 0.265686 0.432591 0.541815
H 0.453527 0.385010 0.432796
H 0.407084 0.439031 0.427443
H 0.252434 0.622354 0.572945
H 0.478895 0.706681 0.519281
H 0.458085 0.717410 0.310495
H 0.452566 0.687170 0.245833
H 0.417719 0.626872 0.236381
H 0.205617 0.381675 0.658804
H 0.201998 0.344080 0.597920
H 0.238021 0.443569 0.661793
H 0.185728 0.349310 0.385583
H 0.183682 0.709632 0.519468
H 0.200562 0.714332 0.294414
H 0.201911 0.675724 0.234144
H 0.479288 0.354916 0.373795
H 0.233525 0.613558 0.232541
H 0.453461 0.384165 0.666811
H 0.419504 0.445049 0.667706
H 0.386303 0.485918 0.659325
H 0.379672 0.588474 0.238129
H 0.427627 0.686338 0.366163
H 0.458753 0.378603 0.309849
H 0.209916 0.374531 0.324222
H 0.231827 0.689413 0.353702
H 0.456259 0.679404 0.580293
H 0.430869 0.371683 0.545718
H 0.232179 0.369759 0.539305
H 0.211893 0.680850 0.578215
H 0.459668 0.346785 0.606221
H 0.268794 0.486426 0.655105
H 0.264253 0.570427 0.239836
H 0.308836 0.449826 0.280769
H 0.365590 0.470547 0.285606
EOF
