# Supplementary material for: Sunlight-driven simultaneous CO2 reduction and water oxidation using indium-organic framework heterostructures
Source: Nat Commun. 2025 Mar 16;16:2601. doi: 10.1038/s41467-025-57742-5 (PMC11911404; doi:10.1038/s41467-025-57742-5)
Supplement: Supplementary file 5 — Source Data [file 41467_2025_57742_MOESM5_ESM.xlsx]

## Sheet: Fig. 1k
M68N			In-TCPP			M68N@In-TCPP
X-axis	Y-axis		X-axis	Y-axis		X-axis	Y-axis
2θ (degree)	Intensity (a.u.)		2θ (degree)	Intensity (a.u.)		2θ (degree)	Intensity (a.u.)
2	1587		2	986		3	1838
2.01	1627		2.01	978		3.01	1827
2.02	1580		2.02	982		3.02	1814
2.03	1592		2.03	932		3.03	1805
2.04	1571		2.04	981		3.04	1784
2.05	1573		2.05	882		3.05	1756
2.06	1537		2.06	933		3.06	1714
2.07	1446		2.07	956		3.07	1714
2.08	1568		2.08	942		3.08	1726
2.09	1544		2.09	881		3.09	1662
2.1	1419		2.1	912		3.1	1659
2.11	1451		2.11	906		3.11	1695
2.12	1424		2.12	850		3.12	1623
2.13	1386		2.13	876		3.13	1531
2.14	1375		2.14	845		3.14	1587
2.15	1375		2.15	880		3.15	1634
2.16	1359		2.16	855		3.16	1626
2.17	1323		2.17	823		3.17	1605
2.18	1365		2.18	852		3.18	1601
2.19	1278		2.19	801		3.19	1569
2.2	1294		2.2	731		3.2	1607
2.21	1255		2.21	763		3.21	1560
2.22	1246		2.22	769		3.22	1510
2.23	1220		2.23	764		3.23	1580
2.24	1280		2.24	756		3.24	1586
2.25	1219		2.25	764		3.25	1559
2.26	1199		2.26	785		3.26	1496
2.27	1181		2.27	749		3.27	1519
2.28	1173		2.28	736		3.28	1479
2.29	1189		2.29	717		3.29	1477
2.3	1207		2.3	667		3.3	1491
2.31	1206		2.31	661		3.31	1440
2.32	1107		2.32	716		3.32	1496
2.33	1136		2.33	690		3.33	1512
2.34	1136		2.34	671		3.34	1356
2.35	1136		2.35	691		3.35	1363
2.36	1114		2.36	666		3.36	1451
2.37	1093		2.37	599		3.37	1463
2.38	1027		2.38	624		3.38	1394
2.39	1079		2.39	639		3.39	1416
2.4	1008		2.4	638		3.4	1386
2.41	1051		2.41	649		3.41	1423
2.42	1086		2.42	603		3.42	1372
2.43	1011		2.43	643		3.43	1406
2.44	1019		2.44	575		3.44	1331
2.45	979		2.45	618		3.45	1322
2.46	945		2.46	581		3.46	1383
2.47	924		2.47	590		3.47	1348
2.48	938		2.48	556		3.48	1340
2.49	980		2.49	617		3.49	1314
2.5	972		2.5	579		3.5	1312
2.51	980		2.51	522		3.51	1323
2.52	932		2.52	566		3.52	1284
2.53	900		2.53	538		3.53	1259
2.54	891		2.54	568		3.54	1252
2.55	912		2.55	537		3.55	1225
2.56	885		2.56	518		3.56	1237
2.57	904		2.57	513		3.57	1197
2.58	930		2.58	502		3.58	1216
2.59	856		2.59	499		3.59	1220
2.6	825		2.6	505		3.6	1294
2.61	793		2.61	547		3.61	1230
2.62	813		2.62	501		3.62	1203
2.63	777		2.63	516		3.63	1210
2.64	782		2.64	547		3.64	1202
2.65	771		2.65	540		3.65	1183
2.66	786		2.66	522		3.66	1221
2.67	779		2.67	509		3.67	1262
2.68	817		2.68	499		3.68	1246
2.69	796		2.69	447		3.69	1198
2.7	770		2.7	458		3.7	1155
2.71	745		2.71	451		3.71	1237
2.72	727		2.72	436		3.72	1172
2.73	701		2.73	486		3.73	1215
2.74	715		2.74	454		3.74	1203
2.75	739		2.75	453		3.75	1193
2.76	712		2.76	454		3.76	1179
2.77	706		2.77	455		3.77	1165
2.78	678		2.78	425		3.78	1100
2.79	717		2.79	422		3.79	1176
2.8	678		2.8	434		3.8	1162
2.81	673		2.81	438		3.81	1150
2.82	679		2.82	451		3.82	1115
2.83	699		2.83	452		3.83	1064
2.84	700		2.84	443		3.84	1072
2.85	680		2.85	432		3.85	1094
2.86	675		2.86	402		3.86	1133
2.87	654		2.87	405		3.87	1114
2.88	619		2.88	387		3.88	1077
2.89	634		2.89	402		3.89	1127
2.9	604		2.9	425		3.9	1077
2.91	628		2.91	437		3.91	1061
2.92	630		2.92	412		3.92	1063
2.93	644		2.93	368		3.93	1044
2.94	619		2.94	378		3.94	1074
2.95	625		2.95	384		3.95	1081
2.96	587		2.96	382		3.96	1081
2.97	584		2.97	387		3.97	988
2.98	564		2.98	365		3.98	1047
2.99	578		2.99	377		3.99	1052
3	583		3	363		4	1042
3.01	552		3.01	370		4.01	985
3.02	555		3.02	372		4.02	1015
3.03	573		3.03	387		4.03	1070
3.04	557		3.04	368		4.04	987
3.05	532		3.05	381		4.05	986
3.06	555		3.06	374		4.06	977
3.07	527		3.07	376		4.07	1042
3.08	549		3.08	354		4.08	983
3.09	521		3.09	363		4.09	1030
3.1	518		3.1	335		4.1	975
3.11	519		3.11	343		4.11	978
3.12	535		3.12	372		4.12	973
3.13	494		3.13	351		4.13	943
3.14	496		3.14	363		4.14	1013
3.15	496		3.15	364		4.15	971
3.16	515		3.16	336		4.16	1013
3.17	516		3.17	350		4.17	977
3.18	488		3.18	336		4.18	920
3.19	506		3.19	303		4.19	916
3.2	453		3.2	346		4.2	902
3.21	508		3.21	342		4.21	911
3.22	479		3.22	350		4.22	994
3.23	472		3.23	330		4.23	969
3.24	486		3.24	309		4.24	961
3.25	482		3.25	317		4.25	946
3.26	436		3.26	312		4.26	932
3.27	459		3.27	328		4.27	954
3.28	445		3.28	335		4.28	954
3.29	448		3.29	301		4.29	945
3.3	432		3.3	297		4.3	912
3.31	450		3.31	303		4.31	959
3.32	439		3.32	326		4.32	925
3.33	426		3.33	334		4.33	915
3.34	443		3.34	287		4.34	925
3.35	441		3.35	287		4.35	898
3.36	433		3.36	307		4.36	953
3.37	415		3.37	300		4.37	984
3.38	423		3.38	306		4.38	943
3.39	442		3.39	293		4.39	919
3.4	411		3.4	287		4.4	903
3.41	402		3.41	272		4.41	944
3.42	412		3.42	289		4.42	938
3.43	386		3.43	314		4.43	943
3.44	407		3.44	303		4.44	921
3.45	378		3.45	286		4.45	925
3.46	394		3.46	287		4.46	960
3.47	384		3.47	274		4.47	924
3.48	361		3.48	298		4.48	882
3.49	370		3.49	308		4.49	922
3.5	374		3.5	276		4.5	915
3.51	360		3.51	263		4.51	959
3.52	344		3.52	254		4.52	1003
3.53	364		3.53	304		4.53	974
3.54	403		3.54	299		4.54	973
3.55	375		3.55	271		4.55	966
3.56	319		3.56	290		4.56	1012
3.57	349		3.57	270		4.57	1000
3.58	339		3.58	268		4.58	983
3.59	343		3.59	235		4.59	996
3.6	337		3.6	227		4.6	1023
3.61	353		3.61	254		4.61	1081
3.62	340		3.62	247		4.62	1132
3.63	355		3.63	257		4.63	1183
3.64	328		3.64	246		4.64	1244
3.65	336		3.65	241		4.65	1296
3.66	348		3.66	245		4.66	1299
3.67	352		3.67	226		4.67	1370
3.68	322		3.68	247		4.68	1427
3.69	350		3.69	260		4.69	1440
3.7	336		3.7	249		4.7	1455
3.71	342		3.71	256		4.71	1504
3.72	344		3.72	253		4.72	1388
3.73	315		3.73	263		4.73	1268
3.74	343		3.74	251		4.74	1105
3.75	324		3.75	226		4.75	1016
3.76	289		3.76	264		4.76	996
3.77	323		3.77	249		4.77	951
3.78	302		3.78	264		4.78	918
3.79	305		3.79	237		4.79	834
3.8	312		3.8	258		4.8	871
3.81	334		3.81	223		4.81	818
3.82	292		3.82	230		4.82	822
3.83	294		3.83	231		4.83	861
3.84	272		3.84	219		4.84	834
3.85	276		3.85	234		4.85	789
3.86	296		3.86	230		4.86	829
3.87	301		3.87	263		4.87	786
3.88	283		3.88	242		4.88	805
3.89	271		3.89	221		4.89	850
3.9	279		3.9	221		4.9	859
3.91	275		3.91	215		4.91	793
3.92	286		3.92	229		4.92	836
3.93	279		3.93	205		4.93	827
3.94	275		3.94	250		4.94	795
3.95	300		3.95	222		4.95	805
3.96	276		3.96	222		4.96	776
3.97	278		3.97	202		4.97	731
3.98	270		3.98	219		4.98	774
3.99	273		3.99	207		4.99	754
4	284		4	214		5	787
4.01	288		4.01	212		5.01	777
4.02	272		4.02	218		5.02	765
4.03	252		4.03	241		5.03	790
4.04	248		4.04	215		5.04	791
4.05	254		4.05	195		5.05	799
4.06	291		4.06	207		5.06	785
4.07	249		4.07	221		5.07	800
4.08	267		4.08	206		5.08	754
4.09	239		4.09	204		5.09	735
4.1	255		4.1	206		5.1	779
4.11	235		4.11	206		5.11	776
4.12	247		4.12	237		5.12	764
4.13	240		4.13	223		5.13	736
4.14	232		4.14	202		5.14	789
4.15	244		4.15	207		5.15	766
4.16	237		4.16	194		5.16	776
4.17	244		4.17	198		5.17	779
4.18	241		4.18	200		5.18	709
4.19	252		4.19	205		5.19	666
4.2	240		4.2	194		5.2	746
4.21	255		4.21	208		5.21	704
4.22	244		4.22	220		5.22	755
4.23	242		4.23	222		5.23	772
4.24	232		4.24	201		5.24	732
4.25	249		4.25	196		5.25	697
4.26	246		4.26	189		5.26	717
4.27	266		4.27	217		5.27	740
4.28	252		4.28	187		5.28	722
4.29	246		4.29	193		5.29	721
4.3	239		4.3	210		5.3	726
4.31	233		4.31	201		5.31	750
4.32	256		4.32	186		5.32	766
4.33	262		4.33	167		5.33	703
4.34	225		4.34	189		5.34	719
4.35	292		4.35	190		5.35	760
4.36	282		4.36	184		5.36	720
4.37	263		4.37	198		5.37	691
4.38	286		4.38	190		5.38	687
4.39	264		4.39	190		5.39	721
4.4	269		4.4	177		5.4	684
4.41	276		4.41	186		5.41	693
4.42	271		4.42	187		5.42	694
4.43	298		4.43	171		5.43	676
4.44	276		4.44	162		5.44	704
4.45	299		4.45	198		5.45	686
4.46	310		4.46	202		5.46	666
4.47	323		4.47	162		5.47	633
4.48	330		4.48	195		5.48	657
4.49	330		4.49	177		5.49	674
4.5	378		4.5	158		5.5	644
4.51	383		4.51	196		5.51	661
4.52	447		4.52	199		5.52	632
4.53	419		4.53	189		5.53	665
4.54	473		4.54	182		5.54	655
4.55	512		4.55	185		5.55	645
4.56	540		4.56	174		5.56	591
4.57	530		4.57	186		5.57	637
4.58	578		4.58	175		5.58	649
4.59	666		4.59	179		5.59	677
4.6	751		4.6	191		5.6	648
4.61	797		4.61	168		5.61	621
4.62	903		4.62	183		5.62	629
4.63	1010		4.63	198		5.63	650
4.64	1172		4.64	152		5.64	705
4.65	1374		4.65	187		5.65	697
4.66	1486		4.66	180		5.66	620
4.67	1778		4.67	205		5.67	621
4.68	1857		4.68	180		5.68	599
4.69	1719		4.69	191		5.69	603
4.7	1394		4.7	169		5.7	635
4.71	943		4.71	180		5.71	606
4.72	556		4.72	163		5.72	652
4.73	371		4.73	166		5.73	657
4.74	305		4.74	178		5.74	656
4.75	280		4.75	201		5.75	670
4.76	258		4.76	177		5.76	665
4.77	276		4.77	198		5.77	626
4.78	240		4.78	190		5.78	590
4.79	223		4.79	182		5.79	618
4.8	224		4.8	195		5.8	640
4.81	231		4.81	187		5.81	624
4.82	204		4.82	194		5.82	609
4.83	206		4.83	189		5.83	657
4.84	195		4.84	213		5.84	609
4.85	176		4.85	194		5.85	676
4.86	194		4.86	193		5.86	624
4.87	179		4.87	190		5.87	632
4.88	197		4.88	197		5.88	666
4.89	199		4.89	199		5.89	623
4.9	184		4.9	198		5.9	612
4.91	178		4.91	180		5.91	638
4.92	181		4.92	227		5.92	622
4.93	206		4.93	223		5.93	607
4.94	186		4.94	188		5.94	612
4.95	183		4.95	194		5.95	562
4.96	195		4.96	225		5.96	625
4.97	177		4.97	253		5.97	598
4.98	171		4.98	251		5.98	593
4.99	168		4.99	242		5.99	616
5	165		5	269		6	592
5.01	165		5.01	259		6.01	641
5.02	159		5.02	297		6.02	606
5.03	161		5.03	306		6.03	595
5.04	188		5.04	307		6.04	577
5.05	161		5.05	297		6.05	591
5.06	177		5.06	305		6.06	575
5.07	175		5.07	341		6.07	625
5.08	163		5.08	362		6.08	578
5.09	160		5.09	368		6.09	599
5.1	148		5.1	370		6.1	608
5.11	163		5.11	375		6.11	623
5.12	174		5.12	405		6.12	601
5.13	142		5.13	405		6.13	629
5.14	161		5.14	422		6.14	621
5.15	163		5.15	468		6.15	616
5.16	169		5.16	482		6.16	619
5.17	189		5.17	460		6.17	610
5.18	171		5.18	501		6.18	592
5.19	169		5.19	518		6.19	588
5.2	168		5.2	542		6.2	612
5.21	158		5.21	512		6.21	562
5.22	168		5.22	561		6.22	572
5.23	162		5.23	512		6.23	583
5.24	154		5.24	550		6.24	571
5.25	129		5.25	518		6.25	590
5.26	133		5.26	538		6.26	562
5.27	155		5.27	531		6.27	612
5.28	161		5.28	553		6.28	608
5.29	171		5.29	539		6.29	597
5.3	169		5.3	548		6.3	548
5.31	144		5.31	555		6.31	556
5.32	156		5.32	572		6.32	557
5.33	181		5.33	560		6.33	563
5.34	134		5.34	506		6.34	616
5.35	149		5.35	497		6.35	565
5.36	151		5.36	473		6.36	588
5.37	142		5.37	474		6.37	594
5.38	155		5.38	459		6.38	574
5.39	151		5.39	414		6.39	597
5.4	149		5.4	401		6.4	560
5.41	158		5.41	415		6.41	588
5.42	139		5.42	408		6.42	606
5.43	157		5.43	358		6.43	591
5.44	141		5.44	340		6.44	584
5.45	151		5.45	334		6.45	580
5.46	143		5.46	329		6.46	550
5.47	136		5.47	305		6.47	533
5.48	147		5.48	317		6.48	574
5.49	137		5.49	290		6.49	584
5.5	128		5.5	270		6.5	595
5.51	161		5.51	275		6.51	592
5.52	139		5.52	254		6.52	578
5.53	150		5.53	252		6.53	570
5.54	140		5.54	254		6.54	592
5.55	128		5.55	244		6.55	565
5.56	126		5.56	218		6.56	554
5.57	155		5.57	243		6.57	579
5.58	158		5.58	216		6.58	555
5.59	141		5.59	197		6.59	526
5.6	122		5.6	210		6.6	574
5.61	131		5.61	224		6.61	534
5.62	126		5.62	220		6.62	549
5.63	139		5.63	198		6.63	563
5.64	121		5.64	194		6.64	539
5.65	126		5.65	213		6.65	552
5.66	139		5.66	190		6.66	530
5.67	127		5.67	170		6.67	543
5.68	110		5.68	172		6.68	578
5.69	126		5.69	175		6.69	519
5.7	139		5.7	170		6.7	573
5.71	132		5.71	155		6.71	580
5.72	153		5.72	172		6.72	566
5.73	135		5.73	143		6.73	553
5.74	138		5.74	146		6.74	554
5.75	142		5.75	167		6.75	567
5.76	131		5.76	142		6.76	551
5.77	101		5.77	168		6.77	549
5.78	119		5.78	169		6.78	586
5.79	113		5.79	144		6.79	557
5.8	123		5.8	165		6.8	550
5.81	98		5.81	162		6.81	569
5.82	127		5.82	154		6.82	539
5.83	132		5.83	147		6.83	570
5.84	116		5.84	156		6.84	534
5.85	121		5.85	150		6.85	575
5.86	128		5.86	153		6.86	576
5.87	139		5.87	172		6.87	578
5.88	145		5.88	143		6.88	542
5.89	128		5.89	157		6.89	540
5.9	141		5.9	153		6.9	558
5.91	129		5.91	153		6.91	545
5.92	115		5.92	136		6.92	545
5.93	105		5.93	156		6.93	590
5.94	126		5.94	137		6.94	597
5.95	106		5.95	131		6.95	562
5.96	107		5.96	127		6.96	626
5.97	120		5.97	125		6.97	622
5.98	125		5.98	127		6.98	521
5.99	100		5.99	136		6.99	565
6	108		6	150		7	527
6.01	139		6.01	137		7.01	543
6.02	136		6.02	149		7.02	562
6.03	121		6.03	131		7.03	545
6.04	125		6.04	161		7.04	537
6.05	134		6.05	154		7.05	536
6.06	134		6.06	146		7.06	579
6.07	113		6.07	156		7.07	511
6.08	123		6.08	153		7.08	515
6.09	127		6.09	124		7.09	539
6.1	116		6.1	137		7.1	552
6.11	122		6.11	125		7.11	534
6.12	117		6.12	135		7.12	559
6.13	131		6.13	144		7.13	599
6.14	104		6.14	146		7.14	594
6.15	107		6.15	121		7.15	552
6.16	122		6.16	144		7.16	563
6.17	130		6.17	128		7.17	576
6.18	107		6.18	157		7.18	636
6.19	100		6.19	137		7.19	620
6.2	118		6.2	131		7.2	611
6.21	118		6.21	128		7.21	604
6.22	122		6.22	133		7.22	573
6.23	110		6.23	123		7.23	583
6.24	116		6.24	129		7.24	537
6.25	121		6.25	128		7.25	562
6.26	111		6.26	155		7.26	539
6.27	115		6.27	155		7.27	551
6.28	118		6.28	147		7.28	586
6.29	120		6.29	138		7.29	592
6.3	106		6.3	140		7.3	594
6.31	88		6.31	156		7.31	573
6.32	111		6.32	166		7.32	566
6.33	105		6.33	146		7.33	585
6.34	109		6.34	135		7.34	586
6.35	108		6.35	141		7.35	595
6.36	113		6.36	123		7.36	645
6.37	119		6.37	122		7.37	565
6.38	120		6.38	113		7.38	605
6.39	109		6.39	124		7.39	631
6.4	99		6.4	141		7.4	638
6.41	100		6.41	136		7.41	615
6.42	113		6.42	130		7.42	629
6.43	84		6.43	154		7.43	662
6.44	113		6.44	137		7.44	699
6.45	115		6.45	134		7.45	629
6.46	102		6.46	142		7.46	679
6.47	107		6.47	124		7.47	679
6.48	118		6.48	104		7.48	644
6.49	109		6.49	140		7.49	661
6.5	96		6.5	129		7.5	673
6.51	87		6.51	141		7.51	676
6.52	110		6.52	123		7.52	707
6.53	108		6.53	127		7.53	689
6.54	118		6.54	128		7.54	696
6.55	92		6.55	124		7.55	720
6.56	106		6.56	123		7.56	685
6.57	120		6.57	144		7.57	683
6.58	122		6.58	106		7.58	683
6.59	106		6.59	129		7.59	672
6.6	110		6.6	115		7.6	658
6.61	112		6.61	108		7.61	651
6.62	122		6.62	128		7.62	665
6.63	114		6.63	152		7.63	585
6.64	102		6.64	132		7.64	607
6.65	93		6.65	132		7.65	583
6.66	111		6.66	119		7.66	595
6.67	98		6.67	141		7.67	579
6.68	98		6.68	119		7.68	570
6.69	108		6.69	126		7.69	587
6.7	106		6.7	122		7.7	578
6.71	110		6.71	130		7.71	573
6.72	108		6.72	132		7.72	569
6.73	87		6.73	144		7.73	529
6.74	90		6.74	131		7.74	596
6.75	113		6.75	120		7.75	545
6.76	110		6.76	132		7.76	515
6.77	90		6.77	142		7.77	546
6.78	110		6.78	124		7.78	555
6.79	103		6.79	128		7.79	543
6.8	88		6.8	132		7.8	543
6.81	97		6.81	134		7.81	504
6.82	115		6.82	121		7.82	526
6.83	94		6.83	157		7.83	506
6.84	97		6.84	130		7.84	498
6.85	105		6.85	134		7.85	527
6.86	100		6.86	137		7.86	541
6.87	98		6.87	141		7.87	520
6.88	101		6.88	116		7.88	521
6.89	96		6.89	126		7.89	536
6.9	93		6.9	141		7.9	550
6.91	101		6.91	148		7.91	530
6.92	102		6.92	156		7.92	558
6.93	108		6.93	162		7.93	557
6.94	100		6.94	154		7.94	537
6.95	107		6.95	151		7.95	556
6.96	106		6.96	154		7.96	550
6.97	111		6.97	159		7.97	567
6.98	91		6.98	138		7.98	551
6.99	99		6.99	157		7.99	531
7	100		7	136		8	569
7.01	73		7.01	140		8.01	609
7.02	102		7.02	141		8.02	577
7.03	117		7.03	147		8.03	572
7.04	95		7.04	160		8.04	604
7.05	102		7.05	158		8.05	598
7.06	91		7.06	149		8.06	629
7.07	93		7.07	160		8.07	693
7.08	94		7.08	171		8.08	714
7.09	85		7.09	166		8.09	771
7.1	89		7.1	164		8.1	794
7.11	94		7.11	154		8.11	821
7.12	86		7.12	174		8.12	832
7.13	95		7.13	155		8.13	821
7.14	87		7.14	169		8.14	860
7.15	84		7.15	172		8.15	814
7.16	95		7.16	165		8.16	758
7.17	79		7.17	208		8.17	680
7.18	90		7.18	211		8.18	604
7.19	94		7.19	212		8.19	629
7.2	106		7.2	197		8.2	566
7.21	104		7.21	221		8.21	531
7.22	105		7.22	228		8.22	524
7.23	106		7.23	253		8.23	526
7.24	98		7.24	249		8.24	503
7.25	98		7.25	250		8.25	503
7.26	101		7.26	252		8.26	535
7.27	95		7.27	310		8.27	484
7.28	87		7.28	351		8.28	510
7.29	91		7.29	336		8.29	504
7.3	80		7.3	352		8.3	481
7.31	87		7.31	367		8.31	522
7.32	85		7.32	404		8.32	506
7.33	98		7.33	419		8.33	483
7.34	91		7.34	473		8.34	518
7.35	93		7.35	496		8.35	489
7.36	86		7.36	583		8.36	468
7.37	114		7.37	609		8.37	469
7.38	87		7.38	667		8.38	440
7.39	93		7.39	725		8.39	435
7.4	99		7.4	760		8.4	471
7.41	84		7.41	894		8.41	503
7.42	87		7.42	985		8.42	488
7.43	86		7.43	988		8.43	483
7.44	95		7.44	1099		8.44	513
7.45	96		7.45	1153		8.45	471
7.46	90		7.46	1278		8.46	513
7.47	97		7.47	1371		8.47	468
7.48	75		7.48	1404		8.48	496
7.49	96		7.49	1453		8.49	494
7.5	91		7.5	1496		8.5	512
7.51	89		7.51	1448		8.51	484
7.52	86		7.52	1481		8.52	505
7.53	89		7.53	1425		8.53	499
7.54	82		7.54	1433		8.54	486
7.55	96		7.55	1439		8.55	497
7.56	98		7.56	1335		8.56	494
7.57	90		7.57	1335		8.57	468
7.58	93		7.58	1244		8.58	494
7.59	94		7.59	1142		8.59	479
7.6	97		7.6	1090		8.6	499
7.61	80		7.61	994		8.61	460
7.62	98		7.62	981		8.62	458
7.63	90		7.63	890		8.63	493
7.64	97		7.64	776		8.64	524
7.65	92		7.65	768		8.65	488
7.66	91		7.66	667		8.66	462
7.67	83		7.67	611		8.67	493
7.68	79		7.68	590		8.68	489
7.69	83		7.69	509		8.69	453
7.7	88		7.7	480		8.7	455
7.71	87		7.71	422		8.71	509
7.72	81		7.72	389		8.72	510
7.73	89		7.73	381		8.73	490
7.74	94		7.74	345		8.74	521
7.75	88		7.75	326		8.75	479
7.76	118		7.76	323		8.76	496
7.77	101		7.77	299		8.77	489
7.78	96		7.78	261		8.78	501
7.79	85		7.79	267		8.79	453
7.8	82		7.8	283		8.8	432
7.81	89		7.81	265		8.81	466
7.82	84		7.82	248		8.82	501
7.83	94		7.83	219		8.83	476
7.84	114		7.84	231		8.84	499
7.85	97		7.85	212		8.85	424
7.86	88		7.86	215		8.86	450
7.87	90		7.87	230		8.87	482
7.88	84		7.88	184		8.88	462
7.89	98		7.89	205		8.89	490
7.9	117		7.9	190		8.9	489
7.91	105		7.91	180		8.91	472
7.92	104		7.92	183		8.92	473
7.93	104		7.93	190		8.93	454
7.94	103		7.94	168		8.94	467
7.95	101		7.95	179		8.95	482
7.96	109		7.96	165		8.96	492
7.97	100		7.97	155		8.97	462
7.98	119		7.98	164		8.98	459
7.99	134		7.99	152		8.99	481
8	129		8	158		9	474
8.01	158		8.01	152		9.01	478
8.02	133		8.02	165		9.02	459
8.03	151		8.03	154		9.03	496
8.04	176		8.04	174		9.04	466
8.05	192		8.05	168		9.05	495
8.06	227		8.06	159		9.06	505
8.07	271		8.07	160		9.07	522
8.08	324		8.08	155		9.08	567
8.09	363		8.09	160		9.09	544
8.1	427		8.1	169		9.1	513
8.11	437		8.11	158		9.11	552
8.12	456		8.12	143		9.12	552
8.13	375		8.13	155		9.13	531
8.14	364		8.14	146		9.14	561
8.15	272		8.15	162		9.15	585
8.16	221		8.16	151		9.16	573
8.17	172		8.17	140		9.17	596
8.18	160		8.18	149		9.18	611
8.19	152		8.19	142		9.19	604
8.2	113		8.2	136		9.2	633
8.21	99		8.21	181		9.21	691
8.22	103		8.22	154		9.22	669
8.23	104		8.23	136		9.23	695
8.24	97		8.24	160		9.24	740
8.25	98		8.25	156		9.25	758
8.26	83		8.26	165		9.26	857
8.27	77		8.27	145		9.27	894
8.28	96		8.28	138		9.28	918
8.29	91		8.29	147		9.29	1028
8.3	104		8.3	137		9.3	1165
8.31	91		8.31	135		9.31	1338
8.32	96		8.32	142		9.32	1490
8.33	90		8.33	139		9.33	1667
8.34	97		8.34	146		9.34	1941
8.35	99		8.35	147		9.35	2258
8.36	103		8.36	153		9.36	2558
8.37	95		8.37	143		9.37	2783
8.38	94		8.38	155		9.38	2943
8.39	84		8.39	151		9.39	3109
8.4	92		8.4	126		9.4	3066
8.41	96		8.41	134		9.41	2764
8.42	88		8.42	123		9.42	2301
8.43	82		8.43	146		9.43	1932
8.44	83		8.44	131		9.44	1501
8.45	90		8.45	116		9.45	1179
8.46	85		8.46	165		9.46	964
8.47	83		8.47	132		9.47	801
8.48	89		8.48	137		9.48	754
8.49	82		8.49	138		9.49	715
8.5	101		8.5	133		9.5	672
8.51	91		8.51	127		9.51	625
8.52	82		8.52	142		9.52	619
8.53	83		8.53	122		9.53	536
8.54	88		8.54	112		9.54	596
8.55	73		8.55	130		9.55	566
8.56	96		8.56	130		9.56	583
8.57	81		8.57	125		9.57	549
8.58	76		8.58	125		9.58	580
8.59	80		8.59	130		9.59	534
8.6	87		8.6	130		9.6	520
8.61	90		8.61	123		9.61	486
8.62	81		8.62	132		9.62	520
8.63	79		8.63	127		9.63	535
8.64	86		8.64	134		9.64	464
8.65	85		8.65	136		9.65	453
8.66	97		8.66	140		9.66	469
8.67	83		8.67	128		9.67	493
8.68	76		8.68	127		9.68	459
8.69	96		8.69	130		9.69	494
8.7	92		8.7	127		9.7	457
8.71	91		8.71	124		9.71	480
8.72	99		8.72	124		9.72	458
8.73	80		8.73	133		9.73	493
8.74	71		8.74	136		9.74	509
8.75	80		8.75	138		9.75	488
8.76	89		8.76	137		9.76	514
8.77	87		8.77	121		9.77	513
8.78	90		8.78	113		9.78	483
8.79	71		8.79	115		9.79	476
8.8	82		8.8	123		9.8	468
8.81	87		8.81	123		9.81	428
8.82	84		8.82	130		9.82	470
8.83	88		8.83	126		9.83	470
8.84	96		8.84	124		9.84	506
8.85	83		8.85	119		9.85	457
8.86	89		8.86	130		9.86	444
8.87	88		8.87	133		9.87	452
8.88	87		8.88	122		9.88	459
8.89	81		8.89	130		9.89	469
8.9	82		8.9	120		9.9	450
8.91	86		8.91	115		9.91	438
8.92	89		8.92	132		9.92	475
8.93	86		8.93	100		9.93	484
8.94	88		8.94	120		9.94	468
8.95	87		8.95	107		9.95	456
8.96	95		8.96	114		9.96	416
8.97	91		8.97	116		9.97	478
8.98	93		8.98	127		9.98	478
8.99	111		8.99	115		9.99	456
9	83		9	138		10	476
9.01	84		9.01	124		10.01	420
9.02	95		9.02	109		10.02	443
9.03	95		9.03	148		10.03	462
9.04	112		9.04	111		10.04	450
9.05	95		9.05	108		10.05	418
9.06	117		9.06	116		10.06	447
9.07	112		9.07	114		10.07	465
9.08	117		9.08	114		10.08	437
9.09	143		9.09	110		10.09	476
9.1	111		9.1	127		10.1	426
9.11	114		9.11	93		10.11	446
9.12	137		9.12	117		10.12	474
9.13	151		9.13	119		10.13	505
9.14	154		9.14	99		10.14	450
9.15	155		9.15	136		10.15	497
9.16	165		9.16	119		10.16	452
9.17	154		9.17	130		10.17	493
9.18	177		9.18	101		10.18	495
9.19	202		9.19	113		10.19	477
9.2	189		9.2	108		10.2	480
9.21	229		9.21	125		10.21	482
9.22	219		9.22	112		10.22	547
9.23	261		9.23	116		10.23	480
9.24	315		9.24	118		10.24	482
9.25	341		9.25	102		10.25	453
9.26	413		9.26	115		10.26	470
9.27	432		9.27	98		10.27	456
9.28	508		9.28	131		10.28	459
9.29	612		9.29	115		10.29	493
9.3	735		9.3	118		10.3	432
9.31	853		9.31	120		10.31	489
9.32	1073		9.32	95		10.32	463
9.33	1332		9.33	114		10.33	453
9.34	1557		9.34	106		10.34	434
9.35	1816		9.35	111		10.35	481
9.36	2012		9.36	106		10.36	463
9.37	2044		9.37	123		10.37	498
9.38	2184		9.38	106		10.38	501
9.39	2093		9.39	133		10.39	458
9.4	1899		9.4	119		10.4	448
9.41	1502		9.41	119		10.41	457
9.42	1110		9.42	130		10.42	462
9.43	737		9.43	120		10.43	449
9.44	462		9.44	122		10.44	451
9.45	357		9.45	123		10.45	486
9.46	270		9.46	114		10.46	467
9.47	266		9.47	115		10.47	507
9.48	211		9.48	102		10.48	517
9.49	192		9.49	112		10.49	455
9.5	183		9.5	130		10.5	489
9.51	153		9.51	120		10.51	473
9.52	155		9.52	104		10.52	501
9.53	117		9.53	99		10.53	509
9.54	131		9.54	105		10.54	499
9.55	147		9.55	113		10.55	516
9.56	132		9.56	114		10.56	528
9.57	103		9.57	123		10.57	495
9.58	95		9.58	105		10.58	488
9.59	125		9.59	98		10.59	468
9.6	107		9.6	113		10.6	493
9.61	101		9.61	124		10.61	486
9.62	105		9.62	116		10.62	484
9.63	104		9.63	104		10.63	461
9.64	90		9.64	130		10.64	460
9.65	101		9.65	107		10.65	446
9.66	100		9.66	128		10.66	483
9.67	88		9.67	133		10.67	455
9.68	87		9.68	124		10.68	475
9.69	94		9.69	119		10.69	459
9.7	91		9.7	105		10.7	490
9.71	89		9.71	89		10.71	501
9.72	108		9.72	110		10.72	483
9.73	83		9.73	113		10.73	463
9.74	100		9.74	129		10.74	459
9.75	85		9.75	126		10.75	484
9.76	82		9.76	124		10.76	432
9.77	108		9.77	104		10.77	504
9.78	106		9.78	104		10.78	497
9.79	106		9.79	124		10.79	471
9.8	77		9.8	121		10.8	498
9.81	94		9.81	117		10.81	477
9.82	87		9.82	116		10.82	451
9.83	89		9.83	126		10.83	484
9.84	83		9.84	111		10.84	488
9.85	92		9.85	113		10.85	471
9.86	89		9.86	122		10.86	418
9.87	98		9.87	121		10.87	398
9.88	79		9.88	137		10.88	461
9.89	93		9.89	135		10.89	457
9.9	73		9.9	127		10.9	472
9.91	97		9.91	107		10.91	451
9.92	88		9.92	93		10.92	438
9.93	86		9.93	98		10.93	428
9.94	91		9.94	130		10.94	433
9.95	83		9.95	98		10.95	456
9.96	86		9.96	104		10.96	445
9.97	82		9.97	119		10.97	452
9.98	81		9.98	110		10.98	435
9.99	108		9.99	121		10.99	429
10	79		10	117		11	442
10.01	92		10.01	115		11.01	447
10.02	90		10.02	106		11.02	464
10.03	82		10.03	114		11.03	436
10.04	74		10.04	109		11.04	466
10.05	85		10.05	115		11.05	454
10.06	81		10.06	103		11.06	420
10.07	81		10.07	113		11.07	448
10.08	79		10.08	117		11.08	433
10.09	83		10.09	116		11.09	411
10.1	71		10.1	102		11.1	417
10.11	68		10.11	123		11.11	445
10.12	71		10.12	122		11.12	408
10.13	84		10.13	133		11.13	422
10.14	93		10.14	138		11.14	386
10.15	81		10.15	155		11.15	450
10.16	85		10.16	129		11.16	391
10.17	73		10.17	151		11.17	409
10.18	86		10.18	182		11.18	406
10.19	94		10.19	145		11.19	401
10.2	84		10.2	135		11.2	410
10.21	75		10.21	127		11.21	429
10.22	67		10.22	146		11.22	432
10.23	87		10.23	142		11.23	397
10.24	78		10.24	121		11.24	429
10.25	77		10.25	145		11.25	443
10.26	72		10.26	154		11.26	449
10.27	76		10.27	147		11.27	457
10.28	73		10.28	152		11.28	438
10.29	66		10.29	187		11.29	422
10.3	82		10.3	191		11.3	445
10.31	67		10.31	168		11.31	426
10.32	76		10.32	153		11.32	454
10.33	76		10.33	156		11.33	449
10.34	92		10.34	169		11.34	417
10.35	72		10.35	169		11.35	411
10.36	98		10.36	174		11.36	461
10.37	77		10.37	180		11.37	429
10.38	74		10.38	151		11.38	419
10.39	76		10.39	157		11.39	464
10.4	77		10.4	171		11.4	428
10.41	76		10.41	176		11.41	454
10.42	79		10.42	154		11.42	459
10.43	69		10.43	173		11.43	474
10.44	80		10.44	174		11.44	483
10.45	75		10.45	199		11.45	443
10.46	71		10.46	199		11.46	458
10.47	77		10.47	188		11.47	468
10.48	82		10.48	184		11.48	460
10.49	71		10.49	175		11.49	442
10.5	78		10.5	174		11.5	440
10.51	71		10.51	163		11.51	453
10.52	80		10.52	183		11.52	425
10.53	61		10.53	170		11.53	453
10.54	74		10.54	169		11.54	458
10.55	72		10.55	177		11.55	432
10.56	78		10.56	163		11.56	510
10.57	78		10.57	190		11.57	425
10.58	67		10.58	177		11.58	444
10.59	54		10.59	170		11.59	423
10.6	63		10.6	151		11.6	421
10.61	69		10.61	139		11.61	454
10.62	69		10.62	156		11.62	443
10.63	76		10.63	155		11.63	454
10.64	85		10.64	159		11.64	427
10.65	85		10.65	161		11.65	417
10.66	98		10.66	171		11.66	449
10.67	78		10.67	148		11.67	462
10.68	74		10.68	157		11.68	451
10.69	85		10.69	161		11.69	453
10.7	73		10.7	171		11.7	455
10.71	61		10.71	149		11.71	468
10.72	87		10.72	156		11.72	441
10.73	82		10.73	164		11.73	452
10.74	74		10.74	143		11.74	447
10.75	78		10.75	129		11.75	450
10.76	98		10.76	143		11.76	454
10.77	67		10.77	159		11.77	441
10.78	80		10.78	158		11.78	443
10.79	70		10.79	140		11.79	431
10.8	58		10.8	145		11.8	449
10.81	81		10.81	154		11.81	461
10.82	84		10.82	152		11.82	444
10.83	67		10.83	163		11.83	454
10.84	69		10.84	158		11.84	448
10.85	84		10.85	160		11.85	422
10.86	71		10.86	160		11.86	429
10.87	73		10.87	155		11.87	453
10.88	96		10.88	162		11.88	463
10.89	60		10.89	140		11.89	471
10.9	66		10.9	156		11.9	442
10.91	75		10.91	145		11.91	425
10.92	69		10.92	131		11.92	432
10.93	83		10.93	147		11.93	452
10.94	64		10.94	136		11.94	468
10.95	72		10.95	115		11.95	426
10.96	70		10.96	146		11.96	416
10.97	74		10.97	136		11.97	398
10.98	87		10.98	129		11.98	441
10.99	64		10.99	137		11.99	449
11	68		11	132		12	455
11.01	73		11.01	124		12.01	424
11.02	73		11.02	129		12.02	442
11.03	71		11.03	126		12.03	430
11.04	72		11.04	131		12.04	428
11.05	68		11.05	105		12.05	445
11.06	65		11.06	126		12.06	451
11.07	65		11.07	122		12.07	446
11.08	73		11.08	106		12.08	417
11.09	61		11.09	99		12.09	424
11.1	63		11.1	95		12.1	405
11.11	69		11.11	114		12.11	415
11.12	66		11.12	113		12.12	421
11.13	81		11.13	120		12.13	402
11.14	79		11.14	125		12.14	407
11.15	86		11.15	112		12.15	408
11.16	70		11.16	113		12.16	391
11.17	73		11.17	98		12.17	404
11.18	71		11.18	101		12.18	432
11.19	68		11.19	111		12.19	452
11.2	75		11.2	115		12.2	433
11.21	73		11.21	106		12.21	417
11.22	66		11.22	101		12.22	445
11.23	70		11.23	110		12.23	415
11.24	74		11.24	110		12.24	417
11.25	60		11.25	106		12.25	413
11.26	74		11.26	117		12.26	410
11.27	75		11.27	116		12.27	431
11.28	72		11.28	110		12.28	430
11.29	70		11.29	113		12.29	406
11.3	78		11.3	126		12.3	415
11.31	72		11.31	113		12.31	408
11.32	83		11.32	118		12.32	423
11.33	74		11.33	104		12.33	412
11.34	68		11.34	115		12.34	437
11.35	72		11.35	108		12.35	451
11.36	75		11.36	139		12.36	474
11.37	57		11.37	130		12.37	516
11.38	77		11.38	105		12.38	518
11.39	78		11.39	99		12.39	547
11.4	67		11.4	115		12.4	523
11.41	65		11.41	122		12.41	517
11.42	71		11.42	123		12.42	533
11.43	75		11.43	113		12.43	534
11.44	83		11.44	136		12.44	495
11.45	82		11.45	133		12.45	534
11.46	77		11.46	109		12.46	506
11.47	67		11.47	140		12.47	516
11.48	66		11.48	137		12.48	503
11.49	67		11.49	133		12.49	495
11.5	59		11.5	122		12.5	442
11.51	69		11.51	127		12.51	415
11.52	77		11.52	158		12.52	414
11.53	57		11.53	150		12.53	429
11.54	64		11.54	150		12.54	437
11.55	55		11.55	147		12.55	418
11.56	62		11.56	155		12.56	464
11.57	58		11.57	190		12.57	441
11.58	66		11.58	174		12.58	431
11.59	67		11.59	191		12.59	435
11.6	69		11.6	176		12.6	384
11.61	59		11.61	190		12.61	403
11.62	71		11.62	207		12.62	381
11.63	57		11.63	192		12.63	393
11.64	65		11.64	202		12.64	430
11.65	72		11.65	214		12.65	461
11.66	75		11.66	240		12.66	448
11.67	75		11.67	207		12.67	387
11.68	78		11.68	252		12.68	382
11.69	78		11.69	280		12.69	431
11.7	86		11.7	263		12.7	419
11.71	59		11.71	267		12.71	357
11.72	74		11.72	253		12.72	413
11.73	55		11.73	271		12.73	366
11.74	75		11.74	285		12.74	366
11.75	71		11.75	267		12.75	390
11.76	69		11.76	268		12.76	385
11.77	53		11.77	256		12.77	415
11.78	70		11.78	264		12.78	392
11.79	65		11.79	265		12.79	399
11.8	57		11.8	286		12.8	406
11.81	64		11.81	293		12.81	399
11.82	80		11.82	274		12.82	392
11.83	58		11.83	289		12.83	381
11.84	83		11.84	268		12.84	390
11.85	63		11.85	247		12.85	420
11.86	68		11.86	265		12.86	419
11.87	63		11.87	292		12.87	403
11.88	69		11.88	294		12.88	373
11.89	75		11.89	271		12.89	370
11.9	67		11.9	241		12.9	390
11.91	78		11.91	244		12.91	424
11.92	81		11.92	256		12.92	420
11.93	53		11.93	278		12.93	438
11.94	56		11.94	248		12.94	444
11.95	72		11.95	252		12.95	460
11.96	61		11.96	263		12.96	451
11.97	76		11.97	259		12.97	425
11.98	74		11.98	252		12.98	397
11.99	84		11.99	242		12.99	432
12	76		12	256		13	435
12.01	66		12.01	232		13.01	434
12.02	68		12.02	258		13.02	423
12.03	70		12.03	249		13.03	422
12.04	85		12.04	240		13.04	397
12.05	76		12.05	224		13.05	455
12.06	64		12.06	217		13.06	422
12.07	57		12.07	215		13.07	430
12.08	71		12.08	218		13.08	455
12.09	63		12.09	211		13.09	451
12.1	75		12.1	226		13.1	454
12.11	60		12.11	199		13.11	421
12.12	53		12.12	221		13.12	445
12.13	65		12.13	190		13.13	455
12.14	61		12.14	183		13.14	463
12.15	67		12.15	184		13.15	474
12.16	68		12.16	180		13.16	452
12.17	70		12.17	182		13.17	456
12.18	68		12.18	178		13.18	440
12.19	71		12.19	178		13.19	432
12.2	53		12.2	172		13.2	412
12.21	68		12.21	160		13.21	395
12.22	74		12.22	153		13.22	398
12.23	67		12.23	131		13.23	416
12.24	64		12.24	153		13.24	418
12.25	61		12.25	140		13.25	413
12.26	69		12.26	136		13.26	420
12.27	83		12.27	140		13.27	433
12.28	67		12.28	146		13.28	419
12.29	62		12.29	149		13.29	412
12.3	73		12.3	140		13.3	434
12.31	85		12.31	139		13.31	444
12.32	98		12.32	148		13.32	425
12.33	69		12.33	131		13.33	412
12.34	78		12.34	129		13.34	400
12.35	96		12.35	117		13.35	386
12.36	95		12.36	131		13.36	381
12.37	111		12.37	130		13.37	415
12.38	106		12.38	135		13.38	365
12.39	122		12.39	131		13.39	356
12.4	106		12.4	122		13.4	396
12.41	118		12.41	124		13.41	380
12.42	114		12.42	130		13.42	373
12.43	102		12.43	126		13.43	372
12.44	100		12.44	115		13.44	397
12.45	107		12.45	129		13.45	383
12.46	80		12.46	137		13.46	382
12.47	104		12.47	124		13.47	367
12.48	92		12.48	125		13.48	372
12.49	92		12.49	130		13.49	387
12.5	82		12.5	125		13.5	428
12.51	57		12.51	129		13.51	392
12.52	69		12.52	123		13.52	421
12.53	54		12.53	118		13.53	376
12.54	60		12.54	139		13.54	423
12.55	61		12.55	125		13.55	403
12.56	80		12.56	127		13.56	416
12.57	79		12.57	126		13.57	399
12.58	76		12.58	130		13.58	408
12.59	65		12.59	118		13.59	398
12.6	70		12.6	123		13.6	411
12.61	64		12.61	136		13.61	409
12.62	64		12.62	119		13.62	432
12.63	60		12.63	128		13.63	418
12.64	67		12.64	127		13.64	432
12.65	59		12.65	127		13.65	393
12.66	57		12.66	122		13.66	375
12.67	58		12.67	113		13.67	371
12.68	66		12.68	111		13.68	398
12.69	61		12.69	122		13.69	403
12.7	74		12.7	139		13.7	429
12.71	62		12.71	116		13.71	407
12.72	62		12.72	122		13.72	393
12.73	71		12.73	113		13.73	400
12.74	73		12.74	121		13.74	375
12.75	56		12.75	129		13.75	374
12.76	63		12.76	123		13.76	388
12.77	62		12.77	129		13.77	385
12.78	60		12.78	118		13.78	411
12.79	66		12.79	117		13.79	421
12.8	54		12.8	139		13.8	413
12.81	58		12.81	120		13.81	359
12.82	73		12.82	122		13.82	356
12.83	79		12.83	126		13.83	368
12.84	54		12.84	140		13.84	374
12.85	56		12.85	116		13.85	390
12.86	60		12.86	124		13.86	385
12.87	76		12.87	133		13.87	376
12.88	60		12.88	122		13.88	367
12.89	73		12.89	116		13.89	383
12.9	66		12.9	127		13.9	399
12.91	68		12.91	122		13.91	390
12.92	71		12.92	112		13.92	414
12.93	72		12.93	115		13.93	410
12.94	63		12.94	112		13.94	425
12.95	62		12.95	103		13.95	415
12.96	83		12.96	124		13.96	438
12.97	71		12.97	120		13.97	426
12.98	66		12.98	98		13.98	403
12.99	80		12.99	122		13.99	422
13	56		13	122		14	425
13.01	70		13.01	129		14.01	419
13.02	56		13.02	123		14.02	472
13.03	64		13.03	100		14.03	460
13.04	68		13.04	118		14.04	485
13.05	68		13.05	106		14.05	493
13.06	64		13.06	120		14.06	534
13.07	81		13.07	106		14.07	633
13.08	64		13.08	103		14.08	645
13.09	69		13.09	107		14.09	689
13.1	73		13.1	110		14.1	661
13.11	84		13.11	108		14.11	656
13.12	86		13.12	107		14.12	618
13.13	91		13.13	116		14.13	606
13.14	82		13.14	114		14.14	549
13.15	82		13.15	113		14.15	476
13.16	76		13.16	114		14.16	474
13.17	69		13.17	116		14.17	471
13.18	68		13.18	107		14.18	442
13.19	51		13.19	94		14.19	416
13.2	62		13.2	118		14.2	404
13.21	65		13.21	123		14.21	404
13.22	66		13.22	116		14.22	406
13.23	72		13.23	104		14.23	389
13.24	47		13.24	102		14.24	421
13.25	73		13.25	88		14.25	423
13.26	62		13.26	102		14.26	408
13.27	70		13.27	115		14.27	435
13.28	79		13.28	112		14.28	407
13.29	73		13.29	104		14.29	370
13.3	71		13.3	99		14.3	398
13.31	60		13.31	105		14.31	376
13.32	55		13.32	103		14.32	370
13.33	58		13.33	100		14.33	395
13.34	68		13.34	104		14.34	383
13.35	62		13.35	117		14.35	379
13.36	48		13.36	119		14.36	393
13.37	56		13.37	115		14.37	363
13.38	66		13.38	117		14.38	349
13.39	52		13.39	94		14.39	399
13.4	64		13.4	110		14.4	371
13.41	56		13.41	115		14.41	380
13.42	52		13.42	108		14.42	369
13.43	63		13.43	104		14.43	392
13.44	60		13.44	119		14.44	394
13.45	61		13.45	107		14.45	352
13.46	60		13.46	102		14.46	385
13.47	65		13.47	118		14.47	364
13.48	61		13.48	94		14.48	383
13.49	70		13.49	93		14.49	369
13.5	76		13.5	103		14.5	403
13.51	69		13.51	89		14.51	383
13.52	66		13.52	108		14.52	376
13.53	64		13.53	90		14.53	382
13.54	61		13.54	103		14.54	379
13.55	47		13.55	104		14.55	383
13.56	66		13.56	113		14.56	384
13.57	72		13.57	122		14.57	408
13.58	83		13.58	102		14.58	385
13.59	68		13.59	137		14.59	384
13.6	79		13.6	95		14.6	400
13.61	68		13.61	104		14.61	392
13.62	68		13.62	103		14.62	441
13.63	61		13.63	103		14.63	423
13.64	69		13.64	99		14.64	418
13.65	64		13.65	104		14.65	403
13.66	57		13.66	108		14.66	401
13.67	58		13.67	122		14.67	416
13.68	78		13.68	118		14.68	401
13.69	68		13.69	102		14.69	421
13.7	63		13.7	101		14.7	414
13.71	84		13.71	101		14.71	415
13.72	60		13.72	104		14.72	405
13.73	67		13.73	101		14.73	437
13.74	59		13.74	126		14.74	425
13.75	54		13.75	99		14.75	476
13.76	62		13.76	88		14.76	436
13.77	62		13.77	99		14.77	433
13.78	72		13.78	97		14.78	447
13.79	65		13.79	116		14.79	443
13.8	71		13.8	101		14.8	386
13.81	76		13.81	90		14.81	435
13.82	62		13.82	90		14.82	392
13.83	57		13.83	102		14.83	411
13.84	72		13.84	108		14.84	378
13.85	75		13.85	106		14.85	380
13.86	61		13.86	121		14.86	384
13.87	74		13.87	99		14.87	409
13.88	72		13.88	111		14.88	357
13.89	74		13.89	105		14.89	360
13.9	75		13.9	108		14.9	410
13.91	76		13.91	118		14.91	414
13.92	71		13.92	100		14.92	379
13.93	66		13.93	122		14.93	394
13.94	81		13.94	105		14.94	414
13.95	91		13.95	80		14.95	369
13.96	98		13.96	99		14.96	396
13.97	84		13.97	119		14.97	432
13.98	78		13.98	100		14.98	413
13.99	94		13.99	101		14.99	381
14	98		14	100		15	436
14.01	123		14.01	101		15.01	400
14.02	147		14.02	107		15.02	422
14.03	153		14.03	101		15.03	431
14.04	154		14.04	103		15.04	441
14.05	190		14.05	103		15.05	404
14.06	203		14.06	95		15.06	414
14.07	206		14.07	99		15.07	414
14.08	217		14.08	102		15.08	440
14.09	224		14.09	105		15.09	434
14.1	271		14.1	103		15.1	434
14.11	262		14.11	107		15.11	404
14.12	219		14.12	121		15.12	404
14.13	221		14.13	110		15.13	438
14.14	209		14.14	108		15.14	480
14.15	155		14.15	102		15.15	405
14.16	122		14.16	96		15.16	415
14.17	123		14.17	97		15.17	383
14.18	111		14.18	94		15.18	410
14.19	99		14.19	106		15.19	383
14.2	79		14.2	105		15.2	392
14.21	75		14.21	98		15.21	394
14.22	94		14.22	103		15.22	397
14.23	79		14.23	104		15.23	392
14.24	65		14.24	104		15.24	353
14.25	62		14.25	117		15.25	379
14.26	85		14.26	98		15.26	398
14.27	77		14.27	104		15.27	402
14.28	82		14.28	106		15.28	385
14.29	65		14.29	90		15.29	389
14.3	73		14.3	104		15.3	412
14.31	60		14.31	95		15.31	406
14.32	43		14.32	103		15.32	399
14.33	54		14.33	99		15.33	390
14.34	59		14.34	100		15.34	350
14.35	62		14.35	105		15.35	394
14.36	51		14.36	99		15.36	390
14.37	63		14.37	101		15.37	401
14.38	60		14.38	91		15.38	354
14.39	59		14.39	91		15.39	409
14.4	62		14.4	112		15.4	377
14.41	61		14.41	106		15.41	379
14.42	65		14.42	106		15.42	386
14.43	68		14.43	98		15.43	406
14.44	65		14.44	92		15.44	392
14.45	70		14.45	96		15.45	359
14.46	62		14.46	107		15.46	393
14.47	70		14.47	122		15.47	406
14.48	73		14.48	96		15.48	389
14.49	59		14.49	98		15.49	418
14.5	62		14.5	92		15.5	402
14.51	81		14.51	105		15.51	455
14.52	58		14.52	121		15.52	408
14.53	71		14.53	119		15.53	398
14.54	63		14.54	93		15.54	419
14.55	67		14.55	93		15.55	448
14.56	66		14.56	98		15.56	425
14.57	66		14.57	96		15.57	395
14.58	70		14.58	106		15.58	375
14.59	77		14.59	104		15.59	397
14.6	85		14.6	112		15.6	383
14.61	66		14.61	104		15.61	396
14.62	78		14.62	121		15.62	368
14.63	74		14.63	102		15.63	386
14.64	69		14.64	98		15.64	418
14.65	83		14.65	109		15.65	363
14.66	79		14.66	120		15.66	370
14.67	78		14.67	104		15.67	401
14.68	81		14.68	101		15.68	399
14.69	78		14.69	108		15.69	418
14.7	89		14.7	102		15.7	430
14.71	88		14.71	114		15.71	415
14.72	103		14.72	130		15.72	384
14.73	96		14.73	103		15.73	393
14.74	93		14.74	125		15.74	384
14.75	92		14.75	110		15.75	394
14.76	94		14.76	124		15.76	403
14.77	84		14.77	108		15.77	458
14.78	71		14.78	103		15.78	412
14.79	85		14.79	146		15.79	363
14.8	83		14.8	122		15.8	400
14.81	80		14.81	131		15.81	389
14.82	80		14.82	116		15.82	374
14.83	70		14.83	128		15.83	404
14.84	79		14.84	132		15.84	393
14.85	58		14.85	122		15.85	369
14.86	72		14.86	117		15.86	398
14.87	69		14.87	138		15.87	375
14.88	60		14.88	147		15.88	390
14.89	64		14.89	146		15.89	405
14.9	64		14.9	155		15.9	420
14.91	64		14.91	168		15.91	401
14.92	49		14.92	161		15.92	377
14.93	52		14.93	169		15.93	389
14.94	62		14.94	175		15.94	393
14.95	55		14.95	161		15.95	376
14.96	71		14.96	198		15.96	436
14.97	54		14.97	233		15.97	428
14.98	70		14.98	220		15.98	426
14.99	73		14.99	220		15.99	411
15	68		15	219		16	421
15.01	51		15.01	235		16.01	386
15.02	59		15.02	255		16.02	376
15.03	71		15.03	265		16.03	400
15.04	78		15.04	252		16.04	422
15.05	63		15.05	268		16.05	403
15.06	66		15.06	244		16.06	428
15.07	60		15.07	235		16.07	454
15.08	64		15.08	239		16.08	398
15.09	61		15.09	223		16.09	398
15.1	72		15.1	202		16.1	390
15.11	63		15.11	235		16.11	420
15.12	66		15.12	184		16.12	395
15.13	58		15.13	216		16.13	410
15.14	65		15.14	209		16.14	427
15.15	55		15.15	227		16.15	401
15.16	54		15.16	200		16.16	469
15.17	63		15.17	188		16.17	465
15.18	59		15.18	184		16.18	431
15.19	69		15.19	164		16.19	502
15.2	76		15.2	134		16.2	516
15.21	66		15.21	138		16.21	593
15.22	47		15.22	147		16.22	559
15.23	53		15.23	153		16.23	636
15.24	56		15.24	159		16.24	691
15.25	71		15.25	129		16.25	793
15.26	71		15.26	125		16.26	859
15.27	57		15.27	125		16.27	944
15.28	52		15.28	121		16.28	1014
15.29	70		15.29	130		16.29	1053
15.3	66		15.3	128		16.3	1036
15.31	62		15.31	137		16.31	1019
15.32	46		15.32	129		16.32	894
15.33	67		15.33	130		16.33	806
15.34	54		15.34	128		16.34	745
15.35	60		15.35	127		16.35	621
15.36	70		15.36	122		16.36	594
15.37	70		15.37	134		16.37	550
15.38	65		15.38	128		16.38	494
15.39	68		15.39	139		16.39	490
15.4	69		15.4	114		16.4	460
15.41	61		15.41	122		16.41	437
15.42	69		15.42	118		16.42	399
15.43	64		15.43	128		16.43	405
15.44	66		15.44	145		16.44	420
15.45	45		15.45	113		16.45	414
15.46	60		15.46	124		16.46	406
15.47	72		15.47	108		16.47	418
15.48	55		15.48	123		16.48	437
15.49	59		15.49	119		16.49	442
15.5	63		15.5	128		16.5	380
15.51	65		15.51	132		16.51	403
15.52	75		15.52	129		16.52	400
15.53	67		15.53	132		16.53	389
15.54	66		15.54	136		16.54	391
15.55	57		15.55	130		16.55	411
15.56	56		15.56	127		16.56	382
15.57	70		15.57	123		16.57	373
15.58	60		15.58	148		16.58	397
15.59	65		15.59	125		16.59	396
15.6	60		15.6	138		16.6	369
15.61	58		15.61	126		16.61	373
15.62	61		15.62	128		16.62	383
15.63	63		15.63	151		16.63	396
15.64	67		15.64	129		16.64	383
15.65	56		15.65	129		16.65	369
15.66	64		15.66	128		16.66	372
15.67	59		15.67	128		16.67	356
15.68	67		15.68	128		16.68	391
15.69	79		15.69	118		16.69	395
15.7	48		15.7	128		16.7	423
15.71	57		15.71	107		16.71	398
15.72	76		15.72	107		16.72	415
15.73	66		15.73	121		16.73	422
15.74	63		15.74	141		16.74	418
15.75	60		15.75	131		16.75	411
15.76	53		15.76	123		16.76	408
15.77	52		15.77	123		16.77	379
15.78	62		15.78	113		16.78	420
15.79	63		15.79	119		16.79	397
15.8	66		15.8	113		16.8	400
15.81	57		15.81	121		16.81	430
15.82	72		15.82	109		16.82	371
15.83	72		15.83	116		16.83	384
15.84	64		15.84	127		16.84	414
15.85	58		15.85	106		16.85	400
15.86	71		15.86	128		16.86	437
15.87	66		15.87	106		16.87	414
15.88	67		15.88	113		16.88	440
15.89	62		15.89	117		16.89	476
15.9	47		15.9	104		16.9	507
15.91	52		15.91	117		16.91	487
15.92	58		15.92	127		16.92	561
15.93	61		15.93	112		16.93	584
15.94	68		15.94	109		16.94	598
15.95	66		15.95	119		16.95	631
15.96	63		15.96	126		16.96	620
15.97	66		15.97	119		16.97	667
15.98	73		15.98	109		16.98	598
15.99	50		15.99	116		16.99	573
16	57		16	114		17	528
16.01	67		16.01	113		17.01	554
16.02	72		16.02	117		17.02	530
16.03	64		16.03	101		17.03	478
16.04	56		16.04	127		17.04	445
16.05	73		16.05	106		17.05	444
16.06	64		16.06	102		17.06	414
16.07	66		16.07	112		17.07	371
16.08	81		16.08	109		17.08	396
16.09	80		16.09	114		17.09	373
16.1	88		16.1	118		17.1	387
16.11	87		16.11	132		17.11	370
16.12	79		16.12	146		17.12	390
16.13	83		16.13	123		17.13	385
16.14	85		16.14	132		17.14	377
16.15	98		16.15	109		17.15	389
16.16	105		16.16	114		17.16	385
16.17	136		16.17	120		17.17	435
16.18	135		16.18	104		17.18	378
16.19	138		16.19	113		17.19	371
16.2	136		16.2	108		17.2	382
16.21	170		16.21	102		17.21	378
16.22	186		16.22	120		17.22	419
16.23	236		16.23	120		17.23	348
16.24	261		16.24	115		17.24	381
16.25	304		16.25	117		17.25	396
16.26	310		16.26	120		17.26	380
16.27	341		16.27	122		17.27	364
16.28	351		16.28	117		17.28	393
16.29	326		16.29	104		17.29	381
16.3	304		16.3	104		17.3	394
16.31	276		16.31	110		17.31	376
16.32	271		16.32	112		17.32	372
16.33	239		16.33	107		17.33	413
16.34	204		16.34	109		17.34	400
16.35	201		16.35	120		17.35	414
16.36	170		16.36	107		17.36	369
16.37	150		16.37	114		17.37	439
16.38	129		16.38	106		17.38	414
16.39	120		16.39	105		17.39	380
16.4	97		16.4	110		17.4	433
16.41	93		16.41	118		17.41	398
16.42	91		16.42	102		17.42	385
16.43	88		16.43	105		17.43	376
16.44	92		16.44	90		17.44	395
16.45	75		16.45	123		17.45	382
16.46	82		16.46	115		17.46	429
16.47	76		16.47	125		17.47	395
16.48	79		16.48	118		17.48	408
16.49	65		16.49	129		17.49	375
16.5	75		16.5	118		17.5	403
16.51	66		16.51	117		17.51	405
16.52	67		16.52	115		17.52	394
16.53	72		16.53	119		17.53	458
16.54	69		16.54	108		17.54	379
16.55	74		16.55	122		17.55	409
16.56	78		16.56	128		17.56	376
16.57	66		16.57	100		17.57	390
16.58	59		16.58	92		17.58	373
16.59	63		16.59	123		17.59	393
16.6	67		16.6	109		17.6	364
16.61	59		16.61	114		17.61	442
16.62	62		16.62	113		17.62	392
16.63	66		16.63	108		17.63	381
16.64	69		16.64	150		17.64	392
16.65	67		16.65	142		17.65	388
16.66	78		16.66	102		17.66	345
16.67	55		16.67	96		17.67	388
16.68	65		16.68	114		17.68	350
16.69	69		16.69	105		17.69	357
16.7	77		16.7	113		17.7	361
16.71	65		16.71	106		17.71	366
16.72	70		16.72	102		17.72	386
16.73	72		16.73	100		17.73	396
16.74	72		16.74	117		17.74	384
16.75	64		16.75	105		17.75	425
16.76	82		16.76	113		17.76	388
16.77	80		16.77	101		17.77	408
16.78	69		16.78	128		17.78	390
16.79	70		16.79	117		17.79	363
16.8	76		16.8	139		17.8	385
16.81	90		16.81	107		17.81	356
16.82	69		16.82	96		17.82	356
16.83	88		16.83	114		17.83	409
16.84	68		16.84	106		17.84	392
16.85	88		16.85	114		17.85	362
16.86	101		16.86	110		17.86	393
16.87	128		16.87	96		17.87	401
16.88	149		16.88	89		17.88	432
16.89	141		16.89	87		17.89	406
16.9	142		16.9	93		17.9	380
16.91	168		16.91	98		17.91	414
16.92	158		16.92	117		17.92	409
16.93	205		16.93	124		17.93	400
16.94	196		16.94	111		17.94	372
16.95	197		16.95	85		17.95	411
16.96	170		16.96	83		17.96	407
16.97	176		16.97	99		17.97	417
16.98	176		16.98	107		17.98	376
16.99	196		16.99	107		17.99	412
17	185		17	96		18	409
17.01	146		17.01	105		18.01	347
17.02	144		17.02	106		18.02	369
17.03	135		17.03	114		18.03	346
17.04	112		17.04	105		18.04	377
17.05	104		17.05	98		18.05	381
17.06	103		17.06	103		18.06	370
17.07	93		17.07	104		18.07	362
17.08	76		17.08	134		18.08	395
17.09	100		17.09	125		18.09	356
17.1	78		17.1	108		18.1	396
17.11	78		17.11	94		18.11	358
17.12	79		17.12	111		18.12	355
17.13	69		17.13	105		18.13	356
17.14	65		17.14	112		18.14	373
17.15	75		17.15	104		18.15	382
17.16	71		17.16	91		18.16	350
17.17	64		17.17	113		18.17	394
17.18	74		17.18	116		18.18	407
17.19	53		17.19	108		18.19	415
17.2	65		17.2	99		18.2	359
17.21	66		17.21	111		18.21	384
17.22	66		17.22	121		18.22	355
17.23	67		17.23	111		18.23	381
17.24	65		17.24	123		18.24	415
17.25	61		17.25	107		18.25	390
17.26	73		17.26	114		18.26	374
17.27	65		17.27	91		18.27	374
17.28	63		17.28	101		18.28	390
17.29	82		17.29	100		18.29	362
17.3	70		17.3	109		18.3	374
17.31	64		17.31	114		18.31	356
17.32	70		17.32	104		18.32	358
17.33	67		17.33	104		18.33	398
17.34	66		17.34	101		18.34	376
17.35	58		17.35	111		18.35	376
17.36	58		17.36	97		18.36	384
17.37	39		17.37	105		18.37	385
17.38	53		17.38	105		18.38	376
17.39	56		17.39	107		18.39	357
17.4	59		17.4	100		18.4	361
17.41	66		17.41	74		18.41	401
17.42	67		17.42	104		18.42	404
17.43	67		17.43	100		18.43	352
17.44	78		17.44	98		18.44	400
17.45	71		17.45	95		18.45	337
17.46	67		17.46	93		18.46	378
17.47	83		17.47	87		18.47	413
17.48	78		17.48	94		18.48	396
17.49	96		17.49	97		18.49	375
17.5	68		17.5	90		18.5	387
17.51	81		17.51	90		18.51	385
17.52	90		17.52	105		18.52	364
17.53	83		17.53	97		18.53	411
17.54	63		17.54	106		18.54	382
17.55	75		17.55	104		18.55	379
17.56	58		17.56	105		18.56	352
17.57	67		17.57	101		18.57	405
17.58	72		17.58	81		18.58	400
17.59	62		17.59	111		18.59	393
17.6	51		17.6	90		18.6	414
17.61	65		17.61	111		18.61	434
17.62	57		17.62	104		18.62	399
17.63	66		17.63	99		18.63	410
17.64	64		17.64	96		18.64	450
17.65	59		17.65	99		18.65	477
17.66	75		17.66	86		18.66	456
17.67	58		17.67	105		18.67	464
17.68	68		17.68	94		18.68	489
17.69	62		17.69	97		18.69	497
17.7	60		17.7	73		18.7	496
17.71	53		17.71	95		18.71	543
17.72	61		17.72	110		18.72	526
17.73	59		17.73	118		18.73	537
17.74	68		17.74	106		18.74	541
17.75	61		17.75	77		18.75	614
17.76	76		17.76	98		18.76	656
17.77	70		17.77	80		18.77	676
17.78	61		17.78	107		18.78	772
17.79	71		17.79	114		18.79	896
17.8	61		17.8	90		18.8	1000
17.81	60		17.81	96		18.81	1035
17.82	58		17.82	96		18.82	1144
17.83	60		17.83	89		18.83	1205
17.84	70		17.84	94		18.84	1119
17.85	55		17.85	87		18.85	1092
17.86	63		17.86	103		18.86	1022
17.87	51		17.87	111		18.87	969
17.88	60		17.88	97		18.88	869
17.89	62		17.89	82		18.89	787
17.9	68		17.9	99		18.9	761
17.91	53		17.91	98		18.91	618
17.92	63		17.92	104		18.92	608
17.93	77		17.93	91		18.93	522
17.94	57		17.94	83		18.94	490
17.95	65		17.95	80		18.95	482
17.96	65		17.96	85		18.96	490
17.97	63		17.97	107		18.97	482
17.98	62		17.98	83		18.98	457
17.99	56		17.99	100		18.99	484
18	62		18	98		19	479
18.01	62		18.01	103		19.01	449
18.02	58		18.02	101		19.02	463
18.03	53		18.03	96		19.03	507
18.04	61		18.04	90		19.04	488
18.05	63		18.05	110		19.05	462
18.06	84		18.06	99		19.06	423
18.07	72		18.07	100		19.07	413
18.08	71		18.08	108		19.08	423
18.09	63		18.09	103		19.09	443
18.1	74		18.1	97		19.1	426
18.11	59		18.11	97		19.11	430
18.12	56		18.12	92		19.12	442
18.13	58		18.13	96		19.13	446
18.14	67		18.14	99		19.14	381
18.15	56		18.15	97		19.15	411
18.16	60		18.16	80		19.16	405
18.17	66		18.17	115		19.17	442
18.18	57		18.18	96		19.18	415
18.19	64		18.19	92		19.19	394
18.2	61		18.2	109		19.2	421
18.21	59		18.21	90		19.21	420
18.22	66		18.22	86		19.22	444
18.23	58		18.23	108		19.23	432
18.24	55		18.24	89		19.24	440
18.25	53		18.25	113		19.25	454
18.26	56		18.26	112		19.26	413
18.27	59		18.27	108		19.27	428
18.28	64		18.28	111		19.28	457
18.29	61		18.29	94		19.29	443
18.3	65		18.3	99		19.3	446
18.31	61		18.31	77		19.31	397
18.32	66		18.32	110		19.32	392
18.33	61		18.33	126		19.33	416
18.34	57		18.34	112		19.34	427
18.35	72		18.35	101		19.35	427
18.36	55		18.36	96		19.36	389
18.37	49		18.37	91		19.37	412
18.38	52		18.38	100		19.38	412
18.39	66		18.39	94		19.39	412
18.4	61		18.4	106		19.4	415
18.41	61		18.41	105		19.41	398
18.42	60		18.42	98		19.42	404
18.43	65		18.43	93		19.43	410
18.44	59		18.44	105		19.44	422
18.45	65		18.45	107		19.45	400
18.46	61		18.46	98		19.46	415
18.47	59		18.47	88		19.47	420
18.48	66		18.48	106		19.48	398
18.49	71		18.49	110		19.49	394
18.5	76		18.5	103		19.5	382
18.51	64		18.51	117		19.51	400
18.52	61		18.52	90		19.52	389
18.53	74		18.53	96		19.53	413
18.54	86		18.54	97		19.54	398
18.55	73		18.55	99		19.55	419
18.56	74		18.56	120		19.56	405
18.57	74		18.57	114		19.57	426
18.58	62		18.58	102		19.58	428
18.59	68		18.59	110		19.59	434
18.6	76		18.6	115		19.6	436
18.61	84		18.61	111		19.61	405
18.62	86		18.62	100		19.62	422
18.63	77		18.63	89		19.63	411
18.64	84		18.64	112		19.64	391
18.65	86		18.65	103		19.65	418
18.66	115		18.66	102		19.66	382
18.67	95		18.67	108		19.67	425
18.68	100		18.68	125		19.68	429
18.69	131		18.69	92		19.69	417
18.7	133		18.7	109		19.7	434
18.71	140		18.71	121		19.71	418
18.72	157		18.72	86		19.72	409
18.73	152		18.73	111		19.73	408
18.74	225		18.74	112		19.74	381
18.75	224		18.75	118		19.75	382
18.76	253		18.76	107		19.76	425
18.77	290		18.77	117		19.77	394
18.78	288		18.78	118		19.78	428
18.79	300		18.79	115		19.79	413
18.8	343		18.8	104		19.8	407
18.81	307		18.81	119		19.81	411
18.82	325		18.82	114		19.82	409
18.83	354		18.83	113		19.83	424
18.84	383		18.84	125		19.84	407
18.85	368		18.85	124		19.85	417
18.86	381		18.86	117		19.86	434
18.87	352		18.87	129		19.87	395
18.88	324		18.88	122		19.88	400
18.89	297		18.89	126		19.89	413
18.9	294		18.9	126		19.9	433
18.91	267		18.91	116		19.91	407
18.92	221		18.92	127		19.92	425
18.93	187		18.93	142		19.93	459
18.94	158		18.94	134		19.94	407
18.95	158		18.95	136		19.95	397
18.96	133		18.96	145		19.96	442
18.97	125		18.97	162		19.97	433
18.98	118		18.98	161		19.98	471
18.99	92		18.99	143		19.99	480
19	110		19	165		20	479
19.01	90		19.01	174		20.01	438
19.02	95		19.02	142		20.02	419
19.03	72		19.03	161		20.03	432
19.04	92		19.04	174		20.04	414
19.05	92		19.05	161		20.05	424
19.06	79		19.06	189		20.06	434
19.07	73		19.07	188		20.07	427
19.08	83		19.08	183		20.08	441
19.09	77		19.09	175		20.09	425
19.1	74		19.1	187		20.1	451
19.11	76		19.11	200		20.11	418
19.12	75		19.12	170		20.12	422
19.13	58		19.13	163		20.13	407
19.14	64		19.14	199		20.14	459
19.15	55		19.15	184		20.15	434
19.16	73		19.16	185		20.16	455
19.17	60		19.17	162		20.17	439
19.18	59		19.18	172		20.18	439
19.19	70		19.19	163		20.19	483
19.2	52		19.2	171		20.2	471
19.21	59		19.21	174		20.21	454
19.22	65		19.22	186		20.22	415
19.23	75		19.23	188		20.23	446
19.24	64		19.24	195		20.24	486
19.25	80		19.25	179		20.25	441
19.26	62		19.26	173		20.26	477
19.27	59		19.27	169		20.27	427
19.28	61		19.28	178		20.28	436
19.29	64		19.29	196		20.29	433
19.3	66		19.3	179		20.3	468
19.31	78		19.31	173		20.31	478
19.32	65		19.32	195		20.32	454
19.33	75		19.33	191		20.33	476
19.34	68		19.34	170		20.34	493
19.35	61		19.35	181		20.35	475
19.36	54		19.36	189		20.36	473
19.37	67		19.37	170		20.37	479
19.38	62		19.38	154		20.38	456
19.39	68		19.39	169		20.39	499
19.4	72		19.4	185		20.4	490
19.41	72		19.41	169		20.41	504
19.42	78		19.42	167		20.42	500
19.43	68		19.43	156		20.43	500
19.44	79		19.44	136		20.44	501
19.45	72		19.45	159		20.45	496
19.46	61		19.46	174		20.46	465
19.47	66		19.47	167		20.47	476
19.48	66		19.48	152		20.48	501
19.49	73		19.49	148		20.49	477
19.5	70		19.5	131		20.5	482
19.51	84		19.51	158		20.51	540
19.52	77		19.52	149		20.52	482
19.53	77		19.53	142		20.53	513
19.54	79		19.54	132		20.54	537
19.55	55		19.55	142		20.55	524
19.56	58		19.56	145		20.56	521
19.57	80		19.57	133		20.57	506
19.58	61		19.58	118		20.58	510
19.59	78		19.59	142		20.59	497
19.6	71		19.6	145		20.6	492
19.61	68		19.61	142		20.61	518
19.62	63		19.62	126		20.62	485
19.63	69		19.63	124		20.63	468
19.64	63		19.64	106		20.64	458
19.65	64		19.65	119		20.65	434
19.66	64		19.66	104		20.66	458
19.67	59		19.67	120		20.67	490
19.68	81		19.68	137		20.68	450
19.69	90		19.69	128		20.69	460
19.7	63		19.7	135		20.7	461
19.71	85		19.71	118		20.71	475
19.72	71		19.72	102		20.72	463
19.73	56		19.73	119		20.73	465
19.74	56		19.74	110		20.74	494
19.75	62		19.75	123		20.75	510
19.76	66		19.76	124		20.76	467
19.77	67		19.77	121		20.77	453
19.78	79		19.78	149		20.78	436
19.79	60		19.79	124		20.79	459
19.8	65		19.8	121		20.8	453
19.81	60		19.81	131		20.81	447
19.82	58		19.82	113		20.82	451
19.83	70		19.83	120		20.83	425
19.84	56		19.84	130		20.84	496
19.85	76		19.85	111		20.85	537
19.86	70		19.86	113		20.86	494
19.87	70		19.87	117		20.87	481
19.88	67		19.88	113		20.88	502
19.89	63		19.89	101		20.89	471
19.9	52		19.9	101		20.9	471
19.91	63		19.91	125		20.91	464
19.92	69		19.92	114		20.92	472
19.93	64		19.93	119		20.93	487
19.94	52		19.94	94		20.94	452
19.95	52		19.95	121		20.95	453
19.96	59		19.96	116		20.96	533
19.97	61		19.97	112		20.97	537
19.98	75		19.98	111		20.98	506
19.99	83		19.99	104		20.99	557
20	78		20	106		21	526
20.01	63		20.01	122		21.01	494
20.02	66		20.02	118		21.02	508
20.03	82		20.03	123		21.03	527
20.04	72		20.04	126		21.04	494
20.05	70		20.05	109		21.05	481
20.06	61		20.06	114		21.06	478
20.07	61		20.07	113		21.07	512
20.08	65		20.08	109		21.08	471
20.09	79		20.09	115		21.09	510
20.1	70		20.1	97		21.1	477
20.11	62		20.11	102		21.11	450
20.12	64		20.12	117		21.12	483
20.13	70		20.13	97		21.13	501
20.14	65		20.14	115		21.14	451
20.15	80		20.15	107		21.15	469
20.16	72		20.16	123		21.16	473
20.17	66		20.17	120		21.17	465
20.18	64		20.18	117		21.18	470
20.19	68		20.19	122		21.19	490
20.2	64		20.2	109		21.2	453
20.21	69		20.21	126		21.21	445
20.22	76		20.22	129		21.22	456
20.23	67		20.23	105		21.23	458
20.24	64		20.24	101		21.24	473
20.25	73		20.25	130		21.25	470
20.26	78		20.26	125		21.26	449
20.27	78		20.27	109		21.27	463
20.28	77		20.28	121		21.28	430
20.29	63		20.29	112		21.29	475
20.3	86		20.3	107		21.3	461
20.31	70		20.31	105		21.31	425
20.32	73		20.32	99		21.32	470
20.33	72		20.33	113		21.33	448
20.34	69		20.34	121		21.34	463
20.35	81		20.35	123		21.35	432
20.36	69		20.36	129		21.36	424
20.37	71		20.37	100		21.37	466
20.38	68		20.38	123		21.38	482
20.39	62		20.39	129		21.39	454
20.4	84		20.4	105		21.4	442
20.41	86		20.41	109		21.41	414
20.42	101		20.42	115		21.42	435
20.43	80		20.43	118		21.43	422
20.44	96		20.44	120		21.44	450
20.45	80		20.45	114		21.45	454
20.46	79		20.46	109		21.46	455
20.47	94		20.47	111		21.47	461
20.48	97		20.48	93		21.48	444
20.49	93		20.49	107		21.49	433
20.5	96		20.5	119		21.5	435
20.51	103		20.51	116		21.51	425
20.52	99		20.52	126		21.52	420
20.53	100		20.53	111		21.53	435
20.54	105		20.54	127		21.54	454
20.55	109		20.55	113		21.55	437
20.56	86		20.56	118		21.56	444
20.57	90		20.57	122		21.57	428
20.58	91		20.58	112		21.58	467
20.59	100		20.59	119		21.59	446
20.6	85		20.6	123		21.6	428
20.61	74		20.61	144		21.61	454
20.62	77		20.62	141		21.62	466
20.63	77		20.63	98		21.63	447
20.64	87		20.64	114		21.64	457
20.65	87		20.65	124		21.65	458
20.66	66		20.66	118		21.66	407
20.67	63		20.67	101		21.67	428
20.68	81		20.68	113		21.68	417
20.69	79		20.69	115		21.69	395
20.7	77		20.7	120		21.7	422
20.71	65		20.71	128		21.71	401
20.72	69		20.72	116		21.72	441
20.73	64		20.73	123		21.73	423
20.74	67		20.74	125		21.74	421
20.75	54		20.75	136		21.75	405
20.76	90		20.76	131		21.76	396
20.77	80		20.77	115		21.77	414
20.78	87		20.78	112		21.78	415
20.79	70		20.79	118		21.79	432
20.8	73		20.8	130		21.8	437
20.81	69		20.81	119		21.81	395
20.82	76		20.82	120		21.82	417
20.83	78		20.83	106		21.83	383
20.84	78		20.84	107		21.84	401
20.85	75		20.85	110		21.85	396
20.86	71		20.86	130		21.86	429
20.87	73		20.87	126		21.87	417
20.88	75		20.88	113		21.88	443
20.89	66		20.89	125		21.89	423
20.9	88		20.9	133		21.9	381
20.91	91		20.91	117		21.91	444
20.92	76		20.92	104		21.92	386
20.93	92		20.93	117		21.93	372
20.94	98		20.94	114		21.94	385
20.95	87		20.95	102		21.95	407
20.96	99		20.96	114		21.96	431
20.97	108		20.97	114		21.97	404
20.98	102		20.98	122		21.98	426
20.99	110		20.99	122		21.99	426
21	96		21	115		22	360
21.01	89		21.01	129		22.01	408
21.02	116		21.02	129		22.02	412
21.03	92		21.03	133		22.03	439
21.04	99		21.04	124		22.04	380
21.05	98		21.05	117		22.05	395
21.06	79		21.06	138		22.06	454
21.07	87		21.07	137		22.07	445
21.08	97		21.08	150		22.08	394
21.09	83		21.09	116		22.09	399
21.1	88		21.1	132		22.1	422
21.11	72		21.11	124		22.11	376
21.12	68		21.12	116		22.12	395
21.13	71		21.13	129		22.13	382
21.14	78		21.14	113		22.14	418
21.15	81		21.15	114		22.15	395
21.16	81		21.16	126		22.16	390
21.17	70		21.17	112		22.17	372
21.18	68		21.18	120		22.18	380
21.19	71		21.19	100		22.19	411
21.2	75		21.2	120		22.2	381
21.21	73		21.21	114		22.21	369
21.22	80		21.22	88		22.22	406
21.23	78		21.23	117		22.23	381
21.24	76		21.24	122		22.24	429
21.25	90		21.25	118		22.25	420
21.26	92		21.26	107		22.26	408
21.27	63		21.27	101		22.27	394
21.28	75		21.28	112		22.28	382
21.29	71		21.29	120		22.29	425
21.3	92		21.3	110		22.3	408
21.31	72		21.31	135		22.31	395
21.32	73		21.32	118		22.32	394
21.33	67		21.33	126		22.33	417
21.34	81		21.34	107		22.34	425
21.35	76		21.35	136		22.35	400
21.36	81		21.36	118		22.36	383
21.37	79		21.37	141		22.37	360
21.38	73		21.38	129		22.38	406
21.39	79		21.39	120		22.39	420
21.4	78		21.4	133		22.4	375
21.41	77		21.41	118		22.41	373
21.42	78		21.42	139		22.42	408
21.43	73		21.43	126		22.43	400
21.44	67		21.44	142		22.44	353
21.45	75		21.45	125		22.45	403
21.46	79		21.46	124		22.46	402
21.47	62		21.47	126		22.47	384
21.48	88		21.48	128		22.48	393
21.49	79		21.49	107		22.49	450
21.5	75		21.5	115		22.5	409
21.51	80		21.51	113		22.51	398
21.52	88		21.52	108		22.52	400
21.53	70		21.53	123		22.53	396
21.54	92		21.54	121		22.54	359
21.55	73		21.55	127		22.55	388
21.56	81		21.56	128		22.56	390
21.57	69		21.57	120		22.57	445
21.58	84		21.58	133		22.58	392
21.59	77		21.59	143		22.59	382
21.6	64		21.6	132		22.6	392
21.61	61		21.61	125		22.61	404
21.62	72		21.62	124		22.62	397
21.63	66		21.63	125		22.63	373
21.64	68		21.64	128		22.64	414
21.65	61		21.65	132		22.65	395
21.66	68		21.66	138		22.66	366
21.67	68		21.67	124		22.67	381
21.68	66		21.68	137		22.68	403
21.69	75		21.69	126		22.69	378
21.7	87		21.7	113		22.7	360
21.71	79		21.71	129		22.71	383
21.72	76		21.72	121		22.72	380
21.73	74		21.73	133		22.73	400
21.74	67		21.74	108		22.74	403
21.75	77		21.75	131		22.75	424
21.76	57		21.76	130		22.76	393
21.77	60		21.77	130		22.77	365
21.78	84		21.78	126		22.78	366
21.79	68		21.79	144		22.79	354
21.8	72		21.8	127		22.8	335
21.81	70		21.81	106		22.81	352
21.82	62		21.82	121		22.82	350
21.83	71		21.83	123		22.83	381
21.84	77		21.84	123		22.84	372
21.85	77		21.85	118		22.85	369
21.86	67		21.86	119		22.86	372
21.87	79		21.87	138		22.87	390
21.88	61		21.88	127		22.88	371
21.89	70		21.89	126		22.89	371
21.9	78		21.9	110		22.9	391
21.91	75		21.91	119		22.91	368
21.92	78		21.92	115		22.92	411
21.93	54		21.93	115		22.93	384
21.94	63		21.94	128		22.94	353
21.95	79		21.95	127		22.95	379
21.96	69		21.96	120		22.96	369
[truncated: 4,504 more rows]

## Sheet: Fig. 1l
M68N			M68N@In-TCPP-10 min			M68N@In-TCPP-0.5 h			M68N@In-TCPP-1.0 h			M68N@In-TCPP-3 h			M68N@In-TCPP-5 h			In-TCPP
X-axis	Y-axis		X-axis	Y-axis		X-axis	Y-axis		X-axis	Y-axis		X-axis	Y-axis		X-axis	Y-axis		X-axis	Y-axis
2θ (degree)	Intensity (a.u.)		2θ (degree)	Intensity (a.u.)		2θ (degree)	Intensity (a.u.)		2θ (degree)	Intensity (a.u.)		2θ (degree)	Intensity (a.u.)		2θ (degree)	Intensity (a.u.)		2θ (degree)	Intensity (a.u.)
2	1587		5.08	240		5	74		5	357		3	1838		3	1838		2	986
2.01	1627		5.09	262		5.01	81		5.01	321		3.01	1827		3.01	1827		2.01	978
2.02	1580		5.1	238		5.02	86		5.02	326		3.02	1814		3.02	1814		2.02	982
2.03	1592		5.11	239		5.03	94		5.03	312		3.03	1805		3.03	1805		2.03	932
2.04	1571		5.12	255		5.04	82		5.04	324		3.04	1784		3.04	1784		2.04	981
2.05	1573		5.13	254		5.05	76		5.05	320		3.05	1756		3.05	1756		2.05	882
2.06	1537		5.14	272		5.06	86		5.06	290		3.06	1714		3.06	1714		2.06	933
2.07	1446		5.15	267		5.07	80		5.07	315		3.07	1714		3.07	1714		2.07	956
2.08	1568		5.16	251		5.08	87		5.08	294		3.08	1726		3.08	1726		2.08	942
2.09	1544		5.17	258		5.09	81		5.09	306		3.09	1662		3.09	1662		2.09	881
2.1	1419		5.18	228		5.1	86		5.1	297		3.1	1659		3.1	1659		2.1	912
2.11	1451		5.19	253		5.11	88		5.11	282		3.11	1695		3.11	1695		2.11	906
2.12	1424		5.2	251		5.12	69		5.12	316		3.12	1623		3.12	1623		2.12	850
2.13	1386		5.21	283		5.13	87		5.13	297		3.13	1531		3.13	1531		2.13	876
2.14	1375		5.22	268		5.14	77		5.14	307		3.14	1587		3.14	1587		2.14	845
2.15	1375		5.23	250		5.15	66		5.15	305		3.15	1634		3.15	1634		2.15	880
2.16	1359		5.24	248		5.16	70		5.16	308		3.16	1626		3.16	1626		2.16	855
2.17	1323		5.25	286		5.17	93		5.17	309		3.17	1605		3.17	1605		2.17	823
2.18	1365		5.26	262		5.18	73		5.18	294		3.18	1601		3.18	1601		2.18	852
2.19	1278		5.27	280		5.19	95		5.19	308		3.19	1569		3.19	1569		2.19	801
2.2	1294		5.28	239		5.2	74		5.2	325		3.2	1607		3.2	1607		2.2	731
2.21	1255		5.29	268		5.21	73		5.21	292		3.21	1560		3.21	1560		2.21	763
2.22	1246		5.3	268		5.22	82		5.22	331		3.22	1510		3.22	1510		2.22	769
2.23	1220		5.31	285		5.23	89		5.23	294		3.23	1580		3.23	1580		2.23	764
2.24	1280		5.32	229		5.24	84		5.24	304		3.24	1586		3.24	1586		2.24	756
2.25	1219		5.33	267		5.25	82		5.25	319		3.25	1559		3.25	1559		2.25	764
2.26	1199		5.34	287		5.26	71		5.26	302		3.26	1496		3.26	1496		2.26	785
2.27	1181		5.35	261		5.27	80		5.27	319		3.27	1519		3.27	1519		2.27	749
2.28	1173		5.36	247		5.28	100		5.28	298		3.28	1479		3.28	1479		2.28	736
2.29	1189		5.37	238		5.29	86		5.29	317		3.29	1477		3.29	1477		2.29	717
2.3	1207		5.38	233		5.3	94		5.3	292		3.3	1491		3.3	1491		2.3	667
2.31	1206		5.39	249		5.31	79		5.31	311		3.31	1440		3.31	1440		2.31	661
2.32	1107		5.4	263		5.32	77		5.32	313		3.32	1496		3.32	1496		2.32	716
2.33	1136		5.41	243		5.33	79		5.33	308		3.33	1512		3.33	1512		2.33	690
2.34	1136		5.42	277		5.34	86		5.34	282		3.34	1356		3.34	1356		2.34	671
2.35	1136		5.43	258		5.35	102		5.35	313		3.35	1363		3.35	1363		2.35	691
2.36	1114		5.44	267		5.36	75		5.36	268		3.36	1451		3.36	1451		2.36	666
2.37	1093		5.45	267		5.37	87		5.37	282		3.37	1463		3.37	1463		2.37	599
2.38	1027		5.46	266		5.38	76		5.38	325		3.38	1394		3.38	1394		2.38	624
2.39	1079		5.47	261		5.39	87		5.39	280		3.39	1416		3.39	1416		2.39	639
2.4	1008		5.48	257		5.4	83		5.4	305		3.4	1386		3.4	1386		2.4	638
2.41	1051		5.49	243		5.41	92		5.41	309		3.41	1423		3.41	1423		2.41	649
2.42	1086		5.5	252		5.42	73		5.42	301		3.42	1372		3.42	1372		2.42	603
2.43	1011		5.51	236		5.43	79		5.43	332		3.43	1406		3.43	1406		2.43	643
2.44	1019		5.52	251		5.44	65		5.44	329		3.44	1331		3.44	1331		2.44	575
2.45	979		5.53	223		5.45	81		5.45	317		3.45	1322		3.45	1322		2.45	618
2.46	945		5.54	259		5.46	68		5.46	282		3.46	1383		3.46	1383		2.46	581
2.47	924		5.55	267		5.47	86		5.47	297		3.47	1348		3.47	1348		2.47	590
2.48	938		5.56	250		5.48	84		5.48	302		3.48	1340		3.48	1340		2.48	556
2.49	980		5.57	248		5.49	78		5.49	278		3.49	1314		3.49	1314		2.49	617
2.5	972		5.58	254		5.5	72		5.5	288		3.5	1312		3.5	1312		2.5	579
2.51	980		5.59	255		5.51	81		5.51	294		3.51	1323		3.51	1323		2.51	522
2.52	932		5.6	260		5.52	69		5.52	299		3.52	1284		3.52	1284		2.52	566
2.53	900		5.61	234		5.53	68		5.53	287		3.53	1259		3.53	1259		2.53	538
2.54	891		5.62	238		5.54	86		5.54	309		3.54	1252		3.54	1252		2.54	568
2.55	912		5.63	248		5.55	72		5.55	294		3.55	1225		3.55	1225		2.55	537
2.56	885		5.64	238		5.56	68		5.56	303		3.56	1237		3.56	1237		2.56	518
2.57	904		5.65	241		5.57	77		5.57	280		3.57	1197		3.57	1197		2.57	513
2.58	930		5.66	255		5.58	71		5.58	293		3.58	1216		3.58	1216		2.58	502
2.59	856		5.67	264		5.59	87		5.59	286		3.59	1220		3.59	1220		2.59	499
2.6	825		5.68	262		5.6	65		5.6	276		3.6	1294		3.6	1294		2.6	505
2.61	793		5.69	257		5.61	73		5.61	284		3.61	1230		3.61	1230		2.61	547
2.62	813		5.7	233		5.62	67		5.62	290		3.62	1203		3.62	1203		2.62	501
2.63	777		5.71	227		5.63	71		5.63	299		3.63	1210		3.63	1210		2.63	516
2.64	782		5.72	228		5.64	61		5.64	280		3.64	1202		3.64	1202		2.64	547
2.65	771		5.73	257		5.65	74		5.65	301		3.65	1183		3.65	1183		2.65	540
2.66	786		5.74	234		5.66	73		5.66	317		3.66	1221		3.66	1221		2.66	522
2.67	779		5.75	223		5.67	63		5.67	303		3.67	1262		3.67	1262		2.67	509
2.68	817		5.76	223		5.68	59		5.68	303		3.68	1246		3.68	1246		2.68	499
2.69	796		5.77	236		5.69	66		5.69	316		3.69	1198		3.69	1198		2.69	447
2.7	770		5.78	250		5.7	72		5.7	268		3.7	1155		3.7	1155		2.7	458
2.71	745		5.79	256		5.71	83		5.71	277		3.71	1237		3.71	1237		2.71	451
2.72	727		5.8	235		5.72	71		5.72	290		3.72	1172		3.72	1172		2.72	436
2.73	701		5.81	245		5.73	65		5.73	321		3.73	1215		3.73	1215		2.73	486
2.74	715		5.82	234		5.74	68		5.74	293		3.74	1203		3.74	1203		2.74	454
2.75	739		5.83	233		5.75	73		5.75	289		3.75	1193		3.75	1193		2.75	453
2.76	712		5.84	236		5.76	67		5.76	295		3.76	1179		3.76	1179		2.76	454
2.77	706		5.85	217		5.77	94		5.77	301		3.77	1165		3.77	1165		2.77	455
2.78	678		5.86	238		5.78	77		5.78	270		3.78	1100		3.78	1100		2.78	425
2.79	717		5.87	223		5.79	61		5.79	298		3.79	1176		3.79	1176		2.79	422
2.8	678		5.88	249		5.8	85		5.8	296		3.8	1162		3.8	1162		2.8	434
2.81	673		5.89	239		5.81	62		5.81	307		3.81	1150		3.81	1150		2.81	438
2.82	679		5.9	233		5.82	67		5.82	296		3.82	1115		3.82	1115		2.82	451
2.83	699		5.91	241		5.83	61		5.83	294		3.83	1064		3.83	1064		2.83	452
2.84	700		5.92	243		5.84	66		5.84	268		3.84	1072		3.84	1072		2.84	443
2.85	680		5.93	227		5.85	83		5.85	286		3.85	1094		3.85	1094		2.85	432
2.86	675		5.94	225		5.86	79		5.86	286		3.86	1133		3.86	1133		2.86	402
2.87	654		5.95	226		5.87	66		5.87	304		3.87	1114		3.87	1114		2.87	405
2.88	619		5.96	242		5.88	67		5.88	278		3.88	1077		3.88	1077		2.88	387
2.89	634		5.97	247		5.89	70		5.89	277		3.89	1127		3.89	1127		2.89	402
2.9	604		5.98	249		5.9	74		5.9	281		3.9	1077		3.9	1077		2.9	425
2.91	628		5.99	246		5.91	72		5.91	297		3.91	1061		3.91	1061		2.91	437
2.92	630		6	229		5.92	76		5.92	289		3.92	1063		3.92	1063		2.92	412
2.93	644		6.01	228		5.93	68		5.93	283		3.93	1044		3.93	1044		2.93	368
2.94	619		6.02	232		5.94	55		5.94	298		3.94	1074		3.94	1074		2.94	378
2.95	625		6.03	252		5.95	69		5.95	306		3.95	1081		3.95	1081		2.95	384
2.96	587		6.04	226		5.96	71		5.96	297		3.96	1081		3.96	1081		2.96	382
2.97	584		6.05	236		5.97	77		5.97	295		3.97	988		3.97	988		2.97	387
2.98	564		6.06	207		5.98	77		5.98	289		3.98	1047		3.98	1047		2.98	365
2.99	578		6.07	223		5.99	53		5.99	285		3.99	1052		3.99	1052		2.99	377
3	583		6.08	235		6	76		6	286		4	1042		4	1042		3	363
3.01	552		6.09	206		6.01	66		6.01	285		4.01	985		4.01	985		3.01	370
3.02	555		6.1	239		6.02	70		6.02	284		4.02	1015		4.02	1015		3.02	372
3.03	573		6.11	252		6.03	75		6.03	270		4.03	1070		4.03	1070		3.03	387
3.04	557		6.12	224		6.04	77		6.04	307		4.04	987		4.04	987		3.04	368
3.05	532		6.13	234		6.05	80		6.05	280		4.05	986		4.05	986		3.05	381
3.06	555		6.14	220		6.06	74		6.06	287		4.06	977		4.06	977		3.06	374
3.07	527		6.15	223		6.07	67		6.07	303		4.07	1042		4.07	1042		3.07	376
3.08	549		6.16	209		6.08	65		6.08	271		4.08	983		4.08	983		3.08	354
3.09	521		6.17	216		6.09	71		6.09	287		4.09	1030		4.09	1030		3.09	363
3.1	518		6.18	216		6.1	53		6.1	306		4.1	975		4.1	975		3.1	335
3.11	519		6.19	214		6.11	71		6.11	297		4.11	978		4.11	978		3.11	343
3.12	535		6.2	216		6.12	88		6.12	292		4.12	973		4.12	973		3.12	372
3.13	494		6.21	235		6.13	87		6.13	279		4.13	943		4.13	943		3.13	351
3.14	496		6.22	242		6.14	87		6.14	285		4.14	1013		4.14	1013		3.14	363
3.15	496		6.23	205		6.15	86		6.15	277		4.15	971		4.15	971		3.15	364
3.16	515		6.24	217		6.16	74		6.16	268		4.16	1013		4.16	1013		3.16	336
3.17	516		6.25	252		6.17	73		6.17	287		4.17	977		4.17	977		3.17	350
3.18	488		6.26	232		6.18	72		6.18	298		4.18	920		4.18	920		3.18	336
3.19	506		6.27	245		6.19	63		6.19	269		4.19	916		4.19	916		3.19	303
3.2	453		6.28	264		6.2	80		6.2	274		4.2	902		4.2	902		3.2	346
3.21	508		6.29	250		6.21	77		6.21	269		4.21	911		4.21	911		3.21	342
3.22	479		6.3	233		6.22	73		6.22	274		4.22	994		4.22	994		3.22	350
3.23	472		6.31	243		6.23	53		6.23	255		4.23	969		4.23	969		3.23	330
3.24	486		6.32	263		6.24	63		6.24	274		4.24	961		4.24	961		3.24	309
3.25	482		6.33	223		6.25	50		6.25	291		4.25	946		4.25	946		3.25	317
3.26	436		6.34	225		6.26	56		6.26	301		4.26	932		4.26	932		3.26	312
3.27	459		6.35	240		6.27	61		6.27	263		4.27	954		4.27	954		3.27	328
3.28	445		6.36	242		6.28	69		6.28	273		4.28	954		4.28	954		3.28	335
3.29	448		6.37	249		6.29	64		6.29	287		4.29	945		4.29	945		3.29	301
3.3	432		6.38	245		6.3	62		6.3	286		4.3	912		4.3	912		3.3	297
3.31	450		6.39	232		6.31	63		6.31	294		4.31	959		4.31	959		3.31	303
3.32	439		6.4	207		6.32	63		6.32	288		4.32	925		4.32	925		3.32	326
3.33	426		6.41	214		6.33	81		6.33	249		4.33	915		4.33	915		3.33	334
3.34	443		6.42	228		6.34	59		6.34	277		4.34	925		4.34	925		3.34	287
3.35	441		6.43	219		6.35	83		6.35	253		4.35	898		4.35	898		3.35	287
3.36	433		6.44	228		6.36	77		6.36	277		4.36	953		4.36	953		3.36	307
3.37	415		6.45	234		6.37	75		6.37	271		4.37	984		4.37	984		3.37	300
3.38	423		6.46	220		6.38	83		6.38	279		4.38	943		4.38	943		3.38	306
3.39	442		6.47	225		6.39	88		6.39	273		4.39	919		4.39	919		3.39	293
3.4	411		6.48	242		6.4	80		6.4	297		4.4	903		4.4	903		3.4	287
3.41	402		6.49	227		6.41	62		6.41	289		4.41	944		4.41	944		3.41	272
3.42	412		6.5	238		6.42	60		6.42	280		4.42	938		4.42	938		3.42	289
3.43	386		6.51	246		6.43	76		6.43	268		4.43	943		4.43	943		3.43	314
3.44	407		6.52	236		6.44	64		6.44	237		4.44	921		4.44	921		3.44	303
3.45	378		6.53	213		6.45	69		6.45	286		4.45	925		4.45	925		3.45	286
3.46	394		6.54	228		6.46	66		6.46	286		4.46	960		4.46	960		3.46	287
3.47	384		6.55	233		6.47	72		6.47	256		4.47	924		4.47	924		3.47	274
3.48	361		6.56	238		6.48	67		6.48	270		4.48	882		4.48	882		3.48	298
3.49	370		6.57	243		6.49	65		6.49	279		4.49	922		4.49	922		3.49	308
3.5	374		6.58	223		6.5	71		6.5	287		4.5	915		4.5	915		3.5	276
3.51	360		6.59	238		6.51	67		6.51	282		4.51	959		4.51	959		3.51	263
3.52	344		6.6	206		6.52	88		6.52	291		4.52	1003		4.52	1003		3.52	254
3.53	364		6.61	239		6.53	66		6.53	258		4.53	974		4.53	974		3.53	304
3.54	403		6.62	226		6.54	68		6.54	267		4.54	973		4.54	973		3.54	299
3.55	375		6.63	244		6.55	58		6.55	279		4.55	966		4.55	966		3.55	271
3.56	319		6.64	230		6.56	64		6.56	268		4.56	1012		4.56	1012		3.56	290
3.57	349		6.65	230		6.57	62		6.57	283		4.57	1000		4.57	1000		3.57	270
3.58	339		6.66	215		6.58	74		6.58	296		4.58	983		4.58	983		3.58	268
3.59	343		6.67	211		6.59	58		6.59	292		4.59	996		4.59	996		3.59	235
3.6	337		6.68	223		6.6	66		6.6	284		4.6	1023		4.6	1023		3.6	227
3.61	353		6.69	225		6.61	69		6.61	285		4.61	1081		4.61	1081		3.61	254
3.62	340		6.7	211		6.62	85		6.62	275		4.62	1132		4.62	1132		3.62	247
3.63	355		6.71	254		6.63	78		6.63	251		4.63	1183		4.63	1183		3.63	257
3.64	328		6.72	226		6.64	80		6.64	299		4.64	1244		4.64	1244		3.64	246
3.65	336		6.73	224		6.65	70		6.65	290		4.65	1296		4.65	1296		3.65	241
3.66	348		6.74	231		6.66	90		6.66	280		4.66	1299		4.66	1299		3.66	245
3.67	352		6.75	227		6.67	66		6.67	287		4.67	1370		4.67	1370		3.67	226
3.68	322		6.76	249		6.68	64		6.68	292		4.68	1427		4.68	1427		3.68	247
3.69	350		6.77	229		6.69	88		6.69	286		4.69	1440		4.69	1440		3.69	260
3.7	336		6.78	207		6.7	84		6.7	262		4.7	1455		4.7	1455		3.7	249
3.71	342		6.79	234		6.71	59		6.71	260		4.71	1504		4.71	1504		3.71	256
3.72	344		6.8	227		6.72	67		6.72	263		4.72	1388		4.72	1388		3.72	253
3.73	315		6.81	205		6.73	80		6.73	258		4.73	1268		4.73	1268		3.73	263
3.74	343		6.82	230		6.74	70		6.74	263		4.74	1105		4.74	1105		3.74	251
3.75	324		6.83	240		6.75	72		6.75	260		4.75	1016		4.75	1016		3.75	226
3.76	289		6.84	210		6.76	71		6.76	273		4.76	996		4.76	996		3.76	264
3.77	323		6.85	242		6.77	68		6.77	279		4.77	951		4.77	951		3.77	249
3.78	302		6.86	227		6.78	72		6.78	255		4.78	918		4.78	918		3.78	264
3.79	305		6.87	231		6.79	68		6.79	265		4.79	834		4.79	834		3.79	237
3.8	312		6.88	212		6.8	62		6.8	256		4.8	871		4.8	871		3.8	258
3.81	334		6.89	232		6.81	62		6.81	268		4.81	818		4.81	818		3.81	223
3.82	292		6.9	225		6.82	76		6.82	261		4.82	822		4.82	822		3.82	230
3.83	294		6.91	217		6.83	66		6.83	274		4.83	861		4.83	861		3.83	231
3.84	272		6.92	207		6.84	87		6.84	239		4.84	834		4.84	834		3.84	219
3.85	276		6.93	224		6.85	83		6.85	263		4.85	789		4.85	789		3.85	234
3.86	296		6.94	223		6.86	75		6.86	279		4.86	829		4.86	829		3.86	230
3.87	301		6.95	219		6.87	80		6.87	306		4.87	786		4.87	786		3.87	263
3.88	283		6.96	206		6.88	72		6.88	300		4.88	805		4.88	805		3.88	242
3.89	271		6.97	225		6.89	55		6.89	246		4.89	850		4.89	850		3.89	221
3.9	279		6.98	207		6.9	56		6.9	242		4.9	859		4.9	859		3.9	221
3.91	275		6.99	228		6.91	64		6.91	245		4.91	793		4.91	793		3.91	215
3.92	286		7	230		6.92	73		6.92	264		4.92	836		4.92	836		3.92	229
3.93	279		7.01	237		6.93	70		6.93	260		4.93	827		4.93	827		3.93	205
3.94	275		7.02	224		6.94	60		6.94	260		4.94	795		4.94	795		3.94	250
3.95	300		7.03	219		6.95	59		6.95	271		4.95	805		4.95	805		3.95	222
3.96	276		7.04	209		6.96	71		6.96	264		4.96	776		4.96	776		3.96	222
3.97	278		7.05	222		6.97	80		6.97	280		4.97	731		4.97	731		3.97	202
3.98	270		7.06	234		6.98	93		6.98	255		4.98	774		4.98	774		3.98	219
3.99	273		7.07	225		6.99	86		6.99	269		4.99	754		4.99	754		3.99	207
4	284		7.08	216		7	69		7	279		5	787		5	787		4	214
4.01	288		7.09	209		7.01	79		7.01	271		5.01	777		5.01	777		4.01	212
4.02	272		7.1	236		7.02	69		7.02	274		5.02	765		5.02	765		4.02	218
4.03	252		7.11	241		7.03	77		7.03	273		5.03	790		5.03	790		4.03	241
4.04	248		7.12	240		7.04	60		7.04	268		5.04	791		5.04	791		4.04	215
4.05	254		7.13	222		7.05	72		7.05	263		5.05	799		5.05	799		4.05	195
4.06	291		7.14	225		7.06	68		7.06	276		5.06	785		5.06	785		4.06	207
4.07	249		7.15	204		7.07	73		7.07	267		5.07	800		5.07	800		4.07	221
4.08	267		7.16	215		7.08	70		7.08	250		5.08	754		5.08	754		4.08	206
4.09	239		7.17	188		7.09	94		7.09	286		5.09	735		5.09	735		4.09	204
4.1	255		7.18	210		7.1	74		7.1	259		5.1	779		5.1	779		4.1	206
4.11	235		7.19	229		7.11	70		7.11	249		5.11	776		5.11	776		4.11	206
4.12	247		7.2	213		7.12	88		7.12	267		5.12	764		5.12	764		4.12	237
4.13	240		7.21	241		7.13	72		7.13	271		5.13	736		5.13	736		4.13	223
4.14	232		7.22	226		7.14	79		7.14	266		5.14	789		5.14	789		4.14	202
4.15	244		7.23	211		7.15	78		7.15	273		5.15	766		5.15	766		4.15	207
4.16	237		7.24	187		7.16	71		7.16	253		5.16	776		5.16	776		4.16	194
4.17	244		7.25	201		7.17	69		7.17	275		5.17	779		5.17	779		4.17	198
4.18	241		7.26	216		7.18	72		7.18	283		5.18	709		5.18	709		4.18	200
4.19	252		7.27	219		7.19	69		7.19	270		5.19	666		5.19	666		4.19	205
4.2	240		7.28	214		7.2	67		7.2	280		5.2	746		5.2	746		4.2	194
4.21	255		7.29	214		7.21	78		7.21	262		5.21	704		5.21	704		4.21	208
4.22	244		7.3	240		7.22	79		7.22	276		5.22	755		5.22	755		4.22	220
4.23	242		7.31	227		7.23	76		7.23	268		5.23	772		5.23	772		4.23	222
4.24	232		7.32	225		7.24	60		7.24	286		5.24	732		5.24	732		4.24	201
4.25	249		7.33	229		7.25	72		7.25	291		5.25	697		5.25	697		4.25	196
4.26	246		7.34	228		7.26	75		7.26	289		5.26	717		5.26	717		4.26	189
4.27	266		7.35	229		7.27	68		7.27	278		5.27	740		5.27	740		4.27	217
4.28	252		7.36	224		7.28	52		7.28	290		5.28	722		5.28	722		4.28	187
4.29	246		7.37	221		7.29	74		7.29	312		5.29	721		5.29	721		4.29	193
4.3	239		7.38	262		7.3	59		7.3	300		5.3	726		5.3	726		4.3	210
4.31	233		7.39	223		7.31	68		7.31	288		5.31	750		5.31	750		4.31	201
4.32	256		7.4	228		7.32	77		7.32	272		5.32	766		5.32	766		4.32	186
4.33	262		7.41	228		7.33	73		7.33	310		5.33	703		5.33	703		4.33	167
4.34	225		7.42	252		7.34	82		7.34	297		5.34	719		5.34	719		4.34	189
4.35	292		7.43	254		7.35	78		7.35	308		5.35	760		5.35	760		4.35	190
4.36	282		7.44	254		7.36	93		7.36	282		5.36	720		5.36	720		4.36	184
4.37	263		7.45	252		7.37	104		7.37	302		5.37	691		5.37	691		4.37	198
4.38	286		7.46	215		7.38	92		7.38	322		5.38	687		5.38	687		4.38	190
4.39	264		7.47	257		7.39	67		7.39	332		5.39	721		5.39	721		4.39	190
4.4	269		7.48	241		7.4	90		7.4	294		5.4	684		5.4	684		4.4	177
4.41	276		7.49	248		7.41	72		7.41	304		5.41	693		5.41	693		4.41	186
4.42	271		7.5	240		7.42	73		7.42	319		5.42	694		5.42	694		4.42	187
4.43	298		7.51	216		7.43	87		7.43	301		5.43	676		5.43	676		4.43	171
4.44	276		7.52	257		7.44	90		7.44	320		5.44	704		5.44	704		4.44	162
4.45	299		7.53	258		7.45	95		7.45	307		5.45	686		5.45	686		4.45	198
4.46	310		7.54	270		7.46	78		7.46	320		5.46	666		5.46	666		4.46	202
4.47	323		7.55	245		7.47	91		7.47	317		5.47	633		5.47	633		4.47	162
4.48	330		7.56	279		7.48	99		7.48	307		5.48	657		5.48	657		4.48	195
4.49	330		7.57	242		7.49	93		7.49	326		5.49	674		5.49	674		4.49	177
4.5	378		7.58	237		7.5	106		7.5	347		5.5	644		5.5	644		4.5	158
4.51	383		7.59	271		7.51	97		7.51	351		5.51	661		5.51	661		4.51	196
4.52	447		7.6	249		7.52	111		7.52	336		5.52	632		5.52	632		4.52	199
4.53	419		7.61	252		7.53	117		7.53	320		5.53	665		5.53	665		4.53	189
4.54	473		7.62	231		7.54	120		7.54	338		5.54	655		5.54	655		4.54	182
4.55	512		7.63	269		7.55	108		7.55	331		5.55	645		5.55	645		4.55	185
4.56	540		7.64	239		7.56	93		7.56	348		5.56	591		5.56	591		4.56	174
4.57	530		7.65	250		7.57	89		7.57	338		5.57	637		5.57	637		4.57	186
4.58	578		7.66	228		7.58	114		7.58	366		5.58	649		5.58	649		4.58	175
4.59	666		7.67	227		7.59	91		7.59	334		5.59	677		5.59	677		4.59	179
4.6	751		7.68	251		7.6	90		7.6	331		5.6	648		5.6	648		4.6	191
4.61	797		7.69	237		7.61	87		7.61	299		5.61	621		5.61	621		4.61	168
4.62	903		7.7	226		7.62	95		7.62	289		5.62	629		5.62	629		4.62	183
4.63	1010		7.71	215		7.63	88		7.63	294		5.63	650		5.63	650		4.63	198
4.64	1172		7.72	233		7.64	81		7.64	289		5.64	705		5.64	705		4.64	152
4.65	1374		7.73	227		7.65	91		7.65	310		5.65	697		5.65	697		4.65	187
4.66	1486		7.74	217		7.66	97		7.66	254		5.66	620		5.66	620		4.66	180
4.67	1778		7.75	234		7.67	98		7.67	294		5.67	621		5.67	621		4.67	205
4.68	1857		7.76	229		7.68	88		7.68	267		5.68	599		5.68	599		4.68	180
4.69	1719		7.77	238		7.69	77		7.69	270		5.69	603		5.69	603		4.69	191
4.7	1394		7.78	209		7.7	77		7.7	262		5.7	635		5.7	635		4.7	169
4.71	943		7.79	221		7.71	85		7.71	278		5.71	606		5.71	606		4.71	180
4.72	556		7.8	235		7.72	75		7.72	295		5.72	652		5.72	652		4.72	163
4.73	371		7.81	210		7.73	86		7.73	270		5.73	657		5.73	657		4.73	166
4.74	305		7.82	216		7.74	68		7.74	258		5.74	656		5.74	656		4.74	178
4.75	280		7.83	224		7.75	81		7.75	277		5.75	670		5.75	670		4.75	201
4.76	258		7.84	209		7.76	70		7.76	296		5.76	665		5.76	665		4.76	177
4.77	276		7.85	212		7.77	87		7.77	276		5.77	626		5.77	626		4.77	198
4.78	240		7.86	247		7.78	76		7.78	262		5.78	590		5.78	590		4.78	190
4.79	223		7.87	245		7.79	62		7.79	279		5.79	618		5.79	618		4.79	182
4.8	224		7.88	231		7.8	74		7.8	247		5.8	640		5.8	640		4.8	195
4.81	231		7.89	231		7.81	87		7.81	277		5.81	624		5.81	624		4.81	187
4.82	204		7.9	230		7.82	98		7.82	269		5.82	609		5.82	609		4.82	194
4.83	206		7.91	212		7.83	63		7.83	299		5.83	657		5.83	657		4.83	189
4.84	195		7.92	234		7.84	77		7.84	285		5.84	609		5.84	609		4.84	213
4.85	176		7.93	225		7.85	84		7.85	258		5.85	676		5.85	676		4.85	194
4.86	194		7.94	242		7.86	79		7.86	267		5.86	624		5.86	624		4.86	193
4.87	179		7.95	244		7.87	93		7.87	291		5.87	632		5.87	632		4.87	190
4.88	197		7.96	195		7.88	81		7.88	285		5.88	666		5.88	666		4.88	197
4.89	199		7.97	230		7.89	82		7.89	271		5.89	623		5.89	623		4.89	199
4.9	184		7.98	219		7.9	61		7.9	290		5.9	612		5.9	612		4.9	198
4.91	178		7.99	247		7.91	86		7.91	266		5.91	638		5.91	638		4.91	180
4.92	181		8	235		7.92	85		7.92	319		5.92	622		5.92	622		4.92	227
4.93	206		8.01	249		7.93	88		7.93	291		5.93	607		5.93	607		4.93	223
4.94	186		8.02	270		7.94	79		7.94	271		5.94	612		5.94	612		4.94	188
4.95	183		8.03	266		7.95	94		7.95	306		5.95	562		5.95	562		4.95	194
4.96	195		8.04	266		7.96	79		7.96	263		5.96	625		5.96	625		4.96	225
4.97	177		8.05	294		7.97	85		7.97	271		5.97	598		5.97	598		4.97	253
4.98	171		8.06	290		7.98	92		7.98	291		5.98	593		5.98	593		4.98	251
4.99	168		8.07	288		7.99	87		7.99	283		5.99	616		5.99	616		4.99	242
5	165		8.08	311		8	101		8	327		6	592		6	592		5	269
5.01	165		8.09	336		8.01	114		8.01	303		6.01	641		6.01	641		5.01	259
5.02	159		8.1	365		8.02	96		8.02	316		6.02	606		6.02	606		5.02	297
5.03	161		8.11	375		8.03	93		8.03	317		6.03	595		6.03	595		5.03	306
5.04	188		8.12	375		8.04	112		8.04	358		6.04	577		6.04	577		5.04	307
5.05	161		8.13	341		8.05	136		8.05	372		6.05	591		6.05	591		5.05	297
5.06	177		8.14	340		8.06	139		8.06	384		6.06	575		6.06	575		5.06	305
5.07	175		8.15	303		8.07	136		8.07	400		6.07	625		6.07	625		5.07	341
5.08	163		8.16	301		8.08	158		8.08	424		6.08	578		6.08	578		5.08	362
5.09	160		8.17	304		8.09	165		8.09	431		6.09	599		6.09	599		5.09	368
5.1	148		8.18	267		8.1	173		8.1	415		6.1	608		6.1	608		5.1	370
5.11	163		8.19	278		8.11	190		8.11	443		6.11	623		6.11	623		5.11	375
5.12	174		8.2	245		8.12	160		8.12	439		6.12	601		6.12	601		5.12	405
5.13	142		8.21	227		8.13	144		8.13	402		6.13	629		6.13	629		5.13	405
5.14	161		8.22	246		8.14	139		8.14	365		6.14	621		6.14	621		5.14	422
5.15	163		8.23	215		8.15	121		8.15	297		6.15	616		6.15	616		5.15	468
5.16	169		8.24	232		8.16	95		8.16	290		6.16	619		6.16	619		5.16	482
5.17	189		8.25	199		8.17	82		8.17	242		6.17	610		6.17	610		5.17	460
5.18	171		8.26	222		8.18	90		8.18	268		6.18	592		6.18	592		5.18	501
5.19	169		8.27	226		8.19	97		8.19	261		6.19	588		6.19	588		5.19	518
5.2	168		8.28	196		8.2	84		8.2	268		6.2	612		6.2	612		5.2	542
5.21	158		8.29	222		8.21	96		8.21	255		6.21	562		6.21	562		5.21	512
5.22	168		8.3	202		8.22	68		8.22	255		6.22	572		6.22	572		5.22	561
5.23	162		8.31	229		8.23	60		8.23	245		6.23	583		6.23	583		5.23	512
5.24	154		8.32	213		8.24	68		8.24	265		6.24	571		6.24	571		5.24	550
5.25	129		8.33	198		8.25	71		8.25	260		6.25	590		6.25	590		5.25	518
5.26	133		8.34	211		8.26	80		8.26	281		6.26	562		6.26	562		5.26	538
5.27	155		8.35	238		8.27	59		8.27	258		6.27	612		6.27	612		5.27	531
5.28	161		8.36	216		8.28	61		8.28	292		6.28	608		6.28	608		5.28	553
5.29	171		8.37	204		8.29	61		8.29	276		6.29	597		6.29	597		5.29	539
5.3	169		8.38	212		8.3	73		8.3	228		6.3	548		6.3	548		5.3	548
5.31	144		8.39	197		8.31	81		8.31	241		6.31	556		6.31	556		5.31	555
5.32	156		8.4	199		8.32	77		8.32	273		6.32	557		6.32	557		5.32	572
5.33	181		8.41	215		8.33	72		8.33	286		6.33	563		6.33	563		5.33	560
5.34	134		8.42	202		8.34	70		8.34	258		6.34	616		6.34	616		5.34	506
5.35	149		8.43	208		8.35	61		8.35	237		6.35	565		6.35	565		5.35	497
5.36	151		8.44	207		8.36	66		8.36	259		6.36	588		6.36	588		5.36	473
5.37	142		8.45	218		8.37	52		8.37	267		6.37	594		6.37	594		5.37	474
5.38	155		8.46	221		8.38	60		8.38	260		6.38	574		6.38	574		5.38	459
5.39	151		8.47	196		8.39	47		8.39	230		6.39	597		6.39	597		5.39	414
5.4	149		8.48	203		8.4	73		8.4	240		6.4	560		6.4	560		5.4	401
5.41	158		8.49	210		8.41	66		8.41	256		6.41	588		6.41	588		5.41	415
5.42	139		8.5	208		8.42	51		8.42	233		6.42	606		6.42	606		5.42	408
5.43	157		8.51	211		8.43	57		8.43	245		6.43	591		6.43	591		5.43	358
5.44	141		8.52	188		8.44	48		8.44	266		6.44	584		6.44	584		5.44	340
5.45	151		8.53	193		8.45	66		8.45	244		6.45	580		6.45	580		5.45	334
5.46	143		8.54	211		8.46	78		8.46	248		6.46	550		6.46	550		5.46	329
5.47	136		8.55	214		8.47	76		8.47	226		6.47	533		6.47	533		5.47	305
5.48	147		8.56	194		8.48	70		8.48	253		6.48	574		6.48	574		5.48	317
5.49	137		8.57	206		8.49	55		8.49	251		6.49	584		6.49	584		5.49	290
5.5	128		8.58	216		8.5	68		8.5	236		6.5	595		6.5	595		5.5	270
5.51	161		8.59	198		8.51	73		8.51	250		6.51	592		6.51	592		5.51	275
5.52	139		8.6	212		8.52	77		8.52	243		6.52	578		6.52	578		5.52	254
5.53	150		8.61	205		8.53	75		8.53	265		6.53	570		6.53	570		5.53	252
5.54	140		8.62	211		8.54	66		8.54	253		6.54	592		6.54	592		5.54	254
5.55	128		8.63	199		8.55	68		8.55	228		6.55	565		6.55	565		5.55	244
5.56	126		8.64	219		8.56	63		8.56	241		6.56	554		6.56	554		5.56	218
5.57	155		8.65	209		8.57	62		8.57	251		6.57	579		6.57	579		5.57	243
5.58	158		8.66	208		8.58	52		8.58	265		6.58	555		6.58	555		5.58	216
5.59	141		8.67	224		8.59	67		8.59	271		6.59	526		6.59	526		5.59	197
5.6	122		8.68	219		8.6	61		8.6	243		6.6	574		6.6	574		5.6	210
5.61	131		8.69	192		8.61	76		8.61	219		6.61	534		6.61	534		5.61	224
5.62	126		8.7	207		8.62	67		8.62	222		6.62	549		6.62	549		5.62	220
5.63	139		8.71	191		8.63	62		8.63	237		6.63	563		6.63	563		5.63	198
5.64	121		8.72	207		8.64	64		8.64	229		6.64	539		6.64	539		5.64	194
5.65	126		8.73	197		8.65	62		8.65	244		6.65	552		6.65	552		5.65	213
5.66	139		8.74	213		8.66	77		8.66	243		6.66	530		6.66	530		5.66	190
5.67	127		8.75	200		8.67	63		8.67	250		6.67	543		6.67	543		5.67	170
5.68	110		8.76	200		8.68	60		8.68	237		6.68	578		6.68	578		5.68	172
5.69	126		8.77	207		8.69	75		8.69	232		6.69	519		6.69	519		5.69	175
5.7	139		8.78	217		8.7	76		8.7	249		6.7	573		6.7	573		5.7	170
5.71	132		8.79	209		8.71	73		8.71	243		6.71	580		6.71	580		5.71	155
5.72	153		8.8	208		8.72	64		8.72	257		6.72	566		6.72	566		5.72	172
5.73	135		8.81	182		8.73	68		8.73	239		6.73	553		6.73	553		5.73	143
5.74	138		8.82	196		8.74	68		8.74	224		6.74	554		6.74	554		5.74	146
5.75	142		8.83	209		8.75	63		8.75	246		6.75	567		6.75	567		5.75	167
5.76	131		8.84	238		8.76	62		8.76	229		6.76	551		6.76	551		5.76	142
5.77	101		8.85	210		8.77	68		8.77	234		6.77	549		6.77	549		5.77	168
5.78	119		8.86	184		8.78	75		8.78	242		6.78	586		6.78	586		5.78	169
5.79	113		8.87	219		8.79	67		8.79	244		6.79	557		6.79	557		5.79	144
5.8	123		8.88	224		8.8	85		8.8	275		6.8	550		6.8	550		5.8	165
5.81	98		8.89	218		8.81	85		8.81	252		6.81	569		6.81	569		5.81	162
5.82	127		8.9	195		8.82	56		8.82	253		6.82	539		6.82	539		5.82	154
5.83	132		8.91	190		8.83	74		8.83	243		6.83	570		6.83	570		5.83	147
5.84	116		8.92	185		8.84	70		8.84	244		6.84	534		6.84	534		5.84	156
5.85	121		8.93	200		8.85	67		8.85	262		6.85	575		6.85	575		5.85	150
5.86	128		8.94	209		8.86	67		8.86	239		6.86	576		6.86	576		5.86	153
5.87	139		8.95	207		8.87	67		8.87	229		6.87	578		6.87	578		5.87	172
5.88	145		8.96	203		8.88	70		8.88	218		6.88	542		6.88	542		5.88	143
5.89	128		8.97	221		8.89	76		8.89	251		6.89	540		6.89	540		5.89	157
5.9	141		8.98	211		8.9	79		8.9	245		6.9	558		6.9	558		5.9	153
5.91	129		8.99	186		8.91	80		8.91	251		6.91	545		6.91	545		5.91	153
5.92	115		9	209		8.92	78		8.92	247		6.92	545		6.92	545		5.92	136
5.93	105		9.01	193		8.93	76		8.93	263		6.93	590		6.93	590		5.93	156
5.94	126		9.02	199		8.94	76		8.94	243		6.94	597		6.94	597		5.94	137
5.95	106		9.03	204		8.95	79		8.95	228		6.95	562		6.95	562		5.95	131
5.96	107		9.04	219		8.96	70		8.96	259		6.96	626		6.96	626		5.96	127
5.97	120		9.05	216		8.97	71		8.97	250		6.97	622		6.97	622		5.97	125
5.98	125		9.06	244		8.98	60		8.98	256		6.98	521		6.98	521		5.98	127
5.99	100		9.07	219		8.99	65		8.99	262		6.99	565		6.99	565		5.99	136
6	108		9.08	240		9	68		9	286		7	527		7	527		6	150
6.01	139		9.09	232		9.01	85		9.01	267		7.01	543		7.01	543		6.01	137
6.02	136		9.1	237		9.02	78		9.02	279		7.02	562		7.02	562		6.02	149
6.03	121		9.11	237		9.03	78		9.03	280		7.03	545		7.03	545		6.03	131
6.04	125		9.12	218		9.04	95		9.04	264		7.04	537		7.04	537		6.04	161
6.05	134		9.13	226		9.05	97		9.05	335		7.05	536		7.05	536		6.05	154
6.06	134		9.14	240		9.06	84		9.06	328		7.06	579		7.06	579		6.06	146
6.07	113		9.15	240		9.07	75		9.07	308		7.07	511		7.07	511		6.07	156
6.08	123		9.16	258		9.08	72		9.08	327		7.08	515		7.08	515		6.08	153
6.09	127		9.17	240		9.09	81		9.09	316		7.09	539		7.09	539		6.09	124
6.1	116		9.18	246		9.1	89		9.1	316		7.1	552		7.1	552		6.1	137
6.11	122		9.19	265		9.11	78		9.11	353		7.11	534		7.11	534		6.11	125
6.12	117		9.2	305		9.12	99		9.12	333		7.12	559		7.12	559		6.12	135
6.13	131		9.21	267		9.13	113		9.13	340		7.13	599		7.13	599		6.13	144
6.14	104		9.22	277		9.14	118		9.14	383		7.14	594		7.14	594		6.14	146
6.15	107		9.23	280		9.15	112		9.15	408		7.15	552		7.15	552		6.15	121
6.16	122		9.24	306		9.16	108		9.16	432		7.16	563		7.16	563		6.16	144
6.17	130		9.25	339		9.17	106		9.17	429		7.17	576		7.17	576		6.17	128
6.18	107		9.26	321		9.18	140		9.18	458		7.18	636		7.18	636		6.18	157
6.19	100		9.27	364		9.19	132		9.19	430		7.19	620		7.19	620		6.19	137
6.2	118		9.28	405		9.2	141		9.2	460		7.2	611		7.2	611		6.2	131
6.21	118		9.29	424		9.21	175		9.21	500		7.21	604		7.21	604		6.21	128
6.22	122		9.3	477		9.22	153		9.22	526		7.22	573		7.22	573		6.22	133
6.23	110		9.31	530		9.23	167		9.23	514		7.23	583		7.23	583		6.23	123
6.24	116		9.32	623		9.24	179		9.24	579		7.24	537		7.24	537		6.24	129
6.25	121		9.33	719		9.25	218		9.25	615		7.25	562		7.25	562		6.25	128
6.26	111		9.34	826		9.26	265		9.26	645		7.26	539		7.26	539		6.26	155
6.27	115		9.35	935		9.27	240		9.27	668		7.27	551		7.27	551		6.27	155
6.28	118		9.36	972		9.28	287		9.28	742		7.28	586		7.28	586		6.28	147
6.29	120		9.37	1123		9.29	346		9.29	852		7.29	592		7.29	592		6.29	138
6.3	106		9.38	1092		9.3	444		9.3	949		7.3	594		7.3	594		6.3	140
6.31	88		9.39	1005		9.31	470		9.31	1009		7.31	573		7.31	573		6.31	156
6.32	111		9.4	957		9.32	538		9.32	1242		7.32	566		7.32	566		6.32	166
6.33	105		9.41	804		9.33	624		9.33	1347		7.33	585		7.33	585		6.33	146
6.34	109		9.42	691		9.34	707		9.34	1432		7.34	586		7.34	586		6.34	135
6.35	108		9.43	628		9.35	859		9.35	1564		7.35	595		7.35	595		6.35	141
6.36	113		9.44	589		9.36	890		9.36	1637		7.36	645		7.36	645		6.36	123
6.37	119		9.45	512		9.37	938		9.37	1518		7.37	565		7.37	565		6.37	122
6.38	120		9.46	457		9.38	930		9.38	1317		7.38	605		7.38	605		6.38	113
6.39	109		9.47	451		9.39	693		9.39	1123		7.39	631		7.39	631		6.39	124
6.4	99		9.48	375		9.4	544		9.4	950		7.4	638		7.4	638		6.4	141
6.41	100		9.49	332		9.41	390		9.41	743		7.41	615		7.41	615		6.41	136
6.42	113		9.5	317		9.42	278		9.42	566		7.42	629		7.42	629		6.42	130
6.43	84		9.51	267		9.43	232		9.43	457		7.43	662		7.43	662		6.43	154
6.44	113		9.52	270		9.44	199		9.44	417		7.44	699		7.44	699		6.44	137
6.45	115		9.53	251		9.45	162		9.45	375		7.45	629		7.45	629		6.45	134
6.46	102		9.54	231		9.46	148		9.46	373		7.46	679		7.46	679		6.46	142
6.47	107		9.55	240		9.47	133		9.47	299		7.47	679		7.47	679		6.47	124
6.48	118		9.56	241		9.48	128		9.48	314		7.48	644		7.48	644		6.48	104
6.49	109		9.57	222		9.49	117		9.49	296		7.49	661		7.49	661		6.49	140
6.5	96		9.58	229		9.5	105		9.5	313		7.5	673		7.5	673		6.5	129
6.51	87		9.59	223		9.51	102		9.51	303		7.51	676		7.51	676		6.51	141
6.52	110		9.6	231		9.52	85		9.52	317		7.52	707		7.52	707		6.52	123
6.53	108		9.61	208		9.53	85		9.53	271		7.53	689		7.53	689		6.53	127
6.54	118		9.62	228		9.54	106		9.54	275		7.54	696		7.54	696		6.54	128
6.55	92		9.63	213		9.55	96		9.55	264		7.55	720		7.55	720		6.55	124
6.56	106		9.64	196		9.56	90		9.56	277		7.56	685		7.56	685		6.56	123
6.57	120		9.65	226		9.57	85		9.57	281		7.57	683		7.57	683		6.57	144
6.58	122		9.66	222		9.58	81		9.58	283		7.58	683		7.58	683		6.58	106
6.59	106		9.67	196		9.59	101		9.59	246		7.59	672		7.59	672		6.59	129
6.6	110		9.68	213		9.6	91		9.6	264		7.6	658		7.6	658		6.6	115
6.61	112		9.69	197		9.61	83		9.61	223		7.61	651		7.61	651		6.61	108
6.62	122		9.7	212		9.62	85		9.62	232		7.62	665		7.62	665		6.62	128
6.63	114		9.71	205		9.63	71		9.63	247		7.63	585		7.63	585		6.63	152
6.64	102		9.72	225		9.64	54		9.64	232		7.64	607		7.64	607		6.64	132
6.65	93		9.73	223		9.65	81		9.65	237		7.65	583		7.65	583		6.65	132
6.66	111		9.74	211		9.66	75		9.66	243		7.66	595		7.66	595		6.66	119
6.67	98		9.75	203		9.67	65		9.67	231		7.67	579		7.67	579		6.67	141
6.68	98		9.76	202		9.68	47		9.68	256		7.68	570		7.68	570		6.68	119
6.69	108		9.77	205		9.69	69		9.69	235		7.69	587		7.69	587		6.69	126
6.7	106		9.78	199		9.7	67		9.7	234		7.7	578		7.7	578		6.7	122
6.71	110		9.79	237		9.71	79		9.71	248		7.71	573		7.71	573		6.71	130
6.72	108		9.8	194		9.72	81		9.72	240		7.72	569		7.72	569		6.72	132
6.73	87		9.81	197		9.73	47		9.73	226		7.73	529		7.73	529		6.73	144
6.74	90		9.82	192		9.74	74		9.74	208		7.74	596		7.74	596		6.74	131
6.75	113		9.83	194		9.75	59		9.75	253		7.75	545		7.75	545		6.75	120
6.76	110		9.84	202		9.76	56		9.76	239		7.76	515		7.76	515		6.76	132
6.77	90		9.85	185		9.77	76		9.77	258		7.77	546		7.77	546		6.77	142
6.78	110		9.86	218		9.78	74		9.78	237		7.78	555		7.78	555		6.78	124
6.79	103		9.87	189		9.79	62		9.79	266		7.79	543		7.79	543		6.79	128
6.8	88		9.88	183		9.8	67		9.8	256		7.8	543		7.8	543		6.8	132
6.81	97		9.89	201		9.81	71		9.81	239		7.81	504		7.81	504		6.81	134
6.82	115		9.9	198		9.82	89		9.82	240		7.82	526		7.82	526		6.82	121
6.83	94		9.91	185		9.83	62		9.83	240		7.83	506		7.83	506		6.83	157
6.84	97		9.92	220		9.84	54		9.84	216		7.84	498		7.84	498		6.84	130
6.85	105		9.93	185		9.85	63		9.85	230		7.85	527		7.85	527		6.85	134
6.86	100		9.94	184		9.86	64		9.86	234		7.86	541		7.86	541		6.86	137
6.87	98		9.95	195		9.87	76		9.87	222		7.87	520		7.87	520		6.87	141
6.88	101		9.96	203		9.88	74		9.88	233		7.88	521		7.88	521		6.88	116
6.89	96		9.97	211		9.89	63		9.89	236		7.89	536		7.89	536		6.89	126
6.9	93		9.98	200		9.9	85		9.9	244		7.9	550		7.9	550		6.9	141
6.91	101		9.99	198		9.91	65		9.91	199		7.91	530		7.91	530		6.91	148
6.92	102		10	193		9.92	58		9.92	223		7.92	558		7.92	558		6.92	156
6.93	108		10.01	217		9.93	83		9.93	210		7.93	557		7.93	557		6.93	162
6.94	100		10.02	200		9.94	76		9.94	221		7.94	537		7.94	537		6.94	154
6.95	107		10.03	202		9.95	67		9.95	215		7.95	556		7.95	556		6.95	151
6.96	106		10.04	210		9.96	69		9.96	232		7.96	550		7.96	550		6.96	154
6.97	111		10.05	211		9.97	70		9.97	223		7.97	567		7.97	567		6.97	159
6.98	91		10.06	182		9.98	59		9.98	198		7.98	551		7.98	551		6.98	138
6.99	99		10.07	163		9.99	76		9.99	204		7.99	531		7.99	531		6.99	157
7	100		10.08	176		10	65		10	209		8	569		8	569		7	136
7.01	73		10.09	177		10.01	69		10.01	213		8.01	609		8.01	609		7.01	140
7.02	102		10.1	193		10.02	45		10.02	246		8.02	577		8.02	577		7.02	141
7.03	117		10.11	217		10.03	46		10.03	242		8.03	572		8.03	572		7.03	147
7.04	95		10.12	210		10.04	46		10.04	211		8.04	604		8.04	604		7.04	160
7.05	102		10.13	193		10.05	65		10.05	234		8.05	598		8.05	598		7.05	158
7.06	91		10.14	204		10.06	71		10.06	195		8.06	629		8.06	629		7.06	149
7.07	93		10.15	197		10.07	66		10.07	209		8.07	693		8.07	693		7.07	160
7.08	94		10.16	180		10.08	67		10.08	232		8.08	714		8.08	714		7.08	171
7.09	85		10.17	203		10.09	65		10.09	219		8.09	771		8.09	771		7.09	166
7.1	89		10.18	214		10.1	74		10.1	237		8.1	794		8.1	794		7.1	164
7.11	94		10.19	215		10.11	63		10.11	250		8.11	821		8.11	821		7.11	154
7.12	86		10.2	185		10.12	76		10.12	206		8.12	832		8.12	832		7.12	174
7.13	95		10.21	195		10.13	82		10.13	196		8.13	821		8.13	821		7.13	155
7.14	87		10.22	192		10.14	71		10.14	207		8.14	860		8.14	860		7.14	169
7.15	84		10.23	208		10.15	61		10.15	216		8.15	814		8.15	814		7.15	172
7.16	95		10.24	206		10.16	69		10.16	232		8.16	758		8.16	758		7.16	165
7.17	79		10.25	195		10.17	61		10.17	232		8.17	680		8.17	680		7.17	208
7.18	90		10.26	201		10.18	56		10.18	221		8.18	604		8.18	604		7.18	211
7.19	94		10.27	192		10.19	74		10.19	212		8.19	629		8.19	629		7.19	212
7.2	106		10.28	209		10.2	85		10.2	226		8.2	566		8.2	566		7.2	197
7.21	104		10.29	200		10.21	56		10.21	216		8.21	531		8.21	531		7.21	221
7.22	105		10.3	191		10.22	55		10.22	210		8.22	524		8.22	524		7.22	228
7.23	106		10.31	222		10.23	61		10.23	229		8.23	526		8.23	526		7.23	253
7.24	98		10.32	207		10.24	51		10.24	225		8.24	503		8.24	503		7.24	249
7.25	98		10.33	200		10.25	53		10.25	220		8.25	503		8.25	503		7.25	250
7.26	101		10.34	196		10.26	58		10.26	219		8.26	535		8.26	535		7.26	252
7.27	95		10.35	192		10.27	75		10.27	211		8.27	484		8.27	484		7.27	310
7.28	87		10.36	220		10.28	50		10.28	220		8.28	510		8.28	510		7.28	351
7.29	91		10.37	206		10.29	56		10.29	219		8.29	504		8.29	504		7.29	336
7.3	80		10.38	206		10.3	61		10.3	204		8.3	481		8.3	481		7.3	352
7.31	87		10.39	217		10.31	59		10.31	206		8.31	522		8.31	522		7.31	367
7.32	85		10.4	192		10.32	68		10.32	199		8.32	506		8.32	506		7.32	404
7.33	98		10.41	181		10.33	72		10.33	218		8.33	483		8.33	483		7.33	419
7.34	91		10.42	212		10.34	50		10.34	214		8.34	518		8.34	518		7.34	473
7.35	93		10.43	199		10.35	60		10.35	215		8.35	489		8.35	489		7.35	496
7.36	86		10.44	220		10.36	58		10.36	218		8.36	468		8.36	468		7.36	583
7.37	114		10.45	203		10.37	68		10.37	180		8.37	469		8.37	469		7.37	609
7.38	87		10.46	198		10.38	65		10.38	203		8.38	440		8.38	440		7.38	667
7.39	93		10.47	192		10.39	64		10.39	193		8.39	435		8.39	435		7.39	725
7.4	99		10.48	196		10.4	71		10.4	219		8.4	471		8.4	471		7.4	760
7.41	84		10.49	174		10.41	73		10.41	206		8.41	503		8.41	503		7.41	894
7.42	87		10.5	215		10.42	64		10.42	242		8.42	488		8.42	488		7.42	985
7.43	86		10.51	227		10.43	53		10.43	215		8.43	483		8.43	483		7.43	988
7.44	95		10.52	185		10.44	64		10.44	211		8.44	513		8.44	513		7.44	1099
7.45	96		10.53	236		10.45	63		10.45	208		8.45	471		8.45	471		7.45	1153
7.46	90		10.54	207		10.46	73		10.46	214		8.46	513		8.46	513		7.46	1278
7.47	97		10.55	203		10.47	68		10.47	227		8.47	468		8.47	468		7.47	1371
7.48	75		10.56	178		10.48	81		10.48	216		8.48	496		8.48	496		7.48	1404
7.49	96		10.57	203		10.49	71		10.49	223		8.49	494		8.49	494		7.49	1453
7.5	91		10.58	181		10.5	63		10.5	242		8.5	512		8.5	512		7.5	1496
7.51	89		10.59	191		10.51	50		10.51	216		8.51	484		8.51	484		7.51	1448
7.52	86		10.6	205		10.52	65		10.52	220		8.52	505		8.52	505		7.52	1481
7.53	89		10.61	210		10.53	65		10.53	203		8.53	499		8.53	499		7.53	1425
7.54	82		10.62	214		10.54	60		10.54	213		8.54	486		8.54	486		7.54	1433
7.55	96		10.63	196		10.55	61		10.55	209		8.55	497		8.55	497		7.55	1439
7.56	98		10.64	215		10.56	60		10.56	190		8.56	494		8.56	494		7.56	1335
7.57	90		10.65	221		10.57	59		10.57	209		8.57	468		8.57	468		7.57	1335
7.58	93		10.66	221		10.58	68		10.58	227		8.58	494		8.58	494		7.58	1244
7.59	94		10.67	208		10.59	65		10.59	226		8.59	479		8.59	479		7.59	1142
7.6	97		10.68	215		10.6	76		10.6	206		8.6	499		8.6	499		7.6	1090
7.61	80		10.69	209		10.61	64		10.61	228		8.61	460		8.61	460		7.61	994
7.62	98		10.7	181		10.62	72		10.62	204		8.62	458		8.62	458		7.62	981
7.63	90		10.71	218		10.63	82		10.63	213		8.63	493		8.63	493		7.63	890
7.64	97		10.72	200		10.64	74		10.64	225		8.64	524		8.64	524		7.64	776
7.65	92		10.73	199		10.65	72		10.65	206		8.65	488		8.65	488		7.65	768
7.66	91		10.74	193		10.66	58		10.66	208		8.66	462		8.66	462		7.66	667
7.67	83		10.75	201		10.67	55		10.67	219		8.67	493		8.67	493		7.67	611
7.68	79		10.76	184		10.68	60		10.68	219		8.68	489		8.68	489		7.68	590
7.69	83		10.77	190		10.69	76		10.69	206		8.69	453		8.69	453		7.69	509
7.7	88		10.78	193		10.7	67		10.7	237		8.7	455		8.7	455		7.7	480
7.71	87		10.79	200		10.71	67		10.71	205		8.71	509		8.71	509		7.71	422
7.72	81		10.8	199		10.72	51		10.72	207		8.72	510		8.72	510		7.72	389
7.73	89		10.81	176		10.73	54		10.73	199		8.73	490		8.73	490		7.73	381
7.74	94		10.82	211		10.74	67		10.74	195		8.74	521		8.74	521		7.74	345
7.75	88		10.83	204		10.75	63		10.75	203		8.75	479		8.75	479		7.75	326
7.76	118		10.84	209		10.76	55		10.76	197		8.76	496		8.76	496		7.76	323
7.77	101		10.85	203		10.77	54		10.77	210		8.77	489		8.77	489		7.77	299
7.78	96		10.86	184		10.78	60		10.78	202		8.78	501		8.78	501		7.78	261
7.79	85		10.87	203		10.79	62		10.79	189		8.79	453		8.79	453		7.79	267
7.8	82		10.88	193		10.8	58		10.8	217		8.8	432		8.8	432		7.8	283
7.81	89		10.89	177		10.81	70		10.81	189		8.81	466		8.81	466		7.81	265
7.82	84		10.9	185		10.82	66		10.82	190		8.82	501		8.82	501		7.82	248
7.83	94		10.91	192		10.83	53		10.83	184		8.83	476		8.83	476		7.83	219
7.84	114		10.92	191		10.84	65		10.84	206		8.84	499		8.84	499		7.84	231
7.85	97		10.93	194		10.85	63		10.85	175		8.85	424		8.85	424		7.85	212
7.86	88		10.94	195		10.86	53		10.86	199		8.86	450		8.86	450		7.86	215
7.87	90		10.95	190		10.87	67		10.87	202		8.87	482		8.87	482		7.87	230
7.88	84		10.96	216		10.88	64		10.88	195		8.88	462		8.88	462		7.88	184
7.89	98		10.97	204		10.89	65		10.89	175		8.89	490		8.89	490		7.89	205
7.9	117		10.98	204		10.9	67		10.9	183		8.9	489		8.9	489		7.9	190
7.91	105		10.99	197		10.91	58		10.91	185		8.91	472		8.91	472		7.91	180
7.92	104		11	193		10.92	59		10.92	187		8.92	473		8.92	473		7.92	183
7.93	104		11.01	187		10.93	43		10.93	193		8.93	454		8.93	454		7.93	190
7.94	103		11.02	196		10.94	52		10.94	206		8.94	467		8.94	467		7.94	168
7.95	101		11.03	184		10.95	64		10.95	207		8.95	482		8.95	482		7.95	179
7.96	109		11.04	174		10.96	56		10.96	209		8.96	492		8.96	492		7.96	165
7.97	100		11.05	177		10.97	63		10.97	188		8.97	462		8.97	462		7.97	155
7.98	119		11.06	194		10.98	55		10.98	190		8.98	459		8.98	459		7.98	164
7.99	134		11.07	175		10.99	65		10.99	205		8.99	481		8.99	481		7.99	152
8	129		11.08	203		11	52		11	182		9	474		9	474		8	158
8.01	158		11.09	187		11.01	50		11.01	168		9.01	478		9.01	478		8.01	152
8.02	133		11.1	202		11.02	53		11.02	191		9.02	459		9.02	459		8.02	165
8.03	151		11.11	188		11.03	48		11.03	181		9.03	496		9.03	496		8.03	154
8.04	176		11.12	187		11.04	53		11.04	173		9.04	466		9.04	466		8.04	174
8.05	192		11.13	186		11.05	46		11.05	198		9.05	495		9.05	495		8.05	168
8.06	227		11.14	210		11.06	64		11.06	205		9.06	505		9.06	505		8.06	159
8.07	271		11.15	182		11.07	53		11.07	202		9.07	522		9.07	522		8.07	160
8.08	324		11.16	194		11.08	53		11.08	190		9.08	567		9.08	567		8.08	155
8.09	363		11.17	204		11.09	67		11.09	187		9.09	544		9.09	544		8.09	160
8.1	427		11.18	215		11.1	67		11.1	181		9.1	513		9.1	513		8.1	169
8.11	437		11.19	212		11.11	54		11.11	170		9.11	552		9.11	552		8.11	158
8.12	456		11.2	191		11.12	52		11.12	180		9.12	552		9.12	552		8.12	143
8.13	375		11.21	192		11.13	66		11.13	175		9.13	531		9.13	531		8.13	155
8.14	364		11.22	190		11.14	45		11.14	198		9.14	561		9.14	561		8.14	146
8.15	272		11.23	175		11.15	65		11.15	174		9.15	585		9.15	585		8.15	162
8.16	221		11.24	174		11.16	57		11.16	168		9.16	573		9.16	573		8.16	151
8.17	172		11.25	192		11.17	52		11.17	164		9.17	596		9.17	596		8.17	140
8.18	160		11.26	176		11.18	53		11.18	176		9.18	611		9.18	611		8.18	149
8.19	152		11.27	180		11.19	56		11.19	183		9.19	604		9.19	604		8.19	142
8.2	113		11.28	183		11.2	58		11.2	181		9.2	633		9.2	633		8.2	136
8.21	99		11.29	171		11.21	43		11.21	194		9.21	691		9.21	691		8.21	181
8.22	103		11.3	186		11.22	50		11.22	180		9.22	669		9.22	669		8.22	154
8.23	104		11.31	178		11.23	54		11.23	194		9.23	695		9.23	695		8.23	136
8.24	97		11.32	181		11.24	58		11.24	192		9.24	740		9.24	740		8.24	160
8.25	98		11.33	209		11.25	59		11.25	176		9.25	758		9.25	758		8.25	156
8.26	83		11.34	196		11.26	55		11.26	202		9.26	857		9.26	857		8.26	165
8.27	77		11.35	196		11.27	49		11.27	168		9.27	894		9.27	894		8.27	145
8.28	96		11.36	213		11.28	55		11.28	155		9.28	918		9.28	918		8.28	138
8.29	91		11.37	193		11.29	52		11.29	194		9.29	1028		9.29	1028		8.29	147
8.3	104		11.38	170		11.3	62		11.3	169		9.3	1165		9.3	1165		8.3	137
8.31	91		11.39	177		11.31	69		11.31	167		9.31	1338		9.31	1338		8.31	135
8.32	96		11.4	175		11.32	70		11.32	166		9.32	1490		9.32	1490		8.32	142
8.33	90		11.41	176		11.33	60		11.33	195		9.33	1667		9.33	1667		8.33	139
8.34	97		11.42	182		11.34	55		11.34	197		9.34	1941		9.34	1941		8.34	146
8.35	99		11.43	167		11.35	61		11.35	181		9.35	2258		9.35	2258		8.35	147
8.36	103		11.44	189		11.36	54		11.36	214		9.36	2558		9.36	2558		8.36	153
8.37	95		11.45	193		11.37	55		11.37	199		9.37	2783		9.37	2783		8.37	143
8.38	94		11.46	185		11.38	46		11.38	195		9.38	2943		9.38	2943		8.38	155
8.39	84		11.47	217		11.39	51		11.39	187		9.39	3109		9.39	3109		8.39	151
8.4	92		11.48	192		11.4	69		11.4	175		9.4	3066		9.4	3066		8.4	126
8.41	96		11.49	192		11.41	62		11.41	207		9.41	2764		9.41	2764		8.41	134
8.42	88		11.5	186		11.42	55		11.42	186		9.42	2301		9.42	2301		8.42	123
8.43	82		11.51	190		11.43	49		11.43	200		9.43	1932		9.43	1932		8.43	146
8.44	83		11.52	211		11.44	41		11.44	177		9.44	1501		9.44	1501		8.44	131
8.45	90		11.53	176		11.45	51		11.45	208		9.45	1179		9.45	1179		8.45	116
8.46	85		11.54	173		11.46	38		11.46	197		9.46	964		9.46	964		8.46	165
8.47	83		11.55	168		11.47	50		11.47	196		9.47	801		9.47	801		8.47	132
8.48	89		11.56	172		11.48	59		11.48	178		9.48	754		9.48	754		8.48	137
8.49	82		11.57	190		11.49	47		11.49	190		9.49	715		9.49	715		8.49	138
8.5	101		11.58	205		11.5	50		11.5	204		9.5	672		9.5	672		8.5	133
8.51	91		11.59	184		11.51	60		11.51	191		9.51	625		9.51	625		8.51	127
8.52	82		11.6	200		11.52	67		11.52	183		9.52	619		9.52	619		8.52	142
8.53	83		11.61	183		11.53	38		11.53	189		9.53	536		9.53	536		8.53	122
8.54	88		11.62	198		11.54	61		11.54	219		9.54	596		9.54	596		8.54	112
8.55	73		11.63	199		11.55	56		11.55	171		9.55	566		9.55	566		8.55	130
8.56	96		11.64	175		11.56	61		11.56	177		9.56	583		9.56	583		8.56	130
8.57	81		11.65	173		11.57	58		11.57	205		9.57	549		9.57	549		8.57	125
8.58	76		11.66	171		11.58	51		11.58	181		9.58	580		9.58	580		8.58	125
8.59	80		11.67	171		11.59	61		11.59	167		9.59	534		9.59	534		8.59	130
8.6	87		11.68	151		11.6	51		11.6	172		9.6	520		9.6	520		8.6	130
8.61	90		11.69	192		11.61	68		11.61	184		9.61	486		9.61	486		8.61	123
8.62	81		11.7	173		11.62	68		11.62	189		9.62	520		9.62	520		8.62	132
8.63	79		11.71	199		11.63	51		11.63	178		9.63	535		9.63	535		8.63	127
8.64	86		11.72	182		11.64	60		11.64	190		9.64	464		9.64	464		8.64	134
8.65	85		11.73	181		11.65	57		11.65	174		9.65	453		9.65	453		8.65	136
8.66	97		11.74	183		11.66	62		11.66	174		9.66	469		9.66	469		8.66	140
8.67	83		11.75	192		11.67	55		11.67	196		9.67	493		9.67	493		8.67	128
8.68	76		11.76	190		11.68	57		11.68	186		9.68	459		9.68	459		8.68	127
8.69	96		11.77	186		11.69	62		11.69	211		9.69	494		9.69	494		8.69	130
8.7	92		11.78	167		11.7	66		11.7	186		9.7	457		9.7	457		8.7	127
8.71	91		11.79	171		11.71	57		11.71	175		9.71	480		9.71	480		8.71	124
8.72	99		11.8	189		11.72	59		11.72	203		9.72	458		9.72	458		8.72	124
8.73	80		11.81	197		11.73	66		11.73	186		9.73	493		9.73	493		8.73	133
8.74	71		11.82	199		11.74	57		11.74	200		9.74	509		9.74	509		8.74	136
8.75	80		11.83	166		11.75	66		11.75	215		9.75	488		9.75	488		8.75	138
8.76	89		11.84	195		11.76	76		11.76	209		9.76	514		9.76	514		8.76	137
8.77	87		11.85	183		11.77	68		11.77	202		9.77	513		9.77	513		8.77	121
8.78	90		11.86	201		11.78	68		11.78	183		9.78	483		9.78	483		8.78	113
8.79	71		11.87	186		11.79	58		11.79	204		9.79	476		9.79	476		8.79	115
8.8	82		11.88	186		11.8	64		11.8	210		9.8	468		9.8	468		8.8	123
8.81	87		11.89	191		11.81	62		11.81	191		9.81	428		9.81	428		8.81	123
8.82	84		11.9	198		11.82	64		11.82	182		9.82	470		9.82	470		8.82	130
8.83	88		11.91	215		11.83	65		11.83	187		9.83	470		9.83	470		8.83	126
8.84	96		11.92	212		11.84	56		11.84	165		9.84	506		9.84	506		8.84	124
8.85	83		11.93	206		11.85	72		11.85	195		9.85	457		9.85	457		8.85	119
8.86	89		11.94	188		11.86	64		11.86	189		9.86	444		9.86	444		8.86	130
8.87	88		11.95	184		11.87	68		11.87	186		9.87	452		9.87	452		8.87	133
8.88	87		11.96	204		11.88	63		11.88	180		9.88	459		9.88	459		8.88	122
8.89	81		11.97	224		11.89	69		11.89	197		9.89	469		9.89	469		8.89	130
8.9	82		11.98	176		11.9	63		11.9	190		9.9	450		9.9	450		8.9	120
8.91	86		11.99	153		11.91	62		11.91	192		9.91	438		9.91	438		8.91	115
8.92	89		12	198		11.92	51		11.92	208		9.92	475		9.92	475		8.92	132
8.93	86		12.01	185		11.93	52		11.93	201		9.93	484		9.93	484		8.93	100
8.94	88		12.02	201		11.94	66		11.94	165		9.94	468		9.94	468		8.94	120
8.95	87		12.03	194		11.95	58		11.95	163		9.95	456		9.95	456		8.95	107
8.96	95		12.04	207		11.96	66		11.96	172		9.96	416		9.96	416		8.96	114
8.97	91		12.05	206		11.97	55		11.97	184		9.97	478		9.97	478		8.97	116
8.98	93		12.06	160		11.98	59		11.98	174		9.98	478		9.98	478		8.98	127
8.99	111		12.07	168		11.99	47		11.99	174		9.99	456		9.99	456		8.99	115
9	83		12.08	170		12	48		12	190		10	476		10	476		9	138
9.01	84		12.09	188		12.01	53		12.01	181		10.01	420		10.01	420		9.01	124
9.02	95		12.1	166		12.02	58		12.02	187		10.02	443		10.02	443		9.02	109
9.03	95		12.11	175		12.03	60		12.03	164		10.03	462		10.03	462		9.03	148
9.04	112		12.12	158		12.04	53		12.04	164		10.04	450		10.04	450		9.04	111
9.05	95		12.13	185		12.05	41		12.05	165		10.05	418		10.05	418		9.05	108
9.06	117		12.14	174		12.06	51		12.06	174		10.06	447		10.06	447		9.06	116
9.07	112		12.15	186		12.07	43		12.07	169		10.07	465		10.07	465		9.07	114
9.08	117		12.16	178		12.08	48		12.08	176		10.08	437		10.08	437		9.08	114
9.09	143		12.17	184		12.09	60		12.09	192		10.09	476		10.09	476		9.09	110
9.1	111		12.18	166		12.1	46		12.1	209		10.1	426		10.1	426		9.1	127
9.11	114		12.19	205		12.11	69		12.11	173		10.11	446		10.11	446		9.11	93
9.12	137		12.2	203		12.12	72		12.12	175		10.12	474		10.12	474		9.12	117
9.13	151		12.21	199		12.13	65		12.13	209		10.13	505		10.13	505		9.13	119
9.14	154		12.22	184		12.14	51		12.14	201		10.14	450		10.14	450		9.14	99
9.15	155		12.23	189		12.15	46		12.15	213		10.15	497		10.15	497		9.15	136
9.16	165		12.24	198		12.16	54		12.16	179		10.16	452		10.16	452		9.16	119
9.17	154		12.25	184		12.17	43		12.17	180		10.17	493		10.17	493		9.17	130
9.18	177		12.26	227		12.18	57		12.18	183		10.18	495		10.18	495		9.18	101
9.19	202		12.27	178		12.19	58		12.19	172		10.19	477		10.19	477		9.19	113
9.2	189		12.28	199		12.2	32		12.2	164		10.2	480		10.2	480		9.2	108
9.21	229		12.29	210		12.21	42		12.21	186		10.21	482		10.21	482		9.21	125
9.22	219		12.3	193		12.22	58		12.22	184		10.22	547		10.22	547		9.22	112
9.23	261		12.31	191		12.23	60		12.23	176		10.23	480		10.23	480		9.23	116
9.24	315		12.32	176		12.24	53		12.24	197		10.24	482		10.24	482		9.24	118
9.25	341		12.33	204		12.25	52		12.25	182		10.25	453		10.25	453		9.25	102
9.26	413		12.34	198		12.26	48		12.26	195		10.26	470		10.26	470		9.26	115
9.27	432		12.35	212		12.27	53		12.27	184		10.27	456		10.27	456		9.27	98
9.28	508		12.36	183		12.28	46		12.28	204		10.28	459		10.28	459		9.28	131
9.29	612		12.37	223		12.29	51		12.29	204		10.29	493		10.29	493		9.29	115
9.3	735		12.38	182		12.3	64		12.3	188		10.3	432		10.3	432		9.3	118
9.31	853		12.39	192		12.31	75		12.31	200		10.31	489		10.31	489		9.31	120
9.32	1073		12.4	223		12.32	56		12.32	205		10.32	463		10.32	463		9.32	95
9.33	1332		12.41	210		12.33	71		12.33	195		10.33	453		10.33	453		9.33	114
9.34	1557		12.42	225		12.34	70		12.34	212		10.34	434		10.34	434		9.34	106
9.35	1816		12.43	236		12.35	65		12.35	188		10.35	481		10.35	481		9.35	111
9.36	2012		12.44	252		12.36	79		12.36	230		10.36	463		10.36	463		9.36	106
9.37	2044		12.45	219		12.37	64		12.37	221		10.37	498		10.37	498		9.37	123
9.38	2184		12.46	243		12.38	73		12.38	210		10.38	501		10.38	501		9.38	106
9.39	2093		12.47	208		12.39	93		12.39	245		10.39	458		10.39	458		9.39	133
9.4	1899		12.48	211		12.4	82		12.4	223		10.4	448		10.4	448		9.4	119
9.41	1502		12.49	231		12.41	94		12.41	249		10.41	457		10.41	457		9.41	119
9.42	1110		12.5	191		12.42	77		12.42	226		10.42	462		10.42	462		9.42	130
9.43	737		12.51	191		12.43	67		12.43	215		10.43	449		10.43	449		9.43	120
9.44	462		12.52	188		12.44	65		12.44	196		10.44	451		10.44	451		9.44	122
9.45	357		12.53	184		12.45	67		12.45	184		10.45	486		10.45	486		9.45	123
9.46	270		12.54	192		12.46	82		12.46	190		10.46	467		10.46	467		9.46	114
9.47	266		12.55	201		12.47	63		12.47	176		10.47	507		10.47	507		9.47	115
9.48	211		12.56	184		12.48	46		12.48	159		10.48	517		10.48	517		9.48	102
9.49	192		12.57	180		12.49	65		12.49	165		10.49	455		10.49	455		9.49	112
9.5	183		12.58	152		12.5	49		12.5	182		10.5	489		10.5	489		9.5	130
9.51	153		12.59	178		12.51	56		12.51	158		10.51	473		10.51	473		9.51	120
9.52	155		12.6	202		12.52	51		12.52	162		10.52	501		10.52	501		9.52	104
9.53	117		12.61	185		12.53	47		12.53	166		10.53	509		10.53	509		9.53	99
9.54	131		12.62	190		12.54	60		12.54	174		10.54	499		10.54	499		9.54	105
9.55	147		12.63	205		12.55	46		12.55	163		10.55	516		10.55	516		9.55	113
9.56	132		12.64	208		12.56	59		12.56	168		10.56	528		10.56	528		9.56	114
9.57	103		12.65	197		12.57	58		12.57	169		10.57	495		10.57	495		9.57	123
9.58	95		12.66	186		12.58	45		12.58	154		10.58	488		10.58	488		9.58	105
9.59	125		12.67	179		12.59	46		12.59	156		10.59	468		10.59	468		9.59	98
9.6	107		12.68	193		12.6	50		12.6	142		10.6	493		10.6	493		9.6	113
9.61	101		12.69	161		12.61	49		12.61	164		10.61	486		10.61	486		9.61	124
9.62	105		12.7	180		12.62	42		12.62	180		10.62	484		10.62	484		9.62	116
9.63	104		12.71	177		12.63	53		12.63	157		10.63	461		10.63	461		9.63	104
9.64	90		12.72	184		12.64	57		12.64	159		10.64	460		10.64	460		9.64	130
9.65	101		12.73	176		12.65	58		12.65	159		10.65	446		10.65	446		9.65	107
9.66	100		12.74	204		12.66	56		12.66	174		10.66	483		10.66	483		9.66	128
9.67	88		12.75	180		12.67	52		12.67	160		10.67	455		10.67	455		9.67	133
9.68	87		12.76	180		12.68	46		12.68	176		10.68	475		10.68	475		9.68	124
9.69	94		12.77	207		12.69	47		12.69	152		10.69	459		10.69	459		9.69	119
9.7	91		12.78	189		12.7	62		12.7	161		10.7	490		10.7	490		9.7	105
9.71	89		12.79	176		12.71	57		12.71	153		10.71	501		10.71	501		9.71	89
9.72	108		12.8	200		12.72	60		12.72	160		10.72	483		10.72	483		9.72	110
9.73	83		12.81	190		12.73	63		12.73	168		10.73	463		10.73	463		9.73	113
9.74	100		12.82	173		12.74	63		12.74	166		10.74	459		10.74	459		9.74	129
9.75	85		12.83	186		12.75	41		12.75	173		10.75	484		10.75	484		9.75	126
9.76	82		12.84	180		12.76	55		12.76	173		10.76	432		10.76	432		9.76	124
9.77	108		12.85	179		12.77	51		12.77	165		10.77	504		10.77	504		9.77	104
9.78	106		12.86	186		12.78	60		12.78	166		10.78	497		10.78	497		9.78	104
9.79	106		12.87	198		12.79	45		12.79	153		10.79	471		10.79	471		9.79	124
9.8	77		12.88	191		12.8	52		12.8	156		10.8	498		10.8	498		9.8	121
9.81	94		12.89	188		12.81	51		12.81	161		10.81	477		10.81	477		9.81	117
9.82	87		12.9	187		12.82	55		12.82	155		10.82	451		10.82	451		9.82	116
9.83	89		12.91	200		12.83	59		12.83	147		10.83	484		10.83	484		9.83	126
9.84	83		12.92	181		12.84	41		12.84	154		10.84	488		10.84	488		9.84	111
9.85	92		12.93	187		12.85	49		12.85	144		10.85	471		10.85	471		9.85	113
9.86	89		12.94	154		12.86	40		12.86	160		10.86	418		10.86	418		9.86	122
9.87	98		12.95	172		12.87	50		12.87	158		10.87	398		10.87	398		9.87	121
9.88	79		12.96	180		12.88	37		12.88	165		10.88	461		10.88	461		9.88	137
9.89	93		12.97	187		12.89	47		12.89	161		10.89	457		10.89	457		9.89	135
9.9	73		12.98	185		12.9	46		12.9	151		10.9	472		10.9	472		9.9	127
9.91	97		12.99	189		12.91	66		12.91	141		10.91	451		10.91	451		9.91	107
9.92	88		13	166		12.92	45		12.92	176		10.92	438		10.92	438		9.92	93
9.93	86		13.01	159		12.93	53		12.93	172		10.93	428		10.93	428		9.93	98
9.94	91		13.02	181		12.94	52		12.94	170		10.94	433		10.94	433		9.94	130
9.95	83		13.03	192		12.95	60		12.95	150		10.95	456		10.95	456		9.95	98
9.96	86		13.04	174		12.96	54		12.96	154		10.96	445		10.96	445		9.96	104
9.97	82		13.05	170		12.97	54		12.97	145		10.97	452		10.97	452		9.97	119
9.98	81		13.06	199		12.98	51		12.98	144		10.98	435		10.98	435		9.98	110
9.99	108		13.07	177		12.99	45		12.99	152		10.99	429		10.99	429		9.99	121
10	79		13.08	173		13	70		13	161		11	442		11	442		10	117
10.01	92		13.09	168		13.01	77		13.01	156		11.01	447		11.01	447		10.01	115
10.02	90		13.1	189		13.02	59		13.02	165		11.02	464		11.02	464		10.02	106
10.03	82		13.11	182		13.03	47		13.03	172		11.03	436		11.03	436		10.03	114
10.04	74		13.12	169		13.04	51		13.04	137		11.04	466		11.04	466		10.04	109
10.05	85		13.13	181		13.05	50		13.05	172		11.05	454		11.05	454		10.05	115
10.06	81		13.14	170		13.06	60		13.06	154		11.06	420		11.06	420		10.06	103
10.07	81		13.15	185		13.07	57		13.07	159		11.07	448		11.07	448		10.07	113
10.08	79		13.16	186		13.08	59		13.08	170		11.08	433		11.08	433		10.08	117
10.09	83		13.17	189		13.09	53		13.09	182		11.09	411		11.09	411		10.09	116
10.1	71		13.18	198		13.1	47		13.1	190		11.1	417		11.1	417		10.1	102
10.11	68		13.19	192		13.11	63		13.11	169		11.11	445		11.11	445		10.11	123
10.12	71		13.2	188		13.12	56		13.12	171		11.12	408		11.12	408		10.12	122
10.13	84		13.21	199		13.13	51		13.13	182		11.13	422		11.13	422		10.13	133
10.14	93		13.22	176		13.14	63		13.14	183		11.14	386		11.14	386		10.14	138
10.15	81		13.23	164		13.15	53		13.15	176		11.15	450		11.15	450		10.15	155
10.16	85		13.24	188		13.16	50		13.16	169		11.16	391		11.16	391		10.16	129
10.17	73		13.25	185		13.17	50		13.17	153		11.17	409		11.17	409		10.17	151
10.18	86		13.26	193		13.18	52		13.18	151		11.18	406		11.18	406		10.18	182
10.19	94		13.27	179		13.19	51		13.19	157		11.19	401		11.19	401		10.19	145
10.2	84		13.28	206		13.2	56		13.2	172		11.2	410		11.2	410		10.2	135
10.21	75		13.29	171		13.21	59		13.21	163		11.21	429		11.21	429		10.21	127
10.22	67		13.3	155		13.22	48		13.22	157		11.22	432		11.22	432		10.22	146
10.23	87		13.31	165		13.23	57		13.23	168		11.23	397		11.23	397		10.23	142
10.24	78		13.32	197		13.24	45		13.24	169		11.24	429		11.24	429		10.24	121
10.25	77		13.33	197		13.25	41		13.25	164		11.25	443		11.25	443		10.25	145
10.26	72		13.34	190		13.26	62		13.26	163		11.26	449		11.26	449		10.26	154
10.27	76		13.35	202		13.27	55		13.27	174		11.27	457		11.27	457		10.27	147
10.28	73		13.36	159		13.28	62		13.28	149		11.28	438		11.28	438		10.28	152
10.29	66		13.37	166		13.29	48		13.29	149		11.29	422		11.29	422		10.29	187
10.3	82		13.38	191		13.3	58		13.3	148		11.3	445		11.3	445		10.3	191
10.31	67		13.39	190		13.31	48		13.31	159		11.31	426		11.31	426		10.31	168
10.32	76		13.4	194		13.32	42		13.32	139		11.32	454		11.32	454		10.32	153
10.33	76		13.41	170		13.33	49		13.33	175		11.33	449		11.33	449		10.33	156
10.34	92		13.42	166		13.34	57		13.34	159		11.34	417		11.34	417		10.34	169
10.35	72		13.43	165		13.35	52		13.35	150		11.35	411		11.35	411		10.35	169
10.36	98		13.44	194		13.36	51		13.36	143		11.36	461		11.36	461		10.36	174
10.37	77		13.45	185		13.37	45		13.37	166		11.37	429		11.37	429		10.37	180
10.38	74		13.46	188		13.38	41		13.38	176		11.38	419		11.38	419		10.38	151
10.39	76		13.47	181		13.39	48		13.39	172		11.39	464		11.39	464		10.39	157
10.4	77		13.48	193		13.4	51		13.4	141		11.4	428		11.4	428		10.4	171
10.41	76		13.49	155		13.41	34		13.41	136		11.41	454		11.41	454		10.41	176
10.42	79		13.5	162		13.42	37		13.42	167		11.42	459		11.42	459		10.42	154
10.43	69		13.51	179		13.43	51		13.43	151		11.43	474		11.43	474		10.43	173
10.44	80		13.52	177		13.44	45		13.44	184		11.44	483		11.44	483		10.44	174
10.45	75		13.53	199		13.45	41		13.45	163		11.45	443		11.45	443		10.45	199
10.46	71		13.54	195		13.46	43		13.46	156		11.46	458		11.46	458		10.46	199
10.47	77		13.55	190		13.47	46		13.47	144		11.47	468		11.47	468		10.47	188
10.48	82		13.56	184		13.48	54		13.48	167		11.48	460		11.48	460		10.48	184
10.49	71		13.57	183		13.49	48		13.49	136		11.49	442		11.49	442		10.49	175
10.5	78		13.58	181		13.5	50		13.5	162		11.5	440		11.5	440		10.5	174
10.51	71		13.59	182		13.51	57		13.51	142		11.51	453		11.51	453		10.51	163
10.52	80		13.6	164		13.52	55		13.52	147		11.52	425		11.52	425		10.52	183
10.53	61		13.61	159		13.53	46		13.53	150		11.53	453		11.53	453		10.53	170
10.54	74		13.62	180		13.54	52		13.54	156		11.54	458		11.54	458		10.54	169
10.55	72		13.63	209		13.55	53		13.55	157		11.55	432		11.55	432		10.55	177
10.56	78		13.64	206		13.56	55		13.56	156		11.56	510		11.56	510		10.56	163
10.57	78		13.65	184		13.57	48		13.57	163		11.57	425		11.57	425		10.57	190
10.58	67		13.66	165		13.58	42		13.58	159		11.58	444		11.58	444		10.58	177
10.59	54		13.67	164		13.59	58		13.59	130		11.59	423		11.59	423		10.59	170
10.6	63		13.68	175		13.6	62		13.6	139		11.6	421		11.6	421		10.6	151
10.61	69		13.69	178		13.61	66		13.61	169		11.61	454		11.61	454		10.61	139
10.62	69		13.7	152		13.62	46		13.62	141		11.62	443		11.62	443		10.62	156
10.63	76		13.71	169		13.63	58		13.63	140		11.63	454		11.63	454		10.63	155
10.64	85		13.72	192		13.64	50		13.64	123		11.64	427		11.64	427		10.64	159
10.65	85		13.73	177		13.65	54		13.65	140		11.65	417		11.65	417		10.65	161
10.66	98		13.74	169		13.66	52		13.66	154		11.66	449		11.66	449		10.66	171
10.67	78		13.75	206		13.67	49		13.67	125		11.67	462		11.67	462		10.67	148
10.68	74		13.76	164		13.68	51		13.68	160		11.68	451		11.68	451		10.68	157
10.69	85		13.77	176		13.69	40		13.69	166		11.69	453		11.69	453		10.69	161
10.7	73		13.78	162		13.7	49		13.7	159		11.7	455		11.7	455		10.7	171
10.71	61		13.79	184		13.71	56		13.71	166		11.71	468		11.71	468		10.71	149
10.72	87		13.8	196		13.72	51		13.72	169		11.72	441		11.72	441		10.72	156
10.73	82		13.81	176		13.73	43		13.73	166		11.73	452		11.73	452		10.73	164
10.74	74		13.82	195		13.74	45		13.74	158		11.74	447		11.74	447		10.74	143
10.75	78		13.83	195		13.75	47		13.75	179		11.75	450		11.75	450		10.75	129
10.76	98		13.84	204		13.76	52		13.76	170		11.76	454		11.76	454		10.76	143
10.77	67		13.85	172		13.77	65		13.77	163		11.77	441		11.77	441		10.77	159
10.78	80		13.86	179		13.78	51		13.78	145		11.78	443		11.78	443		10.78	158
10.79	70		13.87	196		13.79	52		13.79	155		11.79	431		11.79	431		10.79	140
10.8	58		13.88	178		13.8	44		13.8	181		11.8	449		11.8	449		10.8	145
10.81	81		13.89	190		13.81	56		13.81	150		11.81	461		11.81	461		10.81	154
10.82	84		13.9	188		13.82	73		13.82	169		11.82	444		11.82	444		10.82	152
10.83	67		13.91	196		13.83	54		13.83	174		11.83	454		11.83	454		10.83	163
10.84	69		13.92	204		13.84	44		13.84	190		11.84	448		11.84	448		10.84	158
10.85	84		13.93	177		13.85	41		13.85	162		11.85	422		11.85	422		10.85	160
10.86	71		13.94	202		13.86	57		13.86	169		11.86	429		11.86	429		10.86	160
10.87	73		13.95	179		13.87	55		13.87	153		11.87	453		11.87	453		10.87	155
10.88	96		13.96	201		13.88	51		13.88	159		11.88	463		11.88	463		10.88	162
10.89	60		13.97	178		13.89	47		13.89	180		11.89	471		11.89	471		10.89	140
10.9	66		13.98	192		13.9	50		13.9	177		11.9	442		11.9	442		10.9	156
10.91	75		13.99	219		13.91	49		13.91	170		11.91	425		11.91	425		10.91	145
10.92	69		14	178		13.92	52		13.92	161		11.92	432		11.92	432		10.92	131
10.93	83		14.01	212		13.93	56		13.93	169		11.93	452		11.93	452		10.93	147
10.94	64		14.02	238		13.94	57		13.94	191		11.94	468		11.94	468		10.94	136
10.95	72		14.03	197		13.95	54		13.95	185		11.95	426		11.95	426		10.95	115
10.96	70		14.04	231		13.96	70		13.96	191		11.96	416		11.96	416		10.96	146
10.97	74		14.05	242		13.97	66		13.97	190		11.97	398		11.97	398		10.97	136
10.98	87		14.06	235		13.98	62		13.98	209		11.98	441		11.98	441		10.98	129
10.99	64		14.07	276		13.99	75		13.99	202		11.99	449		11.99	449		10.99	137
11	68		14.08	277		14	74		14	222		12	455		12	455		11	132
11.01	73		14.09	278		14.01	72		14.01	237		12.01	424		12.01	424		11.01	124
11.02	73		14.1	267		14.02	101		14.02	248		12.02	442		12.02	442		11.02	129
11.03	71		14.11	257		14.03	111		14.03	257		12.03	430		12.03	430		11.03	126
11.04	72		14.12	254		14.04	113		14.04	264		12.04	428		12.04	428		11.04	131
11.05	68		14.13	247		14.05	130		14.05	275		12.05	445		12.05	445		11.05	105
11.06	65		14.14	227		14.06	131		14.06	280		12.06	451		12.06	451		11.06	126
11.07	65		14.15	239		14.07	153		14.07	262		12.07	446		12.07	446		11.07	122
11.08	73		14.16	204		14.08	122		14.08	286		12.08	417		12.08	417		11.08	106
11.09	61		14.17	204		14.09	134		14.09	257		12.09	424		12.09	424		11.09	99
11.1	63		14.18	197		14.1	110		14.1	216		12.1	405		12.1	405		11.1	95
11.11	69		14.19	202		14.11	94		14.11	210		12.11	415		12.11	415		11.11	114
11.12	66		14.2	224		14.12	98		14.12	186		12.12	421		12.12	421		11.12	113
11.13	81		14.21	197		14.13	64		14.13	184		12.13	402		12.13	402		11.13	120
11.14	79		14.22	229		14.14	54		14.14	177		12.14	407		12.14	407		11.14	125
11.15	86		14.23	208		14.15	49		14.15	171		12.15	408		12.15	408		11.15	112
11.16	70		14.24	176		14.16	61		14.16	155		12.16	391		12.16	391		11.16	113
11.17	73		14.25	184		14.17	57		14.17	184		12.17	404		12.17	404		11.17	98
11.18	71		14.26	196		14.18	54		14.18	138		12.18	432		12.18	432		11.18	101
11.19	68		14.27	183		14.19	69		14.19	173		12.19	452		12.19	452		11.19	111
11.2	75		14.28	179		14.2	62		14.2	154		12.2	433		12.2	433		11.2	115
11.21	73		14.29	182		14.21	52		14.21	160		12.21	417		12.21	417		11.21	106
11.22	66		14.3	200		14.22	54		14.22	152		12.22	445		12.22	445		11.22	101
11.23	70		14.31	212		14.23	50		14.23	152		12.23	415		12.23	415		11.23	110
11.24	74		14.32	186		14.24	48		14.24	149		12.24	417		12.24	417		11.24	110
11.25	60		14.33	209		14.25	56		14.25	140		12.25	413		12.25	413		11.25	106
11.26	74		14.34	187		14.26	57		14.26	132		12.26	410		12.26	410		11.26	117
11.27	75		14.35	188		14.27	58		14.27	161		12.27	431		12.27	431		11.27	116
11.28	72		14.36	177		14.28	37		14.28	169		12.28	430		12.28	430		11.28	110
11.29	70		14.37	203		14.29	37		14.29	140		12.29	406		12.29	406		11.29	113
11.3	78		14.38	210		14.3	44		14.3	144		12.3	415		12.3	415		11.3	126
11.31	72		14.39	208		14.31	45		14.31	144		12.31	408		12.31	408		11.31	113
11.32	83		14.4	200		14.32	51		14.32	141		12.32	423		12.32	423		11.32	118
11.33	74		14.41	185		14.33	67		14.33	149		12.33	412		12.33	412		11.33	104
11.34	68		14.42	177		14.34	61		14.34	158		12.34	437		12.34	437		11.34	115
11.35	72		14.43	180		14.35	45		14.35	156		12.35	451		12.35	451		11.35	108
11.36	75		14.44	170		14.36	49		14.36	149		12.36	474		12.36	474		11.36	139
11.37	57		14.45	189		14.37	46		14.37	149		12.37	516		12.37	516		11.37	130
11.38	77		14.46	189		14.38	45		14.38	142		12.38	518		12.38	518		11.38	105
11.39	78		14.47	209		14.39	40		14.39	151		12.39	547		12.39	547		11.39	99
11.4	67		14.48	201		14.4	41		14.4	142		12.4	523		12.4	523		11.4	115
11.41	65		14.49	205		14.41	56		14.41	149		12.41	517		12.41	517		11.41	122
11.42	71		14.5	195		14.42	54		14.42	137		12.42	533		12.42	533		11.42	123
11.43	75		14.51	220		14.43	50		14.43	136		12.43	534		12.43	534		11.43	113
11.44	83		14.52	183		14.44	51		14.44	121		12.44	495		12.44	495		11.44	136
11.45	82		14.53	163		14.45	43		14.45	139		12.45	534		12.45	534		11.45	133
11.46	77		14.54	180		14.46	57		14.46	159		12.46	506		12.46	506		11.46	109
11.47	67		14.55	213		14.47	50		14.47	165		12.47	516		12.47	516		11.47	140
11.48	66		14.56	198		14.48	49		14.48	148		12.48	503		12.48	503		11.48	137
11.49	67		14.57	187		14.49	53		14.49	127		12.49	495		12.49	495		11.49	133
11.5	59		14.58	210		14.5	49		14.5	143		12.5	442		12.5	442		11.5	122
11.51	69		14.59	203		14.51	38		14.51	162		12.51	415		12.51	415		11.51	127
11.52	77		14.6	203		14.52	45		14.52	145		12.52	414		12.52	414		11.52	158
11.53	57		14.61	204		14.53	32		14.53	155		12.53	429		12.53	429		11.53	150
11.54	64		14.62	201		14.54	48		14.54	155		12.54	437		12.54	437		11.54	150
11.55	55		14.63	221		14.55	54		14.55	157		12.55	418		12.55	418		11.55	147
11.56	62		14.64	207		14.56	57		14.56	158		12.56	464		12.56	464		11.56	155
11.57	58		14.65	215		14.57	49		14.57	152		12.57	441		12.57	441		11.57	190
11.58	66		14.66	227		14.58	62		14.58	151		12.58	431		12.58	431		11.58	174
11.59	67		14.67	233		14.59	57		14.59	148		12.59	435		12.59	435		11.59	191
11.6	69		14.68	200		14.6	56		14.6	136		12.6	384		12.6	384		11.6	176
11.61	59		14.69	234		14.61	53		14.61	146		12.61	403		12.61	403		11.61	190
11.62	71		14.7	206		14.62	70		14.62	145		12.62	381		12.62	381		11.62	207
11.63	57		14.71	199		14.63	59		14.63	140		12.63	393		12.63	393		11.63	192
11.64	65		14.72	215		14.64	60		14.64	165		12.64	430		12.64	430		11.64	202
11.65	72		14.73	246		14.65	49		14.65	173		12.65	461		12.65	461		11.65	214
11.66	75		14.74	201		14.66	56		14.66	172		12.66	448		12.66	448		11.66	240
11.67	75		14.75	213		14.67	60		14.67	198		12.67	387		12.67	387		11.67	207
11.68	78		14.76	213		14.68	59		14.68	168		12.68	382		12.68	382		11.68	252
11.69	78		14.77	208		14.69	63		14.69	161		12.69	431		12.69	431		11.69	280
11.7	86		14.78	219		14.7	72		14.7	177		12.7	419		12.7	419		11.7	263
11.71	59		14.79	203		14.71	60		14.71	171		12.71	357		12.71	357		11.71	267
11.72	74		14.8	212		14.72	60		14.72	174		12.72	413		12.72	413		11.72	253
11.73	55		14.81	194		14.73	52		14.73	148		12.73	366		12.73	366		11.73	271
11.74	75		14.82	210		14.74	57		14.74	181		12.74	366		12.74	366		11.74	285
11.75	71		14.83	210		14.75	69		14.75	170		12.75	390		12.75	390		11.75	267
11.76	69		14.84	197		14.76	67		14.76	170		12.76	385		12.76	385		11.76	268
11.77	53		14.85	215		14.77	62		14.77	160		12.77	415		12.77	415		11.77	256
11.78	70		14.86	189		14.78	66		14.78	152		12.78	392		12.78	392		11.78	264
11.79	65		14.87	193		14.79	50		14.79	148		12.79	399		12.79	399		11.79	265
11.8	57		14.88	194		14.8	49		14.8	156		12.8	406		12.8	406		11.8	286
11.81	64		14.89	195		14.81	39		14.81	143		12.81	399		12.81	399		11.81	293
11.82	80		14.9	204		14.82	48		14.82	158		12.82	392		12.82	392		11.82	274
11.83	58		14.91	233		14.83	66		14.83	148		12.83	381		12.83	381		11.83	289
11.84	83		14.92	210		14.84	57		14.84	164		12.84	390		12.84	390		11.84	268
11.85	63		14.93	207		14.85	57		14.85	157		12.85	420		12.85	420		11.85	247
11.86	68		14.94	186		14.86	46		14.86	147		12.86	419		12.86	419		11.86	265
11.87	63		14.95	213		14.87	48		14.87	160		12.87	403		12.87	403		11.87	292
11.88	69		14.96	177		14.88	61		14.88	145		12.88	373		12.88	373		11.88	294
11.89	75		14.97	195		14.89	50		14.89	150		12.89	370		12.89	370		11.89	271
11.9	67		14.98	203		14.9	33		14.9	153		12.9	390		12.9	390		11.9	241
11.91	78		14.99	195		14.91	55		14.91	152		12.91	424		12.91	424		11.91	244
11.92	81		15	198		14.92	60		14.92	160		12.92	420		12.92	420		11.92	256
11.93	53		15.01	195		14.93	60		14.93	161		12.93	438		12.93	438		11.93	278
11.94	56		15.02	201		14.94	58		14.94	156		12.94	444		12.94	444		11.94	248
11.95	72		15.03	186		14.95	47		14.95	162		12.95	460		12.95	460		11.95	252
11.96	61		15.04	189		14.96	47		14.96	169		12.96	451		12.96	451		11.96	263
11.97	76		15.05	209		14.97	53		14.97	168		12.97	425		12.97	425		11.97	259
11.98	74		15.06	200		14.98	56		14.98	145		12.98	397		12.98	397		11.98	252
11.99	84		15.07	195		14.99	41		14.99	148		12.99	432		12.99	432		11.99	242
12	76		15.08	195		15	53		15	168		13	435		13	435		12	256
12.01	66		15.09	214		15.01	71		15.01	174		13.01	434		13.01	434		12.01	232
12.02	68		15.1	192		15.02	68		15.02	174		13.02	423		13.02	423		12.02	258
12.03	70		15.11	216		15.03	44		15.03	140		13.03	422		13.03	422		12.03	249
12.04	85		15.12	205		15.04	53		15.04	172		13.04	397		13.04	397		12.04	240
12.05	76		15.13	203		15.05	53		15.05	168		13.05	455		13.05	455		12.05	224
12.06	64		15.14	184		15.06	69		15.06	146		13.06	422		13.06	422		12.06	217
12.07	57		15.15	200		15.07	59		15.07	167		13.07	430		13.07	430		12.07	215
12.08	71		15.16	213		15.08	48		15.08	173		13.08	455		13.08	455		12.08	218
12.09	63		15.17	219		15.09	60		15.09	162		13.09	451		13.09	451		12.09	211
12.1	75		15.18	170		15.1	49		15.1	152		13.1	454		13.1	454		12.1	226
12.11	60		15.19	195		15.11	52		15.11	144		13.11	421		13.11	421		12.11	199
12.12	53		15.2	217		15.12	48		15.12	169		13.12	445		13.12	445		12.12	221
12.13	65		15.21	184		15.13	60		15.13	167		13.13	455		13.13	455		12.13	190
12.14	61		15.22	208		15.14	54		15.14	144		13.14	463		13.14	463		12.14	183
12.15	67		15.23	195		15.15	52		15.15	173		13.15	474		13.15	474		12.15	184
12.16	68		15.24	222		15.16	66		15.16	158		13.16	452		13.16	452		12.16	180
12.17	70		15.25	209		15.17	54		15.17	143		13.17	456		13.17	456		12.17	182
12.18	68		15.26	215		15.18	58		15.18	142		13.18	440		13.18	440		12.18	178
12.19	71		15.27	213		15.19	72		15.19	154		13.19	432		13.19	432		12.19	178
12.2	53		15.28	229		15.2	52		15.2	170		13.2	412		13.2	412		12.2	172
12.21	68		15.29	182		15.21	47		15.21	160		13.21	395		13.21	395		12.21	160
12.22	74		15.3	185		15.22	49		15.22	141		13.22	398		13.22	398		12.22	153
12.23	67		15.31	200		15.23	54		15.23	161		13.23	416		13.23	416		12.23	131
12.24	64		15.32	201		15.24	60		15.24	139		13.24	418		13.24	418		12.24	153
12.25	61		15.33	207		15.25	58		15.25	157		13.25	413		13.25	413		12.25	140
12.26	69		15.34	220		15.26	53		15.26	135		13.26	420		13.26	420		12.26	136
12.27	83		15.35	232		15.27	54		15.27	151		13.27	433		13.27	433		12.27	140
12.28	67		15.36	203		15.28	54		15.28	155		13.28	419		13.28	419		12.28	146
12.29	62		15.37	189		15.29	64		15.29	163		13.29	412		13.29	412		12.29	149
12.3	73		15.38	188		15.3	45		15.3	142		13.3	434		13.3	434		12.3	140
12.31	85		15.39	177		15.31	47		15.31	163		13.31	444		13.31	444		12.31	139
12.32	98		15.4	218		15.32	49		15.32	138		13.32	425		13.32	425		12.32	148
12.33	69		15.41	224		15.33	61		15.33	133		13.33	412		13.33	412		12.33	131
12.34	78		15.42	222		15.34	51		15.34	137		13.34	400		13.34	400		12.34	129
12.35	96		15.43	182		15.35	45		15.35	165		13.35	386		13.35	386		12.35	117
12.36	95		15.44	219		15.36	43		15.36	147		13.36	381		13.36	381		12.36	131
12.37	111		15.45	208		15.37	40		15.37	150		13.37	415		13.37	415		12.37	130
12.38	106		15.46	207		15.38	46		15.38	124		13.38	365		13.38	365		12.38	135
12.39	122		15.47	195		15.39	35		15.39	142		13.39	356		13.39	356		12.39	131
12.4	106		15.48	179		15.4	45		15.4	146		13.4	396		13.4	396		12.4	122
12.41	118		15.49	201		15.41	46		15.41	151		13.41	380		13.41	380		12.41	124
12.42	114		15.5	217		15.42	50		15.42	163		13.42	373		13.42	373		12.42	130
12.43	102		15.51	220		15.43	36		15.43	167		13.43	372		13.43	372		12.43	126
12.44	100		15.52	206		15.44	47		15.44	158		13.44	397		13.44	397		12.44	115
12.45	107		15.53	211		15.45	49		15.45	144		13.45	383		13.45	383		12.45	129
12.46	80		15.54	221		15.46	51		15.46	145		13.46	382		13.46	382		12.46	137
12.47	104		15.55	186		15.47	50		15.47	189		13.47	367		13.47	367		12.47	124
12.48	92		15.56	198		15.48	54		15.48	156		13.48	372		13.48	372		12.48	125
12.49	92		15.57	207		15.49	48		15.49	161		13.49	387		13.49	387		12.49	130
12.5	82		15.58	209		15.5	59		15.5	156		13.5	428		13.5	428		12.5	125
12.51	57		15.59	205		15.51	52		15.51	155		13.51	392		13.51	392		12.51	129
12.52	69		15.6	185		15.52	43		15.52	151		13.52	421		13.52	421		12.52	123
12.53	54		15.61	185		15.53	47		15.53	159		13.53	376		13.53	376		12.53	118
12.54	60		15.62	202		15.54	52		15.54	127		13.54	423		13.54	423		12.54	139
12.55	61		15.63	205		15.55	45		15.55	153		13.55	403		13.55	403		12.55	125
12.56	80		15.64	212		15.56	48		15.56	139		13.56	416		13.56	416		12.56	127
12.57	79		15.65	212		15.57	36		15.57	162		13.57	399		13.57	399		12.57	126
12.58	76		15.66	193		15.58	53		15.58	148		13.58	408		13.58	408		12.58	130
12.59	65		15.67	221		15.59	53		15.59	157		13.59	398		13.59	398		12.59	118
12.6	70		15.68	207		15.6	41		15.6	152		13.6	411		13.6	411		12.6	123
12.61	64		15.69	215		15.61	49		15.61	159		13.61	409		13.61	409		12.61	136
12.62	64		15.7	221		15.62	49		15.62	172		13.62	432		13.62	432		12.62	119
12.63	60		15.71	220		15.63	56		15.63	181		13.63	418		13.63	418		12.63	128
12.64	67		15.72	203		15.64	67		15.64	156		13.64	432		13.64	432		12.64	127
12.65	59		15.73	203		15.65	46		15.65	171		13.65	393		13.65	393		12.65	127
12.66	57		15.74	215		15.66	58		15.66	180		13.66	375		13.66	375		12.66	122
12.67	58		15.75	215		15.67	53		15.67	155		13.67	371		13.67	371		12.67	113
12.68	66		15.76	224		15.68	43		15.68	157		13.68	398		13.68	398		12.68	111
12.69	61		15.77	206		15.69	50		15.69	189		13.69	403		13.69	403		12.69	122
12.7	74		15.78	227		15.7	64		15.7	179		13.7	429		13.7	429		12.7	139
12.71	62		15.79	218		15.71	70		15.71	148		13.71	407		13.71	407		12.71	116
12.72	62		15.8	229		15.72	56		15.72	151		13.72	393		13.72	393		12.72	122
12.73	71		15.81	240		15.73	57		15.73	141		13.73	400		13.73	400		12.73	113
12.74	73		15.82	217		15.74	52		15.74	144		13.74	375		13.74	375		12.74	121
12.75	56		15.83	226		15.75	56		15.75	154		13.75	374		13.75	374		12.75	129
12.76	63		15.84	221		15.76	47		15.76	138		13.76	388		13.76	388		12.76	123
12.77	62		15.85	218		15.77	46		15.77	149		13.77	385		13.77	385		12.77	129
12.78	60		15.86	197		15.78	41		15.78	174		13.78	411		13.78	411		12.78	118
12.79	66		15.87	203		15.79	54		15.79	168		13.79	421		13.79	421		12.79	117
12.8	54		15.88	217		15.8	68		15.8	154		13.8	413		13.8	413		12.8	139
12.81	58		15.89	231		15.81	53		15.81	147		13.81	359		13.81	359		12.81	120
12.82	73		15.9	223		15.82	44		15.82	150		13.82	356		13.82	356		12.82	122
12.83	79		15.91	235		15.83	44		15.83	147		13.83	368		13.83	368		12.83	126
12.84	54		15.92	216		15.84	57		15.84	166		13.84	374		13.84	374		12.84	140
12.85	56		15.93	246		15.85	67		15.85	157		13.85	390		13.85	390		12.85	116
12.86	60		15.94	238		15.86	41		15.86	175		13.86	385		13.86	385		12.86	124
12.87	76		15.95	212		15.87	51		15.87	167		13.87	376		13.87	376		12.87	133
12.88	60		15.96	211		15.88	54		15.88	180		13.88	367		13.88	367		12.88	122
12.89	73		15.97	209		15.89	51		15.89	180		13.89	383		13.89	383		12.89	116
12.9	66		15.98	224		15.9	54		15.9	186		13.9	399		13.9	399		12.9	127
12.91	68		15.99	226		15.91	58		15.91	172		13.91	390		13.91	390		12.91	122
12.92	71		16	229		15.92	62		15.92	156		13.92	414		13.92	414		12.92	112
12.93	72		16.01	237		15.93	41		15.93	168		13.93	410		13.93	410		12.93	115
12.94	63		16.02	205		15.94	64		15.94	160		13.94	425		13.94	425		12.94	112
12.95	62		16.03	202		15.95	52		15.95	169		13.95	415		13.95	415		12.95	103
12.96	83		16.04	221		15.96	53		15.96	166		13.96	438		13.96	438		12.96	124
12.97	71		16.05	221		15.97	46		15.97	177		13.97	426		13.97	426		12.97	120
12.98	66		16.06	248		15.98	57		15.98	189		13.98	403		13.98	403		12.98	98
12.99	80		16.07	232		15.99	55		15.99	170		13.99	422		13.99	422		12.99	122
13	56		16.08	215		16	49		16	189		14	425		14	425		13	122
13.01	70		16.09	236		16.01	53		16.01	188		14.01	419		14.01	419		13.01	129
13.02	56		16.1	217		16.02	53		16.02	212		14.02	472		14.02	472		13.02	123
13.03	64		16.11	225		16.03	54		16.03	202		14.03	460		14.03	460		13.03	100
13.04	68		16.12	228		16.04	55		16.04	202		14.04	485		14.04	485		13.04	118
13.05	68		16.13	226		16.05	50		16.05	213		14.05	493		14.05	493		13.05	106
13.06	64		16.14	215		16.06	63		16.06	223		14.06	534		14.06	534		13.06	120
13.07	81		16.15	197		16.07	64		16.07	205		14.07	633		14.07	633		13.07	106
13.08	64		16.16	241		16.08	64		16.08	209		14.08	645		14.08	645		13.08	103
13.09	69		16.17	245		16.09	56		16.09	205		14.09	689		14.09	689		13.09	107
13.1	73		16.18	253		16.1	61		16.1	221		14.1	661		14.1	661		13.1	110
13.11	84		16.19	266		16.11	66		16.11	211		14.11	656		14.11	656		13.11	108
13.12	86		16.2	253		16.12	82		16.12	220		14.12	618		14.12	618		13.12	107
13.13	91		16.21	264		16.13	68		16.13	240		14.13	606		14.13	606		13.13	116
13.14	82		16.22	306		16.14	71		16.14	224		14.14	549		14.14	549		13.14	114
13.15	82		16.23	304		16.15	107		16.15	258		14.15	476		14.15	476		13.15	113
13.16	76		16.24	357		16.16	111		16.16	292		14.16	474		14.16	474		13.16	114
13.17	69		16.25	353		16.17	102		16.17	325		14.17	471		14.17	471		13.17	116
13.18	68		16.26	395		16.18	137		16.18	339		14.18	442		14.18	442		13.18	107
13.19	51		16.27	398		16.19	138		16.19	373		14.19	416		14.19	416		13.19	94
13.2	62		16.28	425		16.2	175		16.2	413		14.2	404		14.2	404		13.2	118
13.21	65		16.29	397		16.21	189		16.21	437		14.21	404		14.21	404		13.21	123
13.22	66		16.3	400		16.22	225		16.22	464		14.22	406		14.22	406		13.22	116
13.23	72		16.31	363		16.23	206		16.23	502		14.23	389		14.23	389		13.23	104
13.24	47		16.32	344		16.24	242		16.24	534		14.24	421		14.24	421		13.24	102
13.25	73		16.33	363		16.25	280		16.25	561		14.25	423		14.25	423		13.25	88
13.26	62		16.34	332		16.26	272		16.26	575		14.26	408		14.26	408		13.26	102
13.27	70		16.35	303		16.27	288		16.27	556		14.27	435		14.27	435		13.27	115
13.28	79		16.36	345		16.28	284		16.28	548		14.28	407		14.28	407		13.28	112
13.29	73		16.37	311		16.29	233		16.29	494		14.29	370		14.29	370		13.29	104
13.3	71		16.38	276		16.3	221		16.3	389		14.3	398		14.3	398		13.3	99
13.31	60		16.39	282		16.31	154		16.31	333		14.31	376		14.31	376		13.31	105
13.32	55		16.4	244		16.32	148		16.32	302		14.32	370		14.32	370		13.32	103
13.33	58		16.41	243		16.33	139		16.33	269		14.33	395		14.33	395		13.33	100
13.34	68		16.42	236		16.34	109		16.34	246		14.34	383		14.34	383		13.34	104
13.35	62		16.43	249		16.35	99		16.35	226		14.35	379		14.35	379		13.35	117
13.36	48		16.44	229		16.36	80		16.36	183		14.36	393		14.36	393		13.36	119
13.37	56		16.45	224		16.37	81		16.37	195		14.37	363		14.37	363		13.37	115
13.38	66		16.46	234		16.38	74		16.38	204		14.38	349		14.38	349		13.38	117
13.39	52		16.47	254		16.39	72		16.39	172		14.39	399		14.39	399		13.39	94
13.4	64		16.48	230		16.4	67		16.4	198		14.4	371		14.4	371		13.4	110
13.41	56		16.49	235		16.41	57		16.41	189		14.41	380		14.41	380		13.41	115
13.42	52		16.5	234		16.42	49		16.42	188		14.42	369		14.42	369		13.42	108
13.43	63		16.51	241		16.43	50		16.43	209		14.43	392		14.43	392		13.43	104
13.44	60		16.52	214		16.44	69		16.44	183		14.44	394		14.44	394		13.44	119
13.45	61		16.53	229		16.45	52		16.45	170		14.45	352		14.45	352		13.45	107
13.46	60		16.54	232		16.46	52		16.46	199		14.46	385		14.46	385		13.46	102
13.47	65		16.55	224		16.47	62		16.47	166		14.47	364		14.47	364		13.47	118
13.48	61		16.56	237		16.48	46		16.48	162		14.48	383		14.48	383		13.48	94
13.49	70		16.57	224		16.49	64		16.49	169		14.49	369		14.49	369		13.49	93
13.5	76		16.58	230		16.5	62		16.5	192		14.5	403		14.5	403		13.5	103
13.51	69		16.59	215		16.51	53		16.51	184		14.51	383		14.51	383		13.51	89
13.52	66		16.6	207		16.52	59		16.52	176		14.52	376		14.52	376		13.52	108
13.53	64		16.61	250		16.53	52		16.53	150		14.53	382		14.53	382		13.53	90
13.54	61		16.62	242		16.54	52		16.54	167		14.54	379		14.54	379		13.54	103
13.55	47		16.63	209		16.55	51		16.55	175		14.55	383		14.55	383		13.55	104
13.56	66		16.64	229		16.56	54		16.56	169		14.56	384		14.56	384		13.56	113
13.57	72		16.65	229		16.57	54		16.57	169		14.57	408		14.57	408		13.57	122
13.58	83		16.66	218		16.58	44		16.58	194		14.58	385		14.58	385		13.58	102
13.59	68		16.67	228		16.59	71		16.59	170		14.59	384		14.59	384		13.59	137
13.6	79		16.68	229		16.6	62		16.6	180		14.6	400		14.6	400		13.6	95
13.61	68		16.69	209		16.61	65		16.61	167		14.61	392		14.61	392		13.61	104
13.62	68		16.7	204		16.62	52		16.62	188		14.62	441		14.62	441		13.62	103
13.63	61		16.71	222		16.63	54		16.63	175		14.63	423		14.63	423		13.63	103
13.64	69		16.72	216		16.64	51		16.64	177		14.64	418		14.64	418		13.64	99
13.65	64		16.73	226		16.65	47		16.65	180		14.65	403		14.65	403		13.65	104
13.66	57		16.74	224		16.66	61		16.66	189		14.66	401		14.66	401		13.66	108
13.67	58		16.75	226		16.67	55		16.67	174		14.67	416		14.67	416		13.67	122
13.68	78		16.76	190		16.68	55		16.68	174		14.68	401		14.68	401		13.68	118
13.69	68		16.77	216		16.69	58		16.69	181		14.69	421		14.69	421		13.69	102
13.7	63		16.78	231		16.7	56		16.7	164		14.7	414		14.7	414		13.7	101
13.71	84		16.79	243		16.71	69		16.71	198		14.71	415		14.71	415		13.71	101
13.72	60		16.8	236		16.72	62		16.72	196		14.72	405		14.72	405		13.72	104
13.73	67		16.81	232		16.73	59		16.73	191		14.73	437		14.73	437		13.73	101
13.74	59		16.82	264		16.74	66		16.74	218		14.74	425		14.74	425		13.74	126
13.75	54		16.83	249		16.75	71		16.75	201		14.75	476		14.75	476		13.75	99
13.76	62		16.84	205		16.76	56		16.76	181		14.76	436		14.76	436		13.76	88
13.77	62		16.85	240		16.77	68		16.77	186		14.77	433		14.77	433		13.77	99
13.78	72		16.86	237		16.78	59		16.78	196		14.78	447		14.78	447		13.78	97
13.79	65		16.87	247		16.79	67		16.79	212		14.79	443		14.79	443		13.79	116
13.8	71		16.88	244		16.8	67		16.8	221		14.8	386		14.8	386		13.8	101
13.81	76		16.89	265		16.81	70		16.81	226		14.81	435		14.81	435		13.81	90
13.82	62		16.9	288		16.82	71		16.82	241		14.82	392		14.82	392		13.82	90
13.83	57		16.91	270		16.83	80		16.83	205		14.83	411		14.83	411		13.83	102
13.84	72		16.92	299		16.84	81		16.84	244		14.84	378		14.84	378		13.84	108
13.85	75		16.93	315		16.85	70		16.85	253		14.85	380		14.85	380		13.85	106
13.86	61		16.94	292		16.86	79		16.86	276		14.86	384		14.86	384		13.86	121
13.87	74		16.95	322		16.87	89		16.87	277		14.87	409		14.87	409		13.87	99
13.88	72		16.96	322		16.88	102		16.88	292		14.88	357		14.88	357		13.88	111
13.89	74		16.97	314		16.89	107		16.89	334		14.89	360		14.89	360		13.89	105
13.9	75		16.98	296		16.9	143		16.9	350		14.9	410		14.9	410		13.9	108
13.91	76		16.99	287		16.91	159		16.91	308		14.91	414		14.91	414		13.91	118
13.92	71		17	293		16.92	135		16.92	364		14.92	379		14.92	379		13.92	100
13.93	66		17.01	283		16.93	174		16.93	343		14.93	394		14.93	394		13.93	122
13.94	81		17.02	270		16.94	144		16.94	360		14.94	414		14.94	414		13.94	105
13.95	91		17.03	266		16.95	140		16.95	318		14.95	369		14.95	369		13.95	80
13.96	98		17.04	224		16.96	158		16.96	276		14.96	396		14.96	396		13.96	99
13.97	84		17.05	248		16.97	121		16.97	264		14.97	432		14.97	432		13.97	119
13.98	78		17.06	258		16.98	103		16.98	243		14.98	413		14.98	413		13.98	100
13.99	94		17.07	262		16.99	100		16.99	220		14.99	381		14.99	381		13.99	101
14	98		17.08	217		17	105		17	203		15	436		15	436		14	100
14.01	123		17.09	244		17.01	84		17.01	200		15.01	400		15.01	400		14.01	101
14.02	147		17.1	223		17.02	65		17.02	183		15.02	422		15.02	422		14.02	107
14.03	153		17.11	224		17.03	51		17.03	187		15.03	431		15.03	431		14.03	101
14.04	154		17.12	235		17.04	64		17.04	196		15.04	441		15.04	441		14.04	103
14.05	190		17.13	224		17.05	71		17.05	185		15.05	404		15.05	404		14.05	103
14.06	203		17.14	235		17.06	60		17.06	174		15.06	414		15.06	414		14.06	95
14.07	206		17.15	253		17.07	54		17.07	181		15.07	414		15.07	414		14.07	99
14.08	217		17.16	257		17.08	57		17.08	177		15.08	440		15.08	440		14.08	102
14.09	224		17.17	260		17.09	57		17.09	185		15.09	434		15.09	434		14.09	105
14.1	271		17.18	216		17.1	61		17.1	163		15.1	434		15.1	434		14.1	103
14.11	262		17.19	248		17.11	52		17.11	179		15.11	404		15.11	404		14.11	107
14.12	219		17.2	235		17.12	54		17.12	210		15.12	404		15.12	404		14.12	121
14.13	221		17.21	238		17.13	46		17.13	196		15.13	438		15.13	438		14.13	110
14.14	209		17.22	243		17.14	58		17.14	188		15.14	480		15.14	480		14.14	108
14.15	155		17.23	254		17.15	61		17.15	174		15.15	405		15.15	405		14.15	102
14.16	122		17.24	227		17.16	59		17.16	159		15.16	415		15.16	415		14.16	96
14.17	123		17.25	233		17.17	48		17.17	171		15.17	383		15.17	383		14.17	97
14.18	111		17.26	240		17.18	49		17.18	186		15.18	410		15.18	410		14.18	94
14.19	99		17.27	251		17.19	53		17.19	164		15.19	383		15.19	383		14.19	106
14.2	79		17.28	225		17.2	68		17.2	164		15.2	392		15.2	392		14.2	105
14.21	75		17.29	232		17.21	61		17.21	152		15.21	394		15.21	394		14.21	98
14.22	94		17.3	235		17.22	62		17.22	179		15.22	397		15.22	397		14.22	103
14.23	79		17.31	210		17.23	57		17.23	162		15.23	392		15.23	392		14.23	104
14.24	65		17.32	232		17.24	68		17.24	166		15.24	353		15.24	353		14.24	104
14.25	62		17.33	251		17.25	50		17.25	164		15.25	379		15.25	379		14.25	117
14.26	85		17.34	235		17.26	42		17.26	158		15.26	398		15.26	398		14.26	98
14.27	77		17.35	223		17.27	69		17.27	183		15.27	402		15.27	402		14.27	104
14.28	82		17.36	259		17.28	63		17.28	202		15.28	385		15.28	385		14.28	106
14.29	65		17.37	250		17.29	51		17.29	202		15.29	389		15.29	389		14.29	90
14.3	73		17.38	266		17.3	54		17.3	183		15.3	412		15.3	412		14.3	104
14.31	60		17.39	224		17.31	44		17.31	168		15.31	406		15.31	406		14.31	95
14.32	43		17.4	228		17.32	49		17.32	166		15.32	399		15.32	399		14.32	103
14.33	54		17.41	232		17.33	51		17.33	188		15.33	390		15.33	390		14.33	99
14.34	59		17.42	247		17.34	61		17.34	165		15.34	350		15.34	350		14.34	100
14.35	62		17.43	246		17.35	60		17.35	177		15.35	394		15.35	394		14.35	105
14.36	51		17.44	235		17.36	46		17.36	172		15.36	390		15.36	390		14.36	99
14.37	63		17.45	238		17.37	51		17.37	161		15.37	401		15.37	401		14.37	101
14.38	60		17.46	256		17.38	69		17.38	178		15.38	354		15.38	354		14.38	91
14.39	59		17.47	243		17.39	45		17.39	206		15.39	409		15.39	409		14.39	91
14.4	62		17.48	257		17.4	56		17.4	197		15.4	377		15.4	377		14.4	112
14.41	61		17.49	258		17.41	59		17.41	182		15.41	379		15.41	379		14.41	106
14.42	65		17.5	245		17.42	68		17.42	192		15.42	386		15.42	386		14.42	106
14.43	68		17.51	224		17.43	61		17.43	210		15.43	406		15.43	406		14.43	98
14.44	65		17.52	233		17.44	68		17.44	191		15.44	392		15.44	392		14.44	92
14.45	70		17.53	254		17.45	63		17.45	195		15.45	359		15.45	359		14.45	96
14.46	62		17.54	277		17.46	82		17.46	205		15.46	393		15.46	393		14.46	107
14.47	70		17.55	260		17.47	76		17.47	202		15.47	406		15.47	406		14.47	122
14.48	73		17.56	263		17.48	64		17.48	180		15.48	389		15.48	389		14.48	96
14.49	59		17.57	278		17.49	59		17.49	176		15.49	418		15.49	418		14.49	98
14.5	62		17.58	260		17.5	64		17.5	202		15.5	402		15.5	402		14.5	92
14.51	81		17.59	259		17.51	60		17.51	215		15.51	455		15.51	455		14.51	105
14.52	58		17.6	272		17.52	65		17.52	191		15.52	408		15.52	408		14.52	121
14.53	71		17.61	243		17.53	58		17.53	211		15.53	398		15.53	398		14.53	119
14.54	63		17.62	237		17.54	64		17.54	187		15.54	419		15.54	419		14.54	93
14.55	67		17.63	246		17.55	60		17.55	160		15.55	448		15.55	448		14.55	93
14.56	66		17.64	242		17.56	50		17.56	200		15.56	425		15.56	425		14.56	98
14.57	66		17.65	214		17.57	61		17.57	174		15.57	395		15.57	395		14.57	96
14.58	70		17.66	233		17.58	44		17.58	188		15.58	375		15.58	375		14.58	106
14.59	77		17.67	244		17.59	61		17.59	194		15.59	397		15.59	397		14.59	104
14.6	85		17.68	249		17.6	56		17.6	178		15.6	383		15.6	383		14.6	112
14.61	66		17.69	266		17.61	61		17.61	167		15.61	396		15.61	396		14.61	104
14.62	78		17.7	285		17.62	67		17.62	159		15.62	368		15.62	368		14.62	121
14.63	74		17.71	251		17.63	61		17.63	168		15.63	386		15.63	386		14.63	102
14.64	69		17.72	231		17.64	48		17.64	164		15.64	418		15.64	418		14.64	98
14.65	83		17.73	232		17.65	47		17.65	169		15.65	363		15.65	363		14.65	109
14.66	79		17.74	253		17.66	62		17.66	180		15.66	370		15.66	370		14.66	120
14.67	78		17.75	232		17.67	51		17.67	188		15.67	401		15.67	401		14.67	104
14.68	81		17.76	230		17.68	62		17.68	162		15.68	399		15.68	399		14.68	101
14.69	78		17.77	226		17.69	58		17.69	182		15.69	418		15.69	418		14.69	108
14.7	89		17.78	255		17.7	59		17.7	159		15.7	430		15.7	430		14.7	102
14.71	88		17.79	279		17.71	47		17.71	206		15.71	415		15.71	415		14.71	114
14.72	103		17.8	261		17.72	47		17.72	200		15.72	384		15.72	384		14.72	130
14.73	96		17.81	252		17.73	64		17.73	196		15.73	393		15.73	393		14.73	103
14.74	93		17.82	255		17.74	58		17.74	187		15.74	384		15.74	384		14.74	125
14.75	92		17.83	260		17.75	55		17.75	181		15.75	394		15.75	394		14.75	110
14.76	94		17.84	213		17.76	68		17.76	191		15.76	403		15.76	403		14.76	124
14.77	84		17.85	246		17.77	47		17.77	189		15.77	458		15.77	458		14.77	108
14.78	71		17.86	239		17.78	60		17.78	164		15.78	412		15.78	412		14.78	103
14.79	85		17.87	239		17.79	66		17.79	167		15.79	363		15.79	363		14.79	146
14.8	83		17.88	241		17.8	45		17.8	168		15.8	400		15.8	400		14.8	122
14.81	80		17.89	247		17.81	65		17.81	174		15.81	389		15.81	389		14.81	131
14.82	80		17.9	240		17.82	60		17.82	209		15.82	374		15.82	374		14.82	116
14.83	70		17.91	243		17.83	57		17.83	200		15.83	404		15.83	404		14.83	128
14.84	79		17.92	252		17.84	55		17.84	185		15.84	393		15.84	393		14.84	132
14.85	58		17.93	252		17.85	54		17.85	188		15.85	369		15.85	369		14.85	122
14.86	72		17.94	236		17.86	56		17.86	172		15.86	398		15.86	398		14.86	117
14.87	69		17.95	257		17.87	58		17.87	193		15.87	375		15.87	375		14.87	138
14.88	60		17.96	234		17.88	59		17.88	199		15.88	390		15.88	390		14.88	147
14.89	64		17.97	227		17.89	61		17.89	184		15.89	405		15.89	405		14.89	146
14.9	64		17.98	232		17.9	56		17.9	165		15.9	420		15.9	420		14.9	155
14.91	64		17.99	266		17.91	66		17.91	194		15.91	401		15.91	401		14.91	168
14.92	49		18	247		17.92	50		17.92	188		15.92	377		15.92	377		14.92	161
14.93	52		18.01	234		17.93	50		17.93	186		15.93	389		15.93	389		14.93	169
14.94	62		18.02	233		17.94	56		17.94	197		15.94	393		15.94	393		14.94	175
14.95	55		18.03	265		17.95	56		17.95	175		15.95	376		15.95	376		14.95	161
14.96	71		18.04	233		17.96	59		17.96	187		15.96	436		15.96	436		14.96	198
14.97	54		18.05	248		17.97	61		17.97	206		15.97	428		15.97	428		14.97	233
14.98	70		18.06	270		17.98	47		17.98	196		15.98	426		15.98	426		14.98	220
14.99	73		18.07	228		17.99	60		17.99	176		15.99	411		15.99	411		14.99	220
15	68		18.08	229		18	40		18	191		16	421		16	421		15	219
15.01	51		18.09	268		18.01	57		18.01	181		16.01	386		16.01	386		15.01	235
15.02	59		18.1	263		18.02	57		18.02	175		16.02	376		16.02	376		15.02	255
15.03	71		18.11	269		18.03	58		18.03	174		16.03	400		16.03	400		15.03	265
15.04	78		18.12	238		18.04	44		18.04	179		16.04	422		16.04	422		15.04	252
15.05	63		18.13	224		18.05	51		18.05	201		16.05	403		16.05	403		15.05	268
15.06	66		18.14	227		18.06	57		18.06	203		16.06	428		16.06	428		15.06	244
15.07	60		18.15	220		18.07	54		18.07	179		16.07	454		16.07	454		15.07	235
15.08	64		18.16	242		18.08	43		18.08	199		16.08	398		16.08	398		15.08	239
15.09	61		18.17	254		18.09	50		18.09	168		16.09	398		16.09	398		15.09	223
15.1	72		18.18	259		18.1	53		18.1	195		16.1	390		16.1	390		15.1	202
15.11	63		18.19	259		18.11	54		18.11	197		16.11	420		16.11	420		15.11	235
15.12	66		18.2	283		18.12	62		18.12	190		16.12	395		16.12	395		15.12	184
15.13	58		18.21	260		18.13	55		18.13	172		16.13	410		16.13	410		15.13	216
15.14	65		18.22	249		18.14	65		18.14	197		16.14	427		16.14	427		15.14	209
15.15	55		18.23	258		18.15	56		18.15	185		16.15	401		16.15	401		15.15	227
15.16	54		18.24	265		18.16	59		18.16	177		16.16	469		16.16	469		15.16	200
15.17	63		18.25	270		18.17	60		18.17	197		16.17	465		16.17	465		15.17	188
15.18	59		18.26	282		18.18	61		18.18	196		16.18	431		16.18	431		15.18	184
15.19	69		18.27	263		18.19	58		18.19	201		16.19	502		16.19	502		15.19	164
15.2	76		18.28	259		18.2	56		18.2	195		16.2	516		16.2	516		15.2	134
15.21	66		18.29	272		18.21	49		18.21	192		16.21	593		16.21	593		15.21	138
15.22	47		18.3	276		18.22	53		18.22	194		16.22	559		16.22	559		15.22	147
15.23	53		18.31	260		18.23	46		18.23	206		16.23	636		16.23	636		15.23	153
15.24	56		18.32	237		18.24	75		18.24	206		16.24	691		16.24	691		15.24	159
15.25	71		18.33	247		18.25	64		18.25	203		16.25	793		16.25	793		15.25	129
15.26	71		18.34	272		18.26	68		18.26	208		16.26	859		16.26	859		15.26	125
15.27	57		18.35	247		18.27	53		18.27	209		16.27	944		16.27	944		15.27	125
15.28	52		18.36	222		18.28	46		18.28	188		16.28	1014		16.28	1014		15.28	121
15.29	70		18.37	258		18.29	46		18.29	190		16.29	1053		16.29	1053		15.29	130
15.3	66		18.38	263		18.3	66		18.3	191		16.3	1036		16.3	1036		15.3	128
15.31	62		18.39	257		18.31	62		18.31	201		16.31	1019		16.31	1019		15.31	137
15.32	46		18.4	253		18.32	69		18.32	188		16.32	894		16.32	894		15.32	129
15.33	67		18.41	248		18.33	59		18.33	209		16.33	806		16.33	806		15.33	130
15.34	54		18.42	270		18.34	74		18.34	216		16.34	745		16.34	745		15.34	128
15.35	60		18.43	264		18.35	64		18.35	182		16.35	621		16.35	621		15.35	127
15.36	70		18.44	278		18.36	66		18.36	186		16.36	594		16.36	594		15.36	122
15.37	70		18.45	257		18.37	72		18.37	210		16.37	550		16.37	550		15.37	134
15.38	65		18.46	265		18.38	80		18.38	205		16.38	494		16.38	494		15.38	128
15.39	68		18.47	246		18.39	81		18.39	208		16.39	490		16.39	490		15.39	139
15.4	69		18.48	277		18.4	67		18.4	211		16.4	460		16.4	460		15.4	114
15.41	61		18.49	268		18.41	54		18.41	209		16.41	437		16.41	437		15.41	122
15.42	69		18.5	288		18.42	61		18.42	211		16.42	399		16.42	399		15.42	118
15.43	64		18.51	283		18.43	69		18.43	213		16.43	405		16.43	405		15.43	128
15.44	66		18.52	287		18.44	48		18.44	196		16.44	420		16.44	420		15.44	145
15.45	45		18.53	292		18.45	55		18.45	209		16.45	414		16.45	414		15.45	113
15.46	60		18.54	257		18.46	57		18.46	202		16.46	406		16.46	406		15.46	124
15.47	72		18.55	280		18.47	57		18.47	204		16.47	418		16.47	418		15.47	108
15.48	55		18.56	269		18.48	60		18.48	213		16.48	437		16.48	437		15.48	123
15.49	59		18.57	291		18.49	59		18.49	211		16.49	442		16.49	442		15.49	119
15.5	63		18.58	254		18.5	73		18.5	220		16.5	380		16.5	380		15.5	128
15.51	65		18.59	285		18.51	72		18.51	229		16.51	403		16.51	403		15.51	132
15.52	75		18.6	286		18.52	63		18.52	250		16.52	400		16.52	400		15.52	129
15.53	67		18.61	293		18.53	68		18.53	234		16.53	389		16.53	389		15.53	132
15.54	66		18.62	290		18.54	72		18.54	245		16.54	391		16.54	391		15.54	136
15.55	57		18.63	274		18.55	75		18.55	237		16.55	411		16.55	411		15.55	130
15.56	56		18.64	251		18.56	68		18.56	239		16.56	382		16.56	382		15.56	127
15.57	70		18.65	268		18.57	68		18.57	242		16.57	373		16.57	373		15.57	123
15.58	60		18.66	297		18.58	75		18.58	260		16.58	397		16.58	397		15.58	148
15.59	65		18.67	295		18.59	86		18.59	254		16.59	396		16.59	396		15.59	125
15.6	60		18.68	291		18.6	95		18.6	271		16.6	369		16.6	369		15.6	138
15.61	58		18.69	300		18.61	67		18.61	282		16.61	373		16.61	373		15.61	126
15.62	61		18.7	296		18.62	72		18.62	266		16.62	383		16.62	383		15.62	128
15.63	63		18.71	301		18.63	81		18.63	301		16.63	396		16.63	396		15.63	151
15.64	67		18.72	318		18.64	87		18.64	314		16.64	383		16.64	383		15.64	129
15.65	56		18.73	308		18.65	100		18.65	312		16.65	369		16.65	369		15.65	129
15.66	64		18.74	349		18.66	92		18.66	337		16.66	372		16.66	372		15.66	128
15.67	59		18.75	370		18.67	108		18.67	345		16.67	356		16.67	356		15.67	128
15.68	67		18.76	385		18.68	104		18.68	387		16.68	391		16.68	391		15.68	128
15.69	79		18.77	410		18.69	127		18.69	399		16.69	395		16.69	395		15.69	118
15.7	48		18.78	443		18.7	142		18.7	455		16.7	423		16.7	423		15.7	128
15.71	57		18.79	538		18.71	153		18.71	446		16.71	398		16.71	398		15.71	107
15.72	76		18.8	549		18.72	155		18.72	513		16.72	415		16.72	415		15.72	107
15.73	66		18.81	547		18.73	201		18.73	568		16.73	422		16.73	422		15.73	121
15.74	63		18.82	556		18.74	205		18.74	557		16.74	418		16.74	418		15.74	141
15.75	60		18.83	536		18.75	236		18.75	656		16.75	411		16.75	411		15.75	131
15.76	53		18.84	550		18.76	296		18.76	720		16.76	408		16.76	408		15.76	123
15.77	52		18.85	525		18.77	357		18.77	827		16.77	379		16.77	379		15.77	123
15.78	62		18.86	507		18.78	376		18.78	840		16.78	420		16.78	420		15.78	113
15.79	63		18.87	456		18.79	360		18.79	811		16.79	397		16.79	397		15.79	119
15.8	66		18.88	454		18.8	449		18.8	865		16.8	400		16.8	400		15.8	113
15.81	57		18.89	426		18.81	422		18.81	810		16.81	430		16.81	430		15.81	121
15.82	72		18.9	400		18.82	354		18.82	745		16.82	371		16.82	371		15.82	109
15.83	72		18.91	365		18.83	331		18.83	629		16.83	384		16.83	384		15.83	116
15.84	64		18.92	367		18.84	332		18.84	590		16.84	414		16.84	414		15.84	127
15.85	58		18.93	321		18.85	264		18.85	526		16.85	400		16.85	400		15.85	106
15.86	71		18.94	353		18.86	229		18.86	440		16.86	437		16.86	437		15.86	128
15.87	66		18.95	343		18.87	185		18.87	435		16.87	414		16.87	414		15.87	106
15.88	67		18.96	318		18.88	147		18.88	389		16.88	440		16.88	440		15.88	113
15.89	62		18.97	325		18.89	112		18.89	340		16.89	476		16.89	476		15.89	117
15.9	47		18.98	282		18.9	113		18.9	291		16.9	507		16.9	507		15.9	104
15.91	52		18.99	284		18.91	91		18.91	297		16.91	487		16.91	487		15.91	117
15.92	58		19	329		18.92	109		18.92	320		16.92	561		16.92	561		15.92	127
15.93	61		19.01	293		18.93	86		18.93	242		16.93	584		16.93	584		15.93	112
15.94	68		19.02	299		18.94	91		18.94	249		16.94	598		16.94	598		15.94	109
15.95	66		19.03	293		18.95	85		18.95	263		16.95	631		16.95	631		15.95	119
15.96	63		19.04	305		18.96	82		18.96	265		16.96	620		16.96	620		15.96	126
15.97	66		19.05	316		18.97	86		18.97	255		16.97	667		16.97	667		15.97	119
15.98	73		19.06	286		18.98	91		18.98	214		16.98	598		16.98	598		15.98	109
15.99	50		19.07	272		18.99	81		18.99	241		16.99	573		16.99	573		15.99	116
16	57		19.08	276		19	84		19	262		17	528		17	528		16	114
16.01	67		19.09	288		19.01	59		19.01	244		17.01	554		17.01	554		16.01	113
16.02	72		19.1	286		19.02	63		19.02	284		17.02	530		17.02	530		16.02	117
16.03	64		19.11	293		19.03	74		19.03	267		17.03	478		17.03	478		16.03	101
16.04	56		19.12	294		19.04	76		19.04	241		17.04	445		17.04	445		16.04	127
16.05	73		19.13	271		19.05	80		19.05	228		17.05	444		17.05	444		16.05	106
16.06	64		19.14	267		19.06	76		19.06	248		17.06	414		17.06	414		16.06	102
16.07	66		19.15	324		19.07	76		19.07	246		17.07	371		17.07	371		16.07	112
16.08	81		19.16	323		19.08	76		19.08	256		17.08	396		17.08	396		16.08	109
16.09	80		19.17	309		19.09	78		19.09	227		17.09	373		17.09	373		16.09	114
16.1	88		19.18	269		19.1	61		19.1	228		17.1	387		17.1	387		16.1	118
16.11	87		19.19	271		19.11	63		19.11	248		17.11	370		17.11	370		16.11	132
16.12	79		19.2	295		19.12	78		19.12	247		17.12	390		17.12	390		16.12	146
16.13	83		19.21	287		19.13	61		19.13	246		17.13	385		17.13	385		16.13	123
16.14	85		19.22	306		19.14	62		19.14	241		17.14	377		17.14	377		16.14	132
16.15	98		19.23	292		19.15	65		19.15	229		17.15	389		17.15	389		16.15	109
16.16	105		19.24	275		19.16	75		19.16	244		17.16	385		17.16	385		16.16	114
16.17	136		19.25	280		19.17	75		19.17	233		17.17	435		17.17	435		16.17	120
16.18	135		19.26	284		19.18	61		19.18	238		17.18	378		17.18	378		16.18	104
16.19	138		19.27	278		19.19	69		19.19	246		17.19	371		17.19	371		16.19	113
16.2	136		19.28	288		19.2	65		19.2	224		17.2	382		17.2	382		16.2	108
16.21	170		19.29	290		19.21	45		19.21	236		17.21	378		17.21	378		16.21	102
16.22	186		19.3	293		19.22	57		19.22	244		17.22	419		17.22	419		16.22	120
16.23	236		19.31	296		19.23	58		19.23	245		17.23	348		17.23	348		16.23	120
16.24	261		19.32	298		19.24	72		19.24	250		17.24	381		17.24	381		16.24	115
16.25	304		19.33	290		19.25	75		19.25	226		17.25	396		17.25	396		16.25	117
16.26	310		19.34	336		19.26	64		19.26	245		17.26	380		17.26	380		16.26	120
16.27	341		19.35	309		19.27	60		19.27	248		17.27	364		17.27	364		16.27	122
16.28	351		19.36	310		19.28	67		19.28	254		17.28	393		17.28	393		16.28	117
16.29	326		19.37	299		19.29	57		19.29	270		17.29	381		17.29	381		16.29	104
16.3	304		19.38	285		19.3	63		19.3	248		17.3	394		17.3	394		16.3	104
16.31	276		19.39	282		19.31	59		19.31	254		17.31	376		17.31	376		16.31	110
16.32	271		19.4	280		19.32	71		19.32	245		17.32	372		17.32	372		16.32	112
16.33	239		19.41	292		19.33	50		19.33	217		17.33	413		17.33	413		16.33	107
16.34	204		19.42	298		19.34	56		19.34	252		17.34	400		17.34	400		16.34	109
16.35	201		19.43	285		19.35	78		19.35	249		17.35	414		17.35	414		16.35	120
16.36	170		19.44	333		19.36	66		19.36	230		17.36	369		17.36	369		16.36	107
16.37	150		19.45	303		19.37	67		19.37	202		17.37	439		17.37	439		16.37	114
16.38	129		19.46	291		19.38	56		19.38	220		17.38	414		17.38	414		16.38	106
16.39	120		19.47	299		19.39	49		19.39	227		17.39	380		17.39	380		16.39	105
16.4	97		19.48	298		19.4	69		19.4	214		17.4	433		17.4	433		16.4	110
16.41	93		19.49	295		19.41	55		19.41	240		17.41	398		17.41	398		16.41	118
16.42	91		19.5	298		19.42	63		19.42	239		17.42	385		17.42	385		16.42	102
16.43	88		19.51	278		19.43	58		19.43	240		17.43	376		17.43	376		16.43	105
16.44	92		19.52	281		19.44	66		19.44	242		17.44	395		17.44	395		16.44	90
16.45	75		19.53	281		19.45	69		19.45	216		17.45	382		17.45	382		16.45	123
16.46	82		19.54	310		19.46	68		19.46	227		17.46	429		17.46	429		16.46	115
16.47	76		19.55	274		19.47	68		19.47	223		17.47	395		17.47	395		16.47	125
16.48	79		19.56	313		19.48	52		19.48	251		17.48	408		17.48	408		16.48	118
16.49	65		19.57	293		19.49	87		19.49	220		17.49	375		17.49	375		16.49	129
16.5	75		19.58	303		19.5	62		19.5	216		17.5	403		17.5	403		16.5	118
16.51	66		19.59	282		19.51	67		19.51	230		17.51	405		17.51	405		16.51	117
16.52	67		19.6	278		19.52	69		19.52	227		17.52	394		17.52	394		16.52	115
16.53	72		19.61	308		19.53	62		19.53	230		17.53	458		17.53	458		16.53	119
16.54	69		19.62	300		19.54	54		19.54	233		17.54	379		17.54	379		16.54	108
16.55	74		19.63	277		19.55	59		19.55	207		17.55	409		17.55	409		16.55	122
16.56	78		19.64	295		19.56	58		19.56	206		17.56	376		17.56	376		16.56	128
16.57	66		19.65	322		19.57	56		19.57	225		17.57	390		17.57	390		16.57	100
16.58	59		19.66	301		19.58	47		19.58	222		17.58	373		17.58	373		16.58	92
16.59	63		19.67	277		19.59	52		19.59	227		17.59	393		17.59	393		16.59	123
16.6	67		19.68	280		19.6	55		19.6	237		17.6	364		17.6	364		16.6	109
16.61	59		19.69	306		19.61	55		19.61	236		17.61	442		17.61	442		16.61	114
16.62	62		19.7	301		19.62	60		19.62	217		17.62	392		17.62	392		16.62	113
16.63	66		19.71	284		19.63	59		19.63	226		17.63	381		17.63	381		16.63	108
16.64	69		19.72	276		19.64	65		19.64	234		17.64	392		17.64	392		16.64	150
16.65	67		19.73	284		19.65	59		19.65	216		17.65	388		17.65	388		16.65	142
16.66	78		19.74	282		19.66	65		19.66	267		17.66	345		17.66	345		16.66	102
16.67	55		19.75	303		19.67	52		19.67	229		17.67	388		17.67	388		16.67	96
16.68	65		19.76	290		19.68	54		19.68	228		17.68	350		17.68	350		16.68	114
16.69	69		19.77	291		19.69	57		19.69	226		17.69	357		17.69	357		16.69	105
16.7	77		19.78	293		19.7	55		19.7	225		17.7	361		17.7	361		16.7	113
16.71	65		19.79	308		19.71	60		19.71	204		17.71	366		17.71	366		16.71	106
16.72	70		19.8	317		19.72	65		19.72	213		17.72	386		17.72	386		16.72	102
16.73	72		19.81	279		19.73	67		19.73	236		17.73	396		17.73	396		16.73	100
16.74	72		19.82	288		19.74	72		19.74	235		17.74	384		17.74	384		16.74	117
16.75	64		19.83	278		19.75	71		19.75	213		17.75	425		17.75	425		16.75	105
16.76	82		19.84	303		19.76	80		19.76	202		17.76	388		17.76	388		16.76	113
16.77	80		19.85	327		19.77	49		19.77	224		17.77	408		17.77	408		16.77	101
16.78	69		19.86	257		19.78	49		19.78	241		17.78	390		17.78	390		16.78	128
16.79	70		19.87	307		19.79	56		19.79	260		17.79	363		17.79	363		16.79	117
16.8	76		19.88	316		19.8	58		19.8	235		17.8	385		17.8	385		16.8	139
16.81	90		19.89	291		19.81	63		19.81	236		17.81	356		17.81	356		16.81	107
16.82	69		19.9	310		19.82	51		19.82	232		17.82	356		17.82	356		16.82	96
16.83	88		19.91	287		19.83	52		19.83	227		17.83	409		17.83	409		16.83	114
16.84	68		19.92	289		19.84	68		19.84	228		17.84	392		17.84	392		16.84	106
16.85	88		19.93	305		19.85	67		19.85	255		17.85	362		17.85	362		16.85	114
16.86	101		19.94	316		19.86	59		19.86	241		17.86	393		17.86	393		16.86	110
16.87	128		19.95	286		19.87	68		19.87	211		17.87	401		17.87	401		16.87	96
16.88	149		19.96	305		19.88	64		19.88	239		17.88	432		17.88	432		16.88	89
16.89	141		19.97	272		19.89	72		19.89	214		17.89	406		17.89	406		16.89	87
16.9	142		19.98	277		19.9	57		19.9	221		17.9	380		17.9	380		16.9	93
16.91	168		19.99	289		19.91	66		19.91	235		17.91	414		17.91	414		16.91	98
16.92	158		20	297		19.92	68		19.92	215		17.92	409		17.92	409		16.92	117
16.93	205		20.01	330		19.93	57		19.93	216		17.93	400		17.93	400		16.93	124
16.94	196		20.02	293		19.94	75		19.94	214		17.94	372		17.94	372		16.94	111
16.95	197		20.03	291		19.95	40		19.95	233		17.95	411		17.95	411		16.95	85
16.96	170		20.04	270		19.96	63		19.96	241		17.96	407		17.96	407		16.96	83
16.97	176		20.05	295		19.97	63		19.97	229		17.97	417		17.97	417		16.97	99
16.98	176		20.06	268		19.98	71		19.98	231		17.98	376		17.98	376		16.98	107
16.99	196		20.07	272		19.99	70		19.99	241		17.99	412		17.99	412		16.99	107
17	185		20.08	299		20	58		20	226		18	409		18	409		17	96
17.01	146		20.09	299		20.01	64		20.01	217		18.01	347		18.01	347		17.01	105
17.02	144		20.1	297		20.02	49		20.02	222		18.02	369		18.02	369		17.02	106
17.03	135		20.11	303		20.03	61		20.03	241		18.03	346		18.03	346		17.03	114
17.04	112		20.12	283		20.04	61		20.04	247		18.04	377		18.04	377		17.04	105
17.05	104		20.13	309		20.05	76		20.05	238		18.05	381		18.05	381		17.05	98
17.06	103		20.14	309		20.06	57		20.06	249		18.06	370		18.06	370		17.06	103
17.07	93		20.15	286		20.07	44		20.07	216		18.07	362		18.07	362		17.07	104
17.08	76		20.16	298		20.08	54		20.08	249		18.08	395		18.08	395		17.08	134
17.09	100		20.17	286		20.09	70		20.09	250		18.09	356		18.09	356		17.09	125
17.1	78		20.18	301		20.1	63		20.1	240		18.1	396		18.1	396		17.1	108
17.11	78		20.19	289		20.11	53		20.11	234		18.11	358		18.11	358		17.11	94
17.12	79		20.2	315		20.12	57		20.12	228		18.12	355		18.12	355		17.12	111
17.13	69		20.21	300		20.13	61		20.13	228		18.13	356		18.13	356		17.13	105
17.14	65		20.22	291		20.14	49		20.14	252		18.14	373		18.14	373		17.14	112
17.15	75		20.23	258		20.15	57		20.15	242		18.15	382		18.15	382		17.15	104
17.16	71		20.24	339		20.16	48		20.16	240		18.16	350		18.16	350		17.16	91
17.17	64		20.25	316		20.17	49		20.17	212		18.17	394		18.17	394		17.17	113
17.18	74		20.26	344		20.18	39		20.18	223		18.18	407		18.18	407		17.18	116
17.19	53		20.27	315		20.19	61		20.19	245		18.19	415		18.19	415		17.19	108
17.2	65		20.28	286		20.2	61		20.2	258		18.2	359		18.2	359		17.2	99
17.21	66		20.29	351		20.21	62		20.21	279		18.21	384		18.21	384		17.21	111
17.22	66		20.3	338		20.22	66		20.22	249		18.22	355		18.22	355		17.22	121
17.23	67		20.31	316		20.23	49		20.23	246		18.23	381		18.23	381		17.23	111
17.24	65		20.32	297		20.24	63		20.24	227		18.24	415		18.24	415		17.24	123
17.25	61		20.33	303		20.25	47		20.25	223		18.25	390		18.25	390		17.25	107
17.26	73		20.34	298		20.26	55		20.26	223		18.26	374		18.26	374		17.26	114
17.27	65		20.35	325		20.27	47		20.27	228		18.27	374		18.27	374		17.27	91
17.28	63		20.36	316		20.28	68		20.28	249		18.28	390		18.28	390		17.28	101
17.29	82		20.37	317		20.29	53		20.29	240		18.29	362		18.29	362		17.29	100
17.3	70		20.38	326		20.3	60		20.3	237		18.3	374		18.3	374		17.3	109
17.31	64		20.39	336		20.31	54		20.31	230		18.31	356		18.31	356		17.31	114
17.32	70		20.4	335		20.32	62		20.32	259		18.32	358		18.32	358		17.32	104
17.33	67		20.41	298		20.33	78		20.33	248		18.33	398		18.33	398		17.33	104
17.34	66		20.42	320		20.34	61		20.34	240		18.34	376		18.34	376		17.34	101
17.35	58		20.43	305		20.35	69		20.35	241		18.35	376		18.35	376		17.35	111
17.36	58		20.44	327		20.36	58		20.36	258		18.36	384		18.36	384		17.36	97
17.37	39		20.45	370		20.37	51		20.37	273		18.37	385		18.37	385		17.37	105
17.38	53		20.46	321		20.38	55		20.38	277		18.38	376		18.38	376		17.38	105
17.39	56		20.47	314		20.39	74		20.39	258		18.39	357		18.39	357		17.39	107
17.4	59		20.48	338		20.4	64		20.4	243		18.4	361		18.4	361		17.4	100
17.41	66		20.49	316		20.41	56		20.41	285		18.41	401		18.41	401		17.41	74
17.42	67		20.5	306		20.42	62		20.42	288		18.42	404		18.42	404		17.42	104
17.43	67		20.51	311		20.43	64		20.43	247		18.43	352		18.43	352		17.43	100
17.44	78		20.52	334		20.44	61		20.44	255		18.44	400		18.44	400		17.44	98
17.45	71		20.53	325		20.45	90		20.45	259		18.45	337		18.45	337		17.45	95
17.46	67		20.54	342		20.46	76		20.46	271		18.46	378		18.46	378		17.46	93
17.47	83		20.55	331		20.47	87		20.47	307		18.47	413		18.47	413		17.47	87
17.48	78		20.56	325		20.48	75		20.48	260		18.48	396		18.48	396		17.48	94
17.49	96		20.57	378		20.49	83		20.49	311		18.49	375		18.49	375		17.49	97
17.5	68		20.58	363		20.5	98		20.5	327		18.5	387		18.5	387		17.5	90
17.51	81		20.59	311		20.51	100		20.51	266		18.51	385		18.51	385		17.51	90
17.52	90		20.6	300		20.52	96		20.52	286		18.52	364		18.52	364		17.52	105
17.53	83		20.61	315		20.53	89		20.53	265		18.53	411		18.53	411		17.53	97
17.54	63		20.62	309		20.54	88		20.54	271		18.54	382		18.54	382		17.54	106
17.55	75		20.63	335		20.55	88		20.55	278		18.55	379		18.55	379		17.55	104
17.56	58		20.64	361		20.56	79		20.56	282		18.56	352		18.56	352		17.56	105
17.57	67		20.65	343		20.57	81		20.57	251		18.57	405		18.57	405		17.57	101
17.58	72		20.66	315		20.58	73		20.58	287		18.58	400		18.58	400		17.58	81
17.59	62		20.67	306		20.59	67		20.59	251		18.59	393		18.59	393		17.59	111
17.6	51		20.68	273		20.6	62		20.6	253		18.6	414		18.6	414		17.6	90
17.61	65		20.69	317		20.61	55		20.61	255		18.61	434		18.61	434		17.61	111
17.62	57		20.7	348		20.62	67		20.62	270		18.62	399		18.62	399		17.62	104
17.63	66		20.71	333		20.63	55		20.63	279		18.63	410		18.63	410		17.63	99
17.64	64		20.72	325		20.64	74		20.64	238		18.64	450		18.64	450		17.64	96
17.65	59		20.73	300		20.65	59		20.65	236		18.65	477		18.65	477		17.65	99
17.66	75		20.74	313		20.66	67		20.66	266		18.66	456		18.66	456		17.66	86
17.67	58		20.75	331		20.67	61		20.67	244		18.67	464		18.67	464		17.67	105
17.68	68		20.76	333		20.68	60		20.68	261		18.68	489		18.68	489		17.68	94
17.69	62		20.77	307		20.69	56		20.69	232		18.69	497		18.69	497		17.69	97
17.7	60		20.78	321		20.7	64		20.7	225		18.7	496		18.7	496		17.7	73
17.71	53		20.79	301		20.71	67		20.71	261		18.71	543		18.71	543		17.71	95
17.72	61		20.8	344		20.72	60		20.72	252		18.72	526		18.72	526		17.72	110
17.73	59		20.81	282		20.73	58		20.73	254		18.73	537		18.73	537		17.73	118
17.74	68		20.82	320		20.74	62		20.74	247		18.74	541		18.74	541		17.74	106
17.75	61		20.83	335		20.75	68		20.75	283		18.75	614		18.75	614		17.75	77
17.76	76		20.84	334		20.76	56		20.76	266		18.76	656		18.76	656		17.76	98
17.77	70		20.85	314		20.77	49		20.77	260		18.77	676		18.77	676		17.77	80
17.78	61		20.86	308		20.78	64		20.78	266		18.78	772		18.78	772		17.78	107
17.79	71		20.87	309		20.79	63		20.79	255		18.79	896		18.79	896		17.79	114
17.8	61		20.88	317		20.8	63		20.8	275		18.8	1000		18.8	1000		17.8	90
17.81	60		20.89	341		20.81	56		20.81	306		18.81	1035		18.81	1035		17.81	96
17.82	58		20.9	298		20.82	65		20.82	287		18.82	1144		18.82	1144		17.82	96
17.83	60		20.91	315		20.83	62		20.83	256		18.83	1205		18.83	1205		17.83	89
17.84	70		20.92	344		20.84	60		20.84	258		18.84	1119		18.84	1119		17.84	94
17.85	55		20.93	313		20.85	66		20.85	266		18.85	1092		18.85	1092		17.85	87
17.86	63		20.94	330		20.86	68		20.86	279		18.86	1022		18.86	1022		17.86	103
17.87	51		20.95	329		20.87	72		20.87	312		18.87	969		18.87	969		17.87	111
17.88	60		20.96	320		20.88	65		20.88	301		18.88	869		18.88	869		17.88	97
17.89	62		20.97	315		20.89	69		20.89	295		18.89	787		18.89	787		17.89	82
17.9	68		20.98	335		20.9	71		20.9	290		18.9	761		18.9	761		17.9	99
17.91	53		20.99	357		20.91	86		20.91	291		18.91	618		18.91	618		17.91	98
17.92	63		21	340		20.92	85		20.92	296		18.92	608		18.92	608		17.92	104
17.93	77		21.01	343		20.93	94		20.93	305		18.93	522		18.93	522		17.93	91
17.94	57		21.02	377		20.94	84		20.94	319		18.94	490		18.94	490		17.94	83
17.95	65		21.03	316		20.95	79		20.95	293		18.95	482		18.95	482		17.95	80
17.96	65		21.04	327		20.96	98		20.96	307		18.96	490		18.96	490		17.96	85
17.97	63		21.05	358		20.97	97		20.97	299		18.97	482		18.97	482		17.97	107
17.98	62		21.06	338		20.98	100		20.98	283		18.98	457		18.98	457		17.98	83
17.99	56		21.07	340		20.99	117		20.99	305		18.99	484		18.99	484		17.99	100
18	62		21.08	334		21	76		21	321		19	479		19	479		18	98
18.01	62		21.09	343		21.01	77		21.01	295		19.01	449		19.01	449		18.01	103
18.02	58		21.1	332		21.02	89		21.02	281		19.02	463		19.02	463		18.02	101
18.03	53		21.11	298		21.03	85		21.03	285		19.03	507		19.03	507		18.03	96
18.04	61		21.12	342		21.04	77		21.04	280		19.04	488		19.04	488		18.04	90
18.05	63		21.13	326		21.05	68		21.05	272		19.05	462		19.05	462		18.05	110
18.06	84		21.14	336		21.06	74		21.06	281		19.06	423		19.06	423		18.06	99
18.07	72		21.15	340		21.07	81		21.07	267		19.07	413		19.07	413		18.07	100
18.08	71		21.16	336		21.08	73		21.08	269		19.08	423		19.08	423		18.08	108
18.09	63		21.17	323		21.09	62		21.09	248		19.09	443		19.09	443		18.09	103
18.1	74		21.18	319		21.1	62		21.1	277		19.1	426		19.1	426		18.1	97
18.11	59		21.19	343		21.11	66		21.11	252		19.11	430		19.11	430		18.11	97
18.12	56		21.2	329		21.12	71		21.12	248		19.12	442		19.12	442		18.12	92
18.13	58		21.21	289		21.13	71		21.13	259		19.13	446		19.13	446		18.13	96
18.14	67		21.22	283		21.14	52		21.14	241		19.14	381		19.14	381		18.14	99
18.15	56		21.23	324		21.15	65		21.15	276		19.15	411		19.15	411		18.15	97
18.16	60		21.24	342		21.16	73		21.16	256		19.16	405		19.16	405		18.16	80
18.17	66		21.25	320		21.17	57		21.17	298		19.17	442		19.17	442		18.17	115
18.18	57		21.26	346		21.18	75		21.18	275		19.18	415		19.18	415		18.18	96
18.19	64		21.27	301		21.19	65		21.19	260		19.19	394		19.19	394		18.19	92
18.2	61		21.28	306		21.2	52		21.2	258		19.2	421		19.2	421		18.2	109
18.21	59		21.29	319		21.21	62		21.21	270		19.21	420		19.21	420		18.21	90
18.22	66		21.3	344		21.22	50		21.22	264		19.22	444		19.22	444		18.22	86
18.23	58		21.31	311		21.23	57		21.23	260		19.23	432		19.23	432		18.23	108
18.24	55		21.32	342		21.24	65		21.24	254		19.24	440		19.24	440		18.24	89
18.25	53		21.33	327		21.25	51		21.25	255		19.25	454		19.25	454		18.25	113
18.26	56		21.34	378		21.26	68		21.26	252		19.26	413		19.26	413		18.26	112
18.27	59		21.35	345		21.27	63		21.27	250		19.27	428		19.27	428		18.27	108
18.28	64		21.36	351		21.28	58		21.28	253		19.28	457		19.28	457		18.28	111
18.29	61		21.37	312		21.29	59		21.29	263		19.29	443		19.29	443		18.29	94
18.3	65		21.38	316		21.3	71		21.3	276		19.3	446		19.3	446		18.3	99
18.31	61		21.39	342		21.31	66		21.31	274		19.31	397		19.31	397		18.31	77
18.32	66		21.4	318		21.32	53		21.32	246		19.32	392		19.32	392		18.32	110
18.33	61		21.41	362		21.33	52		21.33	261		19.33	416		19.33	416		18.33	126
18.34	57		21.42	354		21.34	71		21.34	263		19.34	427		19.34	427		18.34	112
18.35	72		21.43	319		21.35	68		21.35	253		19.35	427		19.35	427		18.35	101
18.36	55		21.44	302		21.36	67		21.36	276		19.36	389		19.36	389		18.36	96
18.37	49		21.45	337		21.37	66		21.37	290		19.37	412		19.37	412		18.37	91
18.38	52		21.46	298		21.38	54		21.38	282		19.38	412		19.38	412		18.38	100
18.39	66		21.47	320		21.39	53		21.39	293		19.39	412		19.39	412		18.39	94
18.4	61		21.48	328		21.4	60		21.4	267		19.4	415		19.4	415		18.4	106
18.41	61		21.49	361		21.41	52		21.41	269		19.41	398		19.41	398		18.41	105
18.42	60		21.5	358		21.42	57		21.42	254		19.42	404		19.42	404		18.42	98
18.43	65		21.51	320		21.43	63		21.43	275		19.43	410		19.43	410		18.43	93
18.44	59		21.52	302		21.44	62		21.44	281		19.44	422		19.44	422		18.44	105
18.45	65		21.53	352		21.45	68		21.45	266		19.45	400		19.45	400		18.45	107
18.46	61		21.54	305		21.46	59		21.46	285		19.46	415		19.46	415		18.46	98
18.47	59		21.55	285		21.47	64		21.47	284		19.47	420		19.47	420		18.47	88
18.48	66		21.56	341		21.48	61		21.48	257		19.48	398		19.48	398		18.48	106
18.49	71		21.57	351		21.49	72		21.49	259		19.49	394		19.49	394		18.49	110
18.5	76		21.58	342		21.5	71		21.5	262		19.5	382		19.5	382		18.5	103
18.51	64		21.59	348		21.51	68		21.51	273		19.51	400		19.51	400		18.51	117
18.52	61		21.6	333		21.52	70		21.52	255		19.52	389		19.52	389		18.52	90
18.53	74		21.61	332		21.53	73		21.53	266		19.53	413		19.53	413		18.53	96
18.54	86		21.62	394		21.54	54		21.54	262		19.54	398		19.54	398		18.54	97
18.55	73		21.63	349		21.55	71		21.55	249		19.55	419		19.55	419		18.55	99
18.56	74		21.64	359		21.56	60		21.56	276		19.56	405		19.56	405		18.56	120
18.57	74		21.65	324		21.57	72		21.57	271		19.57	426		19.57	426		18.57	114
18.58	62		21.66	331		21.58	62		21.58	278		19.58	428		19.58	428		18.58	102
18.59	68		21.67	334		21.59	77		21.59	291		19.59	434		19.59	434		18.59	110
18.6	76		21.68	303		21.6	65		21.6	259		19.6	436		19.6	436		18.6	115
18.61	84		21.69	348		21.61	42		21.61	282		19.61	405		19.61	405		18.61	111
18.62	86		21.7	316		21.62	52		21.62	288		19.62	422		19.62	422		18.62	100
18.63	77		21.71	313		21.63	58		21.63	275		19.63	411		19.63	411		18.63	89
18.64	84		21.72	355		21.64	50		21.64	276		19.64	391		19.64	391		18.64	112
18.65	86		21.73	357		21.65	55		21.65	257		19.65	418		19.65	418		18.65	103
18.66	115		21.74	359		21.66	61		21.66	301		19.66	382		19.66	382		18.66	102
18.67	95		21.75	338		21.67	49		21.67	269		19.67	425		19.67	425		18.67	108
18.68	100		21.76	333		21.68	73		21.68	296		19.68	429		19.68	429		18.68	125
18.69	131		21.77	349		21.69	51		21.69	271		19.69	417		19.69	417		18.69	92
18.7	133		21.78	338		21.7	70		21.7	270		19.7	434		19.7	434		18.7	109
18.71	140		21.79	317		21.71	61		21.71	265		19.71	418		19.71	418		18.71	121
18.72	157		21.8	348		21.72	80		21.72	317		19.72	409		19.72	409		18.72	86
18.73	152		21.81	347		21.73	51		21.73	307		19.73	408		19.73	408		18.73	111
18.74	225		21.82	291		21.74	55		21.74	282		19.74	381		19.74	381		18.74	112
18.75	224		21.83	343		21.75	68		21.75	264		19.75	382		19.75	382		18.75	118
18.76	253		21.84	334		21.76	60		21.76	257		19.76	425		19.76	425		18.76	107
18.77	290		21.85	371		21.77	71		21.77	257		19.77	394		19.77	394		18.77	117
18.78	288		21.86	342		21.78	53		21.78	278		19.78	428		19.78	428		18.78	118
18.79	300		21.87	343		21.79	74		21.79	259		19.79	413		19.79	413		18.79	115
18.8	343		21.88	323		21.8	66		21.8	271		19.8	407		19.8	407		18.8	104
18.81	307		21.89	320		21.81	70		21.81	296		19.81	411		19.81	411		18.81	119
18.82	325		21.9	346		21.82	77		21.82	311		19.82	409		19.82	409		18.82	114
18.83	354		21.91	356		21.83	51		21.83	290		19.83	424		19.83	424		18.83	113
18.84	383		21.92	332		21.84	51		21.84	278		19.84	407		19.84	407		18.84	125
18.85	368		21.93	326		21.85	53		21.85	268		19.85	417		19.85	417		18.85	124
18.86	381		21.94	318		21.86	63		21.86	284		19.86	434		19.86	434		18.86	117
18.87	352		21.95	338		21.87	76		21.87	313		19.87	395		19.87	395		18.87	129
18.88	324		21.96	354		21.88	64		21.88	282		19.88	400		19.88	400		18.88	122
18.89	297		21.97	336		21.89	68		21.89	303		19.89	413		19.89	413		18.89	126
18.9	294		21.98	338		21.9	69		21.9	290		19.9	433		19.9	433		18.9	126
18.91	267		21.99	355		21.91	79		21.91	254		19.91	407		19.91	407		18.91	116
18.92	221		22	347		21.92	70		21.92	286		19.92	425		19.92	425		18.92	127
18.93	187		22.01	342		21.93	93		21.93	259		19.93	459		19.93	459		18.93	142
18.94	158		22.02	369		21.94	67		21.94	291		19.94	407		19.94	407		18.94	134
18.95	158		22.03	352		21.95	80		21.95	311		19.95	397		19.95	397		18.95	136
18.96	133		22.04	337		21.96	66		21.96	295		19.96	442		19.96	442		18.96	145
18.97	125		22.05	338		21.97	67		21.97	300		19.97	433		19.97	433		18.97	162
18.98	118		22.06	347		21.98	72		21.98	290		19.98	471		19.98	471		18.98	161
18.99	92		22.07	349		21.99	87		21.99	329		19.99	480		19.99	480		18.99	143
19	110		22.08	388		22	82		22	288		20	479		20	479		19	165
19.01	90		22.09	335		22.01	68		22.01	311		20.01	438		20.01	438		19.01	174
19.02	95		22.1	338		22.02	85		22.02	295		20.02	419		20.02	419		19.02	142
19.03	72		22.11	323		22.03	85		22.03	268		20.03	432		20.03	432		19.03	161
19.04	92		22.12	334		22.04	78		22.04	311		20.04	414		20.04	414		19.04	174
19.05	92		22.13	324		22.05	64		22.05	297		20.05	424		20.05	424		19.05	161
19.06	79		22.14	341		22.06	64		22.06	306		20.06	434		20.06	434		19.06	189
19.07	73		22.15	343		22.07	68		22.07	289		20.07	427		20.07	427		19.07	188
19.08	83		22.16	334		22.08	71		22.08	301		20.08	441		20.08	441		19.08	183
19.09	77		22.17	333		22.09	75		22.09	318		20.09	425		20.09	425		19.09	175
19.1	74		22.18	339		22.1	89		22.1	265		20.1	451		20.1	451		19.1	187
19.11	76		22.19	332		22.11	79		22.11	293		20.11	418		20.11	418		19.11	200
19.12	75		22.2	329		22.12	74		22.12	299		20.12	422		20.12	422		19.12	170
19.13	58		22.21	339		22.13	70		22.13	298		20.13	407		20.13	407		19.13	163
19.14	64		22.22	369		22.14	67		22.14	313		20.14	459		20.14	459		19.14	199
19.15	55		22.23	350		22.15	48		22.15	286		20.15	434		20.15	434		19.15	184
19.16	73		22.24	361		22.16	77		22.16	260		20.16	455		20.16	455		19.16	185
19.17	60		22.25	361		22.17	72		22.17	265		20.17	439		20.17	439		19.17	162
19.18	59		22.26	336		22.18	80		22.18	280		20.18	439		20.18	439		19.18	172
19.19	70		22.27	331		22.19	72		22.19	325		20.19	483		20.19	483		19.19	163
19.2	52		22.28	333		22.2	76		22.2	316		20.2	471		20.2	471		19.2	171
19.21	59		22.29	339		22.21	71		22.21	310		20.21	454		20.21	454		19.21	174
19.22	65		22.3	343		22.22	87		22.22	317		20.22	415		20.22	415		19.22	186
19.23	75		22.31	352		22.23	76		22.23	315		20.23	446		20.23	446		19.23	188
19.24	64		22.32	324		22.24	77		22.24	318		20.24	486		20.24	486		19.24	195
19.25	80		22.33	335		22.25	74		22.25	296		20.25	441		20.25	441		19.25	179
19.26	62		22.34	318		22.26	88		22.26	310		20.26	477		20.26	477		19.26	173
19.27	59		22.35	343		22.27	65		22.27	306		20.27	427		20.27	427		19.27	169
19.28	61		22.36	364		22.28	79		22.28	302		20.28	436		20.28	436		19.28	178
19.29	64		22.37	375		22.29	82		22.29	297		20.29	433		20.29	433		19.29	196
19.3	66		22.38	354		22.3	68		22.3	306		20.3	468		20.3	468		19.3	179
19.31	78		22.39	313		22.31	95		22.31	330		20.31	478		20.31	478		19.31	173
19.32	65		22.4	340		22.32	90		22.32	311		20.32	454		20.32	454		19.32	195
19.33	75		22.41	354		22.33	81		22.33	277		20.33	476		20.33	476		19.33	191
19.34	68		22.42	341		22.34	89		22.34	287		20.34	493		20.34	493		19.34	170
19.35	61		22.43	365		22.35	92		22.35	281		20.35	475		20.35	475		19.35	181
19.36	54		22.44	328		22.36	85		22.36	267		20.36	473		20.36	473		19.36	189
19.37	67		22.45	346		22.37	85		22.37	306		20.37	479		20.37	479		19.37	170
19.38	62		22.46	332		22.38	79		22.38	279		20.38	456		20.38	456		19.38	154
19.39	68		22.47	350		22.39	94		22.39	311		20.39	499		20.39	499		19.39	169
19.4	72		22.48	367		22.4	83		22.4	306		20.4	490		20.4	490		19.4	185
19.41	72		22.49	370		22.41	76		22.41	290		20.41	504		20.41	504		19.41	169
19.42	78		22.5	360		22.42	77		22.42	308		20.42	500		20.42	500		19.42	167
19.43	68		22.51	366		22.43	69		22.43	319		20.43	500		20.43	500		19.43	156
19.44	79		22.52	336		22.44	82		22.44	320		20.44	501		20.44	501		19.44	136
19.45	72		22.53	320		22.45	71		22.45	320		20.45	496		20.45	496		19.45	159
19.46	61		22.54	350		22.46	67		22.46	319		20.46	465		20.46	465		19.46	174
19.47	66		22.55	351		22.47	80		22.47	285		20.47	476		20.47	476		19.47	167
19.48	66		22.56	336		22.48	85		22.48	308		20.48	501		20.48	501		19.48	152
19.49	73		22.57	359		22.49	89		22.49	321		20.49	477		20.49	477		19.49	148
19.5	70		22.58	362		22.5	74		22.5	321		20.5	482		20.5	482		19.5	131
19.51	84		22.59	327		22.51	74		22.51	307		20.51	540		20.51	540		19.51	158
19.52	77		22.6	335		22.52	64		22.52	299		20.52	482		20.52	482		19.52	149
19.53	77		22.61	345		22.53	78		22.53	312		20.53	513		20.53	513		19.53	142
19.54	79		22.62	361		22.54	74		22.54	329		20.54	537		20.54	537		19.54	132
19.55	55		22.63	347		22.55	72		22.55	303		20.55	524		20.55	524		19.55	142
19.56	58		22.64	372		22.56	66		22.56	313		20.56	521		20.56	521		19.56	145
19.57	80		22.65	349		22.57	60		22.57	312		20.57	506		20.57	506		19.57	133
19.58	61		22.66	358		22.58	60		22.58	310		20.58	510		20.58	510		19.58	118
19.59	78		22.67	343		22.59	61		22.59	323		20.59	497		20.59	497		19.59	142
19.6	71		22.68	373		22.6	74		22.6	297		20.6	492		20.6	492		19.6	145
19.61	68		22.69	346		22.61	73		22.61	318		20.61	518		20.61	518		19.61	142
19.62	63		22.7	344		22.62	66		22.62	289		20.62	485		20.62	485		19.62	126
19.63	69		22.71	347		22.63	77		22.63	315		20.63	468		20.63	468		19.63	124
19.64	63		22.72	341		22.64	73		22.64	310		20.64	458		20.64	458		19.64	106
19.65	64		22.73	366		22.65	75		22.65	289		20.65	434		20.65	434		19.65	119
19.66	64		22.74	353		22.66	88		22.66	288		20.66	458		20.66	458		19.66	104
19.67	59		22.75	367		22.67	78		22.67	277		20.67	490		20.67	490		19.67	120
19.68	81		22.76	380		22.68	93		22.68	282		20.68	450		20.68	450		19.68	137
19.69	90		22.77	342		22.69	78		22.69	316		20.69	460		20.69	460		19.69	128
19.7	63		22.78	347		22.7	75		22.7	303		20.7	461		20.7	461		19.7	135
19.71	85		22.79	347		22.71	68		22.71	263		20.71	475		20.71	475		19.71	118
19.72	71		22.8	367		22.72	62		22.72	284		20.72	463		20.72	463		19.72	102
19.73	56		22.81	383		22.73	63		22.73	287		20.73	465		20.73	465		19.73	119
19.74	56		22.82	364		22.74	61		22.74	305		20.74	494		20.74	494		19.74	110
19.75	62		22.83	359		22.75	70		22.75	294		20.75	510		20.75	510		19.75	123
19.76	66		22.84	355		22.76	71		22.76	285		20.76	467		20.76	467		19.76	124
19.77	67		22.85	367		22.77	50		22.77	273		20.77	453		20.77	453		19.77	121
19.78	79		22.86	323		22.78	71		22.78	286		20.78	436		20.78	436		19.78	149
19.79	60		22.87	330		22.79	58		22.79	296		20.79	459		20.79	459		19.79	124
19.8	65		22.88	343		22.8	68		22.8	285		20.8	453		20.8	453		19.8	121
19.81	60		22.89	365		22.81	62		22.81	303		20.81	447		20.81	447		19.81	131
19.82	58		22.9	342		22.82	75		22.82	290		20.82	451		20.82	451		19.82	113
19.83	70		22.91	367		22.83	79		22.83	287		20.83	425		20.83	425		19.83	120
19.84	56		22.92	337		22.84	61		22.84	280		20.84	496		20.84	496		19.84	130
19.85	76		22.93	342		22.85	52		22.85	296		20.85	537		20.85	537		19.85	111
19.86	70		22.94	331		22.86	64		22.86	278		20.86	494		20.86	494		19.86	113
19.87	70		22.95	344		22.87	66		22.87	273		20.87	481		20.87	481		19.87	117
19.88	67		22.96	329		22.88	65		22.88	280		20.88	502		20.88	502		19.88	113
19.89	63		22.97	337		22.89	65		22.89	281		20.89	471		20.89	471		19.89	101
19.9	52		22.98	336		22.9	61		22.9	283		20.9	471		20.9	471		19.9	101
19.91	63		22.99	356		22.91	47		22.91	255		20.91	464		20.91	464		19.91	125
19.92	69		23	346		22.92	52		22.92	268		20.92	472		20.92	472		19.92	114
19.93	64		23.01	343		22.93	52		22.93	276		20.93	487		20.93	487		19.93	119
19.94	52		23.02	359		22.94	56		22.94	309		20.94	452		20.94	452		19.94	94
19.95	52		23.03	356		22.95	56		22.95	266		20.95	453		20.95	453		19.95	121
19.96	59		23.04	341		22.96	54		22.96	271		20.96	533		20.96	533		19.96	116
19.97	61		23.05	329		22.97	63		22.97	285		20.97	537		20.97	537		19.97	112
19.98	75		23.06	325		22.98	58		22.98	272		20.98	506		20.98	506		19.98	111
19.99	83		23.07	334		22.99	69		22.99	260		20.99	557		20.99	557		19.99	104
20	78		23.08	358		23	54		23	275		21	526		21	526		20	106
20.01	63		23.09	377		23.01	69		23.01	274		21.01	494		21.01	494		20.01	122
20.02	66		23.1	327		23.02	65		23.02	270		21.02	508		21.02	508		20.02	118
20.03	82		23.11	345		23.03	56		23.03	297		21.03	527		21.03	527		20.03	123
20.04	72		23.12	343		23.04	70		23.04	270		21.04	494		21.04	494		20.04	126
20.05	70		23.13	354		23.05	69		23.05	301		21.05	481		21.05	481		20.05	109
20.06	61		23.14	349		23.06	60		23.06	274		21.06	478		21.06	478		20.06	114
20.07	61		23.15	348		23.07	54		23.07	272		21.07	512		21.07	512		20.07	113
20.08	65		23.16	353		23.08	61		23.08	259		21.08	471		21.08	471		20.08	109
20.09	79		23.17	346		23.09	61		23.09	260		21.09	510		21.09	510		20.09	115
20.1	70		23.18	363		23.1	64		23.1	276		21.1	477		21.1	477		20.1	97
20.11	62		23.19	364		23.11	56		23.11	272		21.11	450		21.11	450		20.11	102
20.12	64		23.2	365		23.12	70		23.12	286		21.12	483		21.12	483		20.12	117
20.13	70		23.21	337		23.13	54		23.13	288		21.13	501		21.13	501		20.13	97
20.14	65		23.22	364		23.14	56		23.14	283		21.14	451		21.14	451		20.14	115
20.15	80		23.23	328		23.15	65		23.15	285		21.15	469		21.15	469		20.15	107
20.16	72		23.24	309		23.16	62		23.16	275		21.16	473		21.16	473		20.16	123
20.17	66		23.25	385		23.17	62		23.17	253		21.17	465		21.17	465		20.17	120
20.18	64		23.26	371		23.18	71		23.18	290		21.18	470		21.18	470		20.18	117
20.19	68		23.27	374		23.19	64		23.19	282		21.19	490		21.19	490		20.19	122
20.2	64		23.28	336		23.2	58		23.2	268		21.2	453		21.2	453		20.2	109
20.21	69		23.29	336		23.21	65		23.21	258		21.21	445		21.21	445		20.21	126
20.22	76		23.3	362		23.22	57		23.22	276		21.22	456		21.22	456		20.22	129
20.23	67		23.31	348		23.23	62		23.23	265		21.23	458		21.23	458		20.23	105
20.24	64		23.32	309		23.24	60		23.24	271		21.24	473		21.24	473		20.24	101
20.25	73		23.33	350		23.25	63		23.25	250		21.25	470		21.25	470		20.25	130
20.26	78		23.34	376		23.26	53		23.26	278		21.26	449		21.26	449		20.26	125
20.27	78		23.35	380		23.27	53		23.27	293		21.27	463		21.27	463		20.27	109
20.28	77		23.36	354		23.28	56		23.28	253		21.28	430		21.28	430		20.28	121
20.29	63		23.37	314		23.29	55		23.29	290		21.29	475		21.29	475		20.29	112
20.3	86		23.38	338		23.3	65		23.3	289		21.3	461		21.3	461		20.3	107
20.31	70		23.39	336		23.31	65		23.31	269		21.31	425		21.31	425		20.31	105
20.32	73		23.4	388		23.32	62		23.32	259		21.32	470		21.32	470		20.32	99
20.33	72		23.41	370		23.33	62		23.33	279		21.33	448		21.33	448		20.33	113
20.34	69		23.42	393		23.34	68		23.34	300		21.34	463		21.34	463		20.34	121
20.35	81		23.43	368		23.35	68		23.35	264		21.35	432		21.35	432		20.35	123
20.36	69		23.44	356		23.36	46		23.36	320		21.36	424		21.36	424		20.36	129
20.37	71		23.45	331		23.37	56		23.37	273		21.37	466		21.37	466		20.37	100
20.38	68		23.46	347		23.38	59		23.38	258		21.38	482		21.38	482		20.38	123
20.39	62		23.47	371		23.39	69		23.39	270		21.39	454		21.39	454		20.39	129
20.4	84		23.48	352		23.4	73		23.4	311		21.4	442		21.4	442		20.4	105
20.41	86		23.49	337		23.41	63		23.41	282		21.41	414		21.41	414		20.41	109
20.42	101		23.5	369		23.42	76		23.42	268		21.42	435		21.42	435		20.42	115
20.43	80		23.51	375		23.43	68		23.43	328		21.43	422		21.43	422		20.43	118
20.44	96		23.52	354		23.44	69		23.44	319		21.44	450		21.44	450		20.44	120
20.45	80		23.53	404		23.45	55		23.45	305		21.45	454		21.45	454		20.45	114
20.46	79		23.54	374		23.46	71		23.46	297		21.46	455		21.46	455		20.46	109
20.47	94		23.55	351		23.47	72		23.47	323		21.47	461		21.47	461		20.47	111
20.48	97		23.56	373		23.48	87		23.48	298		21.48	444		21.48	444		20.48	93
20.49	93		23.57	343		23.49	79		23.49	321		21.49	433		21.49	433		20.49	107
20.5	96		23.58	374		23.5	72		23.5	333		21.5	435		21.5	435		20.5	119
20.51	103		23.59	350		23.51	82		23.51	298		21.51	425		21.51	425		20.51	116
20.52	99		23.6	389		23.52	88		23.52	351		21.52	420		21.52	420		20.52	126
20.53	100		23.61	406		23.53	81		23.53	373		21.53	435		21.53	435		20.53	111
20.54	105		23.62	383		23.54	96		23.54	387		21.54	454		21.54	454		20.54	127
20.55	109		23.63	381		23.55	98		23.55	362		21.55	437		21.55	437		20.55	113
20.56	86		23.64	388		23.56	111		23.56	379		21.56	444		21.56	444		20.56	118
20.57	90		23.65	371		23.57	94		23.57	351		21.57	428		21.57	428		20.57	122
20.58	91		23.66	364		23.58	98		23.58	319		21.58	467		21.58	467		20.58	112
20.59	100		23.67	370		23.59	96		23.59	332		21.59	446		21.59	446		20.59	119
20.6	85		23.68	362		23.6	106		23.6	334		21.6	428		21.6	428		20.6	123
20.61	74		23.69	372		23.61	93		23.61	316		21.61	454		21.61	454		20.61	144
20.62	77		23.7	384		23.62	93		23.62	316		21.62	466		21.62	466		20.62	141
20.63	77		23.71	358		23.63	88		23.63	289		21.63	447		21.63	447		20.63	98
20.64	87		23.72	334		23.64	68		23.64	316		21.64	457		21.64	457		20.64	114
20.65	87		23.73	366		23.65	78		23.65	295		21.65	458		21.65	458		20.65	124
20.66	66		23.74	329		23.66	59		23.66	281		21.66	407		21.66	407		20.66	118
20.67	63		23.75	345		23.67	75		23.67	275		21.67	428		21.67	428		20.67	101
20.68	81		23.76	355		23.68	81		23.68	259		21.68	417		21.68	417		20.68	113
20.69	79		23.77	335		23.69	39		23.69	258		21.69	395		21.69	395		20.69	115
20.7	77		23.78	347		23.7	62		23.7	280		21.7	422		21.7	422		20.7	120
20.71	65		23.79	363		23.71	57		23.71	283		21.71	401		21.71	401		20.71	128
20.72	69		23.8	347		23.72	42		23.72	283		21.72	441		21.72	441		20.72	116
20.73	64		23.81	342		23.73	53		23.73	252		21.73	423		21.73	423		20.73	123
20.74	67		23.82	370		23.74	65		23.74	282		21.74	421		21.74	421		20.74	125
20.75	54		23.83	371		23.75	70		23.75	278		21.75	405		21.75	405		20.75	136
20.76	90		23.84	357		23.76	63		23.76	279		21.76	396		21.76	396		20.76	131
20.77	80		23.85	350		23.77	70		23.77	287		21.77	414		21.77	414		20.77	115
20.78	87		23.86	362		23.78	59		23.78	276		21.78	415		21.78	415		20.78	112
20.79	70		23.87	341		23.79	50		23.79	269		21.79	432		21.79	432		20.79	118
20.8	73		23.88	334		23.8	56		23.8	260		21.8	437		21.8	437		20.8	130
20.81	69		23.89	351		23.81	52		23.81	239		21.81	395		21.81	395		20.81	119
20.82	76		23.9	368		23.82	50		23.82	248		21.82	417		21.82	417		20.82	120
20.83	78		23.91	384		23.83	48		23.83	241		21.83	383		21.83	383		20.83	106
20.84	78		23.92	351		23.84	56		23.84	270		21.84	401		21.84	401		20.84	107
20.85	75		23.93	367		23.85	64		23.85	285		21.85	396		21.85	396		20.85	110
20.86	71		23.94	345		23.86	58		23.86	260		21.86	429		21.86	429		20.86	130
20.87	73		23.95	345		23.87	54		23.87	297		21.87	417		21.87	417		20.87	126
20.88	75		23.96	367		23.88	60		23.88	262		21.88	443		21.88	443		20.88	113
20.89	66		23.97	377		23.89	62		23.89	288		21.89	423		21.89	423		20.89	125
20.9	88		23.98	356		23.9	62		23.9	277		21.9	381		21.9	381		20.9	133
20.91	91		23.99	358		23.91	57		23.91	286		21.91	444		21.91	444		20.91	117
20.92	76		24	339		23.92	56		23.92	270		21.92	386		21.92	386		20.92	104
20.93	92		24.01	352		23.93	67		23.93	271		21.93	372		21.93	372		20.93	117
20.94	98		24.02	329		23.94	50		23.94	258		21.94	385		21.94	385		20.94	114
20.95	87		24.03	336		23.95	59		23.95	251		21.95	407		21.95	407		20.95	102
20.96	99		24.04	373		23.96	47		23.96	281		21.96	431		21.96	431		20.96	114
20.97	108		24.05	369		23.97	57		23.97	269		21.97	404		21.97	404		20.97	114
20.98	102		24.06	373		23.98	67		23.98	265		21.98	426		21.98	426		20.98	122
20.99	110		24.07	331		23.99	65		23.99	268		21.99	426		21.99	426		20.99	122
21	96		24.08	370		24	70		24	254		22	360		22	360		21	115
21.01	89		24.09	357		24.01	60		24.01	251		22.01	408		22.01	408		21.01	129
21.02	116		24.1	348		24.02	52		24.02	254		22.02	412		22.02	412		21.02	129
21.03	92		24.11	346		24.03	65		24.03	257		22.03	439		22.03	439		21.03	133
21.04	99		24.12	356		24.04	60		24.04	242		22.04	380		22.04	380		21.04	124
21.05	98		24.13	359		24.05	57		24.05	286		22.05	395		22.05	395		21.05	117
21.06	79		24.14	391		24.06	58		24.06	273		22.06	454		22.06	454		21.06	138
21.07	87		24.15	356		24.07	49		24.07	247		22.07	445		22.07	445		21.07	137
21.08	97		24.16	387		24.08	65		24.08	261		22.08	394		22.08	394		21.08	150
21.09	83		24.17	367		24.09	58		24.09	237		22.09	399		22.09	399		21.09	116
21.1	88		24.18	346		24.1	65		24.1	279		22.1	422		22.1	422		21.1	132
21.11	72		24.19	371		24.11	66		24.11	277		22.11	376		22.11	376		21.11	124
21.12	68		24.2	361		24.12	55		24.12	270		22.12	395		22.12	395		21.12	116
21.13	71		24.21	341		24.13	54		24.13	296		22.13	382		22.13	382		21.13	129
21.14	78		24.22	366		24.14	60		24.14	287		22.14	418		22.14	418		21.14	113
21.15	81		24.23	346		24.15	52		24.15	272		22.15	395		22.15	395		21.15	114
21.16	81		24.24	357		24.16	58		24.16	240		22.16	390		22.16	390		21.16	126
21.17	70		24.25	370		24.17	57		24.17	286		22.17	372		22.17	372		21.17	112
21.18	68		24.26	337		24.18	69		24.18	260		22.18	380		22.18	380		21.18	120
21.19	71		24.27	358		24.19	65		24.19	268		22.19	411		22.19	411		21.19	100
21.2	75		24.28	358		24.2	59		24.2	259		22.2	381		22.2	381		21.2	120
21.21	73		24.29	350		24.21	63		24.21	265		22.21	369		22.21	369		21.21	114
21.22	80		24.3	338		24.22	50		24.22	266		22.22	406		22.22	406		21.22	88
21.23	78		24.31	321		24.23	59		24.23	264		22.23	381		22.23	381		21.23	117
21.24	76		24.32	344		24.24	51		24.24	292		22.24	429		22.24	429		21.24	122
21.25	90		24.33	362		24.25	49		24.25	263		22.25	420		22.25	420		21.25	118
21.26	92		24.34	356		24.26	63		24.26	247		22.26	408		22.26	408		21.26	107
21.27	63		24.35	345		24.27	60		24.27	268		22.27	394		22.27	394		21.27	101
21.28	75		24.36	317		24.28	54		24.28	267		22.28	382		22.28	382		21.28	112
21.29	71		24.37	358		24.29	57		24.29	268		22.29	425		22.29	425		21.29	120
21.3	92		24.38	352		24.3	63		24.3	250		22.3	408		22.3	408		21.3	110
21.31	72		24.39	341		24.31	51		24.31	259		22.31	395		22.31	395		21.31	135
21.32	73		24.4	350		24.32	62		24.32	271		22.32	394		22.32	394		21.32	118
21.33	67		24.41	318		24.33	72		24.33	295		22.33	417		22.33	417		21.33	126
21.34	81		24.42	339		24.34	68		24.34	243		22.34	425		22.34	425		21.34	107
21.35	76		24.43	353		24.35	64		24.35	238		22.35	400		22.35	400		21.35	136
21.36	81		24.44	356		24.36	71		24.36	248		22.36	383		22.36	383		21.36	118
21.37	79		24.45	349		24.37	68		24.37	268		22.37	360		22.37	360		21.37	141
21.38	73		24.46	343		24.38	57		24.38	256		22.38	406		22.38	406		21.38	129
21.39	79		24.47	355		24.39	64		24.39	248		22.39	420		22.39	420		21.39	120
21.4	78		24.48	311		24.4	54		24.4	238		22.4	375		22.4	375		21.4	133
21.41	77		24.49	330		24.41	64		24.41	262		22.41	373		22.41	373		21.41	118
21.42	78		24.5	353		24.42	63		24.42	259		22.42	408		22.42	408		21.42	139
21.43	73		24.51	404		24.43	64		24.43	270		22.43	400		22.43	400		21.43	126
21.44	67		24.52	363		24.44	78		24.44	252		22.44	353		22.44	353		21.44	142
21.45	75		24.53	383		24.45	59		24.45	274		22.45	403		22.45	403		21.45	125
21.46	79		24.54	377		24.46	61		24.46	278		22.46	402		22.46	402		21.46	124
21.47	62		24.55	363		24.47	74		24.47	259		22.47	384		22.47	384		21.47	126
21.48	88		24.56	357		24.48	71		24.48	256		22.48	393		22.48	393		21.48	128
21.49	79		24.57	381		24.49	77		24.49	278		22.49	450		22.49	450		21.49	107
21.5	75		24.58	352		24.5	51		24.5	280		22.5	409		22.5	409		21.5	115
21.51	80		24.59	338		24.51	52		24.51	276		22.51	398		22.51	398		21.51	113
21.52	88		24.6	320		24.52	73		24.52	279		22.52	400		22.52	400		21.52	108
21.53	70		24.61	368		24.53	80		24.53	260		22.53	396		22.53	396		21.53	123
21.54	92		24.62	336		24.54	61		24.54	296		22.54	359		22.54	359		21.54	121
21.55	73		24.63	323		24.55	66		24.55	276		22.55	388		22.55	388		21.55	127
21.56	81		24.64	358		24.56	71		24.56	278		22.56	390		22.56	390		21.56	128
21.57	69		24.65	370		24.57	70		24.57	266		22.57	445		22.57	445		21.57	120
21.58	84		24.66	365		24.58	65		24.58	282		22.58	392		22.58	392		21.58	133
21.59	77		24.67	355		24.59	56		24.59	285		22.59	382		22.59	382		21.59	143
21.6	64		24.68	366		24.6	63		24.6	269		22.6	392		22.6	392		21.6	132
21.61	61		24.69	346		24.61	81		24.61	295		22.61	404		22.61	404		21.61	125
21.62	72		24.7	355		24.62	64		24.62	316		22.62	397		22.62	397		21.62	124
21.63	66		24.71	386		24.63	66		24.63	306		22.63	373		22.63	373		21.63	125
21.64	68		24.72	352		24.64	77		24.64	346		22.64	414		22.64	414		21.64	128
21.65	61		24.73	345		24.65	86		24.65	300		22.65	395		22.65	395		21.65	132
21.66	68		24.74	368		24.66	70		24.66	316		22.66	366		22.66	366		21.66	138
21.67	68		24.75	374		24.67	92		24.67	289		22.67	381		22.67	381		21.67	124
21.68	66		24.76	348		24.68	87		24.68	345		22.68	403		22.68	403		21.68	137
21.69	75		24.77	370		24.69	83		24.69	292		22.69	378		22.69	378		21.69	126
21.7	87		24.78	330		24.7	89		24.7	254		22.7	360		22.7	360		21.7	113
21.71	79		24.79	367		24.71	95		24.71	291		22.71	383		22.71	383		21.71	129
21.72	76		24.8	343		24.72	83		24.72	289		22.72	380		22.72	380		21.72	121
21.73	74		24.81	369		24.73	70		24.73	309		22.73	400		22.73	400		21.73	133
21.74	67		24.82	370		24.74	75		24.74	278		22.74	403		22.74	403		21.74	108
21.75	77		24.83	362		24.75	82		24.75	302		22.75	424		22.75	424		21.75	131
21.76	57		24.84	378		24.76	60		24.76	288		22.76	393		22.76	393		21.76	130
21.77	60		24.85	349		24.77	71		24.77	319		22.77	365		22.77	365		21.77	130
21.78	84		24.86	371		24.78	58		24.78	301		22.78	366		22.78	366		21.78	126
21.79	68		24.87	348		24.79	69		24.79	303		22.79	354		22.79	354		21.79	144
21.8	72		24.88	373		24.8	75		24.8	329		22.8	335		22.8	335		21.8	127
21.81	70		24.89	376		24.81	70		24.81	337		22.81	352		22.81	352		21.81	106
21.82	62		24.9	375		24.82	69		24.82	341		22.82	350		22.82	350		21.82	121
21.83	71		24.91	418		24.83	83		24.83	311		22.83	381		22.83	381		21.83	123
21.84	77		24.92	384		24.84	96		24.84	355		22.84	372		22.84	372		21.84	123
21.85	77		24.93	428		24.85	68		24.85	339		22.85	369		22.85	369		21.85	118
21.86	67		24.94	391		24.86	85		24.86	378		22.86	372		22.86	372		21.86	119
21.87	79		24.95	430		24.87	93		24.87	368		22.87	390		22.87	390		21.87	138
21.88	61		24.96	424		24.88	90		24.88	409		22.88	371		22.88	371		21.88	127
21.89	70		24.97	422		24.89	112		24.89	399		22.89	371		22.89	371		21.89	126
21.9	78		24.98	420		24.9	145		24.9	421		22.9	391		22.9	391		21.9	110
21.91	75		24.99	443		24.91	125		24.91	422		22.91	368		22.91	368		21.91	119
21.92	78		25	428		24.92	132		24.92	460		22.92	411		22.92	411		21.92	115
21.93	54		25.01	414		24.93	152		24.93	459		22.93	384		22.93	384		21.93	115
21.94	63		25.02	439		24.94	158		24.94	479		22.94	353		22.94	353		21.94	128
21.95	79		25.03	442		24.95	160		24.95	496		22.95	379		22.95	379		21.95	127
21.96	69		25.04	415		24.96	173		24.96	491		22.96	369		22.96	369		21.96	120
[truncated: 4,504 more rows]

## Sheet: Fig. 1m
M68N				M68N@In-TCPP-0.5 h			M68N@In-TCPP-1.0 h			M68N@In-TCPP-3 h			M68N@In-TCPP-5 h			In-TCPP
X-axis	Y-axis		X-axis	Y-axis		X-axis	Y-axis		X-axis	Y-axis		X-axis	Y-axis		X-axis	Y-axis
Binding energy (eV)	Intensity (a.u.)		Binding energy (eV)	Intensity (a.u.)		Binding energy (eV)	Intensity (a.u.)		Binding energy (eV)	Intensity (a.u.)		Binding energy (eV)	Intensity (a.u.)		Binding energy (eV)	Intensity (a.u.)
459.18	64072		460.6	23519.7		460.28	33489.2		460.18	49961.7		460.08	50410.1		460.74	30042
459.08	63448.4		460.5	23181.1		460.18	33317.3		460.08	49792.7		459.98	50273		460.64	30532.7
458.98	63110.2		460.4	23805.9		460.08	32975.2		459.98	49685.7		459.88	50217.5		460.54	29693.6
458.88	62923.6		460.3	23589.3		459.98	32736.2		459.88	49773.6		459.78	50467.2		460.44	29910
458.78	62434.5		460.2	23517.8		459.88	32470.3		459.78	48518.8		459.68	50624.2		460.34	29456.6
458.68	62583.3		460.1	23367.3		459.78	32352		459.68	48474.7		459.58	49291.1		460.24	29580
458.58	62870.1		460	23538.5		459.68	31823.4		459.58	48113.7		459.48	49530.6		460.14	29540.3
458.48	62163.1		459.9	23202.6		459.58	32723.1		459.48	48628.9		459.38	48974		460.04	30095.9
458.38	60605.1		459.8	23306.7		459.48	32155.7		459.38	48386		459.28	48817.1		459.94	30064.6
458.28	61644.5		459.7	23044.1		459.38	32169.9		459.28	47819.5		459.18	48681.2		459.84	29756.2
458.18	61534.6		459.6	22483.3		459.28	31837.8		459.18	47186.1		459.08	48653.3		459.74	29402.2
458.08	61833.8		459.5	23138.9		459.18	31182.5		459.08	47043.5		458.98	47591.8		459.64	29059.1
457.98	60021.8		459.4	23310.7		459.08	31897.1		458.98	47668.9		458.88	47307.7		459.54	29846.5
457.88	60105.4		459.3	22904.2		458.98	31737.3		458.88	47366.1		458.78	46980.3		459.44	29374.4
457.78	59341.7		459.2	22800.4		458.88	31459.1		458.78	46379.9		458.68	47657.7		459.34	29296.6
457.68	59972.5		459.1	22541.6		458.78	31351.3		458.68	46958.6		458.58	46661.8		459.24	29105.5
457.58	58654.1		459	23040.1		458.68	30664.9		458.58	46446		458.48	47622.2		459.14	29254.2
457.48	59080.1		458.9	22300.4		458.58	30886.2		458.48	45547.4		458.38	47418.6		459.04	29127.3
457.38	58959.2		458.8	22117		458.48	30608.9		458.38	46442.8		458.28	46318.7		458.94	28944.8
457.28	58482.4		458.7	22511.7		458.38	30299.7		458.28	45789.5		458.18	46249.4		458.84	28592.3
457.18	57965.4		458.6	21879.2		458.28	30180.7		458.18	45280.3		458.08	46016		458.74	28897.4
457.08	56974		458.5	22351.2		458.18	30493.3		458.08	46070.5		457.98	45363.1		458.64	28998.1
456.98	56480.1		458.4	22134.2		458.08	30189.5		457.98	43827.3		457.88	45138.6		458.54	28512.2
456.88	56427.7		458.3	21776.3		457.98	29971.8		457.88	44878.8		457.78	45232.4		458.44	28429.5
456.78	55272.1		458.2	21346.8		457.88	30401.1		457.78	44690.5		457.68	45535.4		458.34	27744
456.68	56431.1		458.1	21793.7		457.78	29562.5		457.68	44555.8		457.58	45625.2		458.24	28172.8
456.58	55618.3		458	21859.5		457.68	29770.1		457.58	43887.5		457.48	44231.7		458.14	27889.5
456.48	55235.8		457.9	21836.5		457.58	29076.8		457.48	43591.7		457.38	44730.1		458.04	27460.6
456.38	56796.8		457.8	21585.5		457.48	29429.4		457.38	43424.6		457.28	44652.5		457.94	28264.3
456.28	55931.1		457.7	21718.4		457.38	28916.8		457.28	43020.8		457.18	43778.1		457.84	27741
456.18	55733.5		457.6	21408.3		457.28	29088.5		457.18	42793.1		457.08	43449.4		457.74	27916
456.08	56729.3		457.5	21526		457.18	28999.2		457.08	42396.6		456.98	43506.2		457.64	27715.1
455.98	56484.7		457.4	20730.1		457.08	28645		456.98	43103.9		456.88	42898.8		457.54	27837.5
455.88	56000.1		457.3	20822.4		456.98	29200.1		456.88	43042.8		456.78	43656.8		457.44	27766.2
455.78	57177.7		457.2	20864.2		456.88	28941.1		456.78	41519.9		456.68	42468.5		457.34	27542.6
455.68	57792.4		457.1	21046.6		456.78	28858.5		456.68	41700.9		456.58	42521.6		457.24	27154.9
455.58	57721.7		457	20891.4		456.68	28435.3		456.58	42000.3		456.48	42135.2		457.14	26862
455.48	58216.8		456.9	20498.9		456.58	28212.8		456.48	41816		456.38	42553.6		457.04	26854.7
455.38	58714.7		456.8	20712.2		456.48	27789.1		456.38	40942.6		456.28	42182.1		456.94	27469.5
455.28	60571.4		456.7	20836.6		456.38	28276		456.28	41039.1		456.18	42024.6		456.84	27550.3
455.18	61064.5		456.6	21380		456.28	28326.1		456.18	41026.6		456.08	42355.8		456.74	27375
455.08	61525.3		456.5	20689.7		456.18	28965.2		456.08	40934.3		455.98	41784.9		456.64	27351.8
454.98	63174.6		456.4	20673.8		456.08	28205.3		455.98	40738.2		455.88	42642.8		456.54	27615.3
454.88	65026.6		456.3	20586.9		455.98	28107.4		455.88	40905.7		455.78	41398.3		456.44	27463.9
454.78	66813		456.2	21017.4		455.88	28367.7		455.78	41395.6		455.68	41859.1		456.34	27980.3
454.68	69658.1		456.1	20642.5		455.78	28640.6		455.68	41514.6		455.58	41690.6		456.24	27939.3
454.58	74059.9		456	20478.7		455.68	28585		455.58	41766.4		455.48	42210.3		456.14	27711.8
454.48	78499.8		455.9	21095.7		455.58	28778.1		455.48	40895.5		455.38	42297.9		456.04	27539.4
454.38	83335.3		455.8	21379.4		455.48	28416.4		455.38	42304.6		455.28	43031.2		455.94	27486
454.28	91920.5		455.7	21434.2		455.38	28473.5		455.28	42118.8		455.18	42972.9		455.84	27922.3
454.18	101890		455.6	21778.4		455.28	29295		455.18	42413.3		455.08	43501.3		455.74	28239
454.08	113734		455.5	21508.6		455.18	28672.1		455.08	43319.6		454.98	44470.7		455.64	27967.5
453.98	129300		455.4	21161.3		455.08	28993.4		454.98	43346.9		454.88	44879.1		455.54	27803.1
453.88	146893		455.3	21519.4		454.98	29336.1		454.88	43993.4		454.78	45128.8		455.44	28512.6
453.78	168498		455.2	21544.8		454.88	29569.6		454.78	44673.5		454.68	46207.4		455.34	28093.3
453.68	193654		455.1	21965.1		454.78	30352.2		454.68	44909.8		454.58	47060.5		455.24	28292.3
453.58	224665		455	22071.9		454.68	30961.6		454.58	46525.9		454.48	48626.5		455.14	28279.5
453.48	254691		454.9	22006.9		454.58	31282.2		454.48	47308.2		454.38	49025.3		455.04	28122.7
453.38	285998		454.8	22437		454.48	31684.9		454.38	49443.5		454.28	52103.5		454.94	28939.9
453.28	320749		454.7	23694.4		454.38	33199.6		454.28	51021.7		454.18	53162.9		454.84	28818.2
453.18	355088		454.6	25049.1		454.28	33946		454.18	54047.1		454.08	57103.4		454.74	29739.2
453.08	383297		454.5	25212.3		454.18	35942		454.08	57455.2		453.98	61837.5		454.64	30287.7
452.98	405991		454.4	26941.1		454.08	38463.8		453.98	62189.3		453.88	66571.3		454.54	31751.5
452.88	425492		454.3	28805.9		453.98	41344.6		453.88	68698.5		453.78	72750.5		454.44	32240
452.78	438325		454.2	30256.2		453.88	44402.7		453.78	76789		453.68	79754.1		454.34	34255.7
452.68	444044		454.1	32674.2		453.78	48795.4		453.68	84270.3		453.58	88843.1		454.24	36418
452.58	433746		454	35906.8		453.68	54643.7		453.58	94805.2		453.48	98482.2		454.14	39463.5
452.48	421695		453.9	39951.6		453.58	60833.4		453.48	109447		453.38	111079		454.04	42139.3
452.38	401903		453.8	45213.7		453.48	68584.8		453.38	124626		453.28	124609		453.94	47013.2
452.28	375093		453.7	49645.3		453.38	76588.3		453.28	141610		453.18	138328		453.84	51259.4
452.18	347151		453.6	56138.6		453.28	86788.6		453.18	160830		453.08	155383		453.74	57311.9
452.08	313135		453.5	63098.4		453.18	97909.5		453.08	181567		452.98	170925		453.64	62471.7
451.98	280169		453.4	69011.1		453.08	107302		452.98	201575		452.88	187719		453.54	69093.9
451.88	250868		453.3	75367.9		452.98	119522		452.88	221658		452.78	202734		453.44	76814.1
451.78	221059		453.2	83068.6		452.88	128456		452.78	240424		452.68	217123		453.34	83732.1
451.68	194131		453.1	87912.5		452.78	136611		452.68	256805		452.58	231223		453.24	91268.6
451.58	170145		453	91909.2		452.68	142214		452.58	267484		452.48	242238		453.14	97719.5
451.48	150176		452.9	95512		452.58	147255		452.48	275136		452.38	250789		453.04	100785
451.38	129357		452.8	96197.2		452.48	149033		452.38	277466		452.28	256573		452.94	104647
451.28	114471		452.7	94997.4		452.38	145034		452.28	276476		452.18	256811		452.84	105685
451.18	102392		452.6	92846.1		452.28	140445		452.18	269957		452.08	254916		452.74	104941
451.08	91140.7		452.5	88660.1		452.18	133300		452.08	259135		451.98	250990		452.64	100590
450.98	80217.9		452.4	82675.7		452.08	123659		451.98	243332		451.88	242981		452.54	97292
450.88	73036		452.3	76790.6		451.98	112868		451.88	222858		451.78	231619		452.44	91528.9
450.78	65741.7		452.2	69966.2		451.88	101351		451.78	206419		451.68	214090		452.34	84280.8
450.68	60674.5		452.1	62821.1		451.78	91640.9		451.68	184700		451.58	195995		452.24	77439.4
450.58	56221.7		452	56517		451.68	80028		451.58	164850		451.48	175975		452.14	71014
450.48	52249.4		451.9	50550.4		451.58	69430.5		451.48	145369		451.38	154649		452.04	63826.6
450.38	48751.7		451.8	44824.4		451.48	61341.7		451.38	126624		451.28	135038		451.94	57809.1
450.28	46198		451.7	39358.3		451.38	55296.1		451.28	110009		451.18	114887		451.84	51718
450.18	43835.2		451.6	35974.9		451.28	49290.1		451.18	94299.9		451.08	98323.8		451.74	46153.7
450.08	42080.6		451.5	32093.3		451.18	43730.4		451.08	83122.3		450.98	85398.9		451.64	41620.2
449.98	40053		451.4	29260.7		451.08	38393		450.98	72461.9		450.88	73166.9		451.54	38555.6
449.88	39207.5		451.3	26954		450.98	35672.1		450.88	64119.7		450.78	63528.3		451.44	35606.1
449.78	37989.5		451.2	25536.8		450.88	33950.6		450.78	56788.3		450.68	56782.6		451.34	33024.6
449.68	36786.3		451.1	23914.3		450.78	31296.7		450.68	51256.1		450.58	51701		451.24	32052.8
449.58	35677.1		451	22618.3		450.68	29731		450.58	46648.8		450.48	47890.1		451.14	29867.2
449.48	35323.5		450.9	22291.5		450.58	28104.8		450.48	42327.4		450.38	43687.6		451.04	29006.9
449.38	35014		450.8	21112.2		450.48	27378.7		450.38	39425.6		450.28	41030.9		450.94	27802.5
449.28	33917.3		450.7	20290.5		450.38	26111.1		450.28	38014.4		450.18	38742.5		450.84	26431.1
449.18	33593		450.6	19584.4		450.28	25494.4		450.18	35567.2		450.08	37523.3		450.74	26471.9
449.08	33167.7		450.5	19394.1		450.18	24919.3		450.08	34489.9		449.98	35281.2		450.64	25549.9
448.98	33475.1		450.4	18692.7		450.08	24038.5		449.98	33217.7		449.88	34729.8		450.54	25343
448.88	33472.3		450.3	18750.6		449.98	23905.6		449.88	31958.3		449.78	33547.5		450.44	24686
448.78	33375.4		450.2	18153.3		449.88	23238.2		449.78	30890.7		449.68	32998.8		450.34	24616.5
448.68	33618.4		450.1	17764.6		449.78	22413.7		449.68	29914.8		449.58	31777.5		450.24	24485.9
448.58	33140.8		450	17672.3		449.68	22299.9		449.58	29266.3		449.48	31214		450.14	24648.2
448.48	33872.9		449.9	18014.8		449.58	22967.8		449.48	28321.9		449.38	30547.9		450.04	23879.7
448.38	34486.7		449.8	18112.3		449.48	22884.6		449.38	28331.6		449.28	30297.3		449.94	23497
448.28	35247.2		449.7	17251.2		449.38	22365.1		449.28	27787.1		449.18	30002		449.84	23486
448.18	35941.7		449.6	17118.4		449.28	22390.1		449.18	27345.4		449.08	29566.5		449.74	23421.5
448.08	36414.6		449.5	17398.3		449.18	21968.5		449.08	27322.9		448.98	29514.5		449.64	23101.5
447.98	37931.2		449.4	17422.1		449.08	22486.1		448.98	26547.8		448.88	29005.8		449.54	23563.9
447.88	38171.7		449.3	17507.1		448.98	21722.1		448.88	26681.4		448.78	29338.5		449.44	23357.1
447.78	39527.6		449.2	17457		448.88	21580.2		448.78	26627.4		448.68	28550.9		449.34	23038.3
447.68	41895.1		449.1	17135.7		448.78	21830.1		448.68	26594.5		448.58	28143.1		449.24	23219.6
447.58	43148.6		449	17365		448.68	21944.1		448.58	26691.9		448.48	28566.9		449.14	23932
447.48	46224.2		448.9	17138.6		448.58	22518.6		448.48	26942.9		448.38	28630		449.04	23461.3
447.38	48164.4		448.8	17374.8		448.48	22239		448.38	26721.1		448.28	28192.7		448.94	23930.3
447.28	51823.2		448.7	17524.4		448.38	22569.5		448.28	27151.5		448.18	28665.5		448.84	24365.8
447.18	55879		448.6	17688.5		448.28	22605.5		448.18	27040.3		448.08	28740.8		448.74	24320
447.08	61735.2		448.5	17845.5		448.18	22819.1		448.08	27562.4		447.98	29033.7		448.64	24311.1
446.98	68851		448.4	18043		448.08	23099.9		447.98	27964.5		447.88	29329.1		448.54	25074.6
446.88	77825.9		448.3	17752.7		447.98	23208.2		447.88	28233.2		447.78	29786.2		448.44	24893.2
446.78	87669.2		448.2	17882.3		447.88	23427		447.78	28091.2		447.68	30270.8		448.34	25380.7
446.68	100225		448.1	17752.9		447.78	23303		447.68	28933.6		447.58	30797.4		448.24	25140.8
446.58	118063		448	18281.7		447.68	23790.3		447.58	29898.5		447.48	30536.3		448.14	24357.9
446.48	136555		447.9	18367.2		447.58	23944		447.48	30455.8		447.38	32335.6		448.04	24471.5
446.38	162721		447.8	18465.5		447.48	24582.3		447.38	31000.4		447.28	33671.3		447.94	24725.9
446.28	191925		447.7	18948.7		447.38	25039.5		447.28	32173.1		447.18	34425		447.84	25540.8
446.18	225692		447.6	19295.9		447.28	25945.9		447.18	33184.4		447.08	35415.4		447.74	25003
446.08	264482		447.5	19805.4		447.18	25890.9		447.08	35814.3		446.98	37844.1		447.64	25804.9
445.98	307758		447.4	20460.9		447.08	26788.3		446.98	37217.2		446.88	40081.1		447.54	26184.9
445.88	354739		447.3	20649		446.98	27548.3		446.88	39453.1		446.78	43069.9		447.44	26257.1
445.78	401968		447.2	21255.1		446.88	28973.8		446.78	42565.8		446.68	46148.2		447.34	26392.8
445.68	450096		447.1	21936		446.78	30911.3		446.68	45931.4		446.58	50527.4		447.24	27254.5
445.58	495935		447	23618.5		446.68	33095.7		446.58	51663.4		446.48	56743.7		447.14	28406
445.48	536795		446.9	24556		446.58	36027.5		446.48	57952		446.38	63547.4		447.04	29802.3
445.38	568324		446.8	27360.7		446.48	39195.7		446.38	65604.2		446.28	71795.6		446.94	31021.8
445.28	590801		446.7	29974.3		446.38	43386.4		446.28	74803.7		446.18	82401.6		446.84	33639.5
445.18	603703		446.6	33517.2		446.28	50177.1		446.18	88600.6		446.08	94733.3		446.74	35936.8
445.08	603070		446.5	37168.6		446.18	57226.7		446.08	101491		445.98	107930		446.64	38747.6
444.98	590352		446.4	42948.2		446.08	66090.7		445.98	120238		445.88	124857		446.54	43573.8
444.88	563357		446.3	48988		445.98	75839.5		445.88	141203		445.78	142731		446.44	49517.2
444.78	531363		446.2	55866		445.88	89022.8		445.78	165611		445.68	162841		446.34	54889
444.68	491045		446.1	63553.8		445.78	101962		445.68	191328		445.58	186458		446.24	62874.5
444.58	448451		446	73127.2		445.68	115809		445.58	219969		445.48	209480		446.14	72056.4
444.48	398850		445.9	83067.3		445.58	130537		445.48	250223		445.38	234567		446.04	81408.9
444.38	354596		445.8	92682.6		445.48	148000		445.38	279536		445.28	257401		445.94	91571.2
444.28	311432		445.7	101658		445.38	162692		445.28	307683		445.18	280138		445.84	102321
444.18	270679		445.6	110921		445.28	176431		445.18	331579		445.08	301854		445.74	111964
444.08	235429		445.5	117974		445.18	186293		445.08	352255		444.98	318293		445.64	120815
443.98	202343		445.4	122602		445.08	192014		444.98	368437		444.88	329363		445.54	129561
443.88	172590		445.3	125521		444.98	197221		444.88	376327		444.78	339858		445.44	134057
443.78	150229		445.2	126765		444.88	194152		444.78	375652		444.68	346765		445.34	136381
443.68	129961		445.1	123586		444.78	189508		444.68	370096		444.58	347160		445.24	137640
443.58	110457		445	118891		444.68	182157		444.58	357984		444.48	342415		445.14	134017
443.48	96462.6		444.9	111554		444.58	169608		444.48	340156		444.38	330890		445.04	129290
443.38	84504.7		444.8	103524		444.48	155076		444.38	316012		444.28	319307		444.94	121268
443.28	72717.2		444.7	93277.4		444.38	138793		444.28	290188		444.18	295651		444.84	112895
443.18	64601.9		444.6	83218.7		444.28	123565		444.18	260253		444.08	270038		444.74	101555
443.08	57668.1		444.5	73889.5		444.18	106928		444.08	230131		443.98	242131		444.64	91885.3
442.98	51881.1		444.4	64382.7		444.08	92849.5		443.98	202810		443.88	212760		444.54	81057.6
442.88	47232.9		444.3	56561.6		443.98	79572.6		443.88	175421		443.78	182772		444.44	72900.3
442.78	43361.5		444.2	48850.2		443.88	67366.6		443.78	148550		443.68	153085		444.34	63593.6
442.68	38933.8		444.1	42336.8		443.78	58125.7		443.68	126163		443.58	128370		444.24	56314
442.58	36740.3		444	37380.5		443.68	50848.2		443.58	107716		443.48	106169		444.14	49869.7
442.48	34800.1		443.9	32958.1		443.58	44199.2		443.48	89914.3		443.38	89593.5		444.04	43541.1
442.38	32864.4		443.8	29512.3		443.48	39139		443.38	77562.1		443.28	75119.6		443.94	39575.8
442.28	31185.9		443.7	25967		443.38	34702.3		443.28	66125.9		443.18	64155.2		443.84	35893.7
442.18	29043.2		443.6	24083.1		443.28	31864.9		443.18	56766.1		443.08	55116.8		443.74	32312
442.08	28042.4		443.5	21636.5		443.18	29503.4		443.08	49016.6		442.98	48603.7		443.64	30039.6
441.98	27462.6		443.4	20833.5		443.08	27035.5		442.98	44133		442.88	43655.1		443.54	28090.9
441.88	26584.4		443.3	19917.1		442.98	25662.2		442.88	39533.7		442.78	39472.3		443.44	27291.3
441.78	26211.6		443.2	18758.5		442.88	24185.5		442.78	36008.1		442.68	36348.2		443.34	25773.8
441.68	25093.4		443.1	17956.8		442.78	22939.6		442.68	33532.7		442.58	33870.4		443.24	24819.6
441.58	24249.3		443	17512.7		442.68	22204.6		442.58	30987.5		442.48	31903.7		443.14	23622
441.48	23418.2		442.9	16762		442.58	21482.2		442.48	29392.8		442.38	29461.6		443.04	23384.7
441.38	23384.8		442.8	16037.1		442.48	21263.8		442.38	27383.9		442.28	27911.3		442.94	22721.8
441.28	22999.8		442.7	16235.1		442.38	20571.2		442.28	26268.7		442.18	27388		442.84	22393.8
441.18	23248.5		442.6	16012.8		442.28	19670.8		442.18	25515.9		442.08	26114.6		442.74	22015
441.08	22724.4		442.5	16053.7		442.18	20130.1		442.08	24706.4		441.98	25623.8		442.64	21940.2
440.98	21798.2		442.4	15546.6		442.08	19352		441.98	24045.7		441.88	24142.5		442.54	21583.5
440.88	21952.6		442.3	14887.7		441.98	18946.7		441.88	22926.3		441.78	23721.2		442.44	21321.8
440.78	21821.7		442.2	15071.9		441.88	18960.1		441.78	22685		441.68	23685		442.34	21355.1
440.68	21694.6		442.1	14835.6		441.78	18590		441.68	21675.7		441.58	22815.1		442.24	20678.9
440.58	20721.6		442	14278.2		441.68	18670.8		441.58	21942		441.48	22239.7		442.14	20933
440.48	20762.3		441.9	14699.7		441.58	18284.7		441.48	21735.8		441.38	22544.8		442.04	20994.9
440.38	20271.8		441.8	14830		441.48	17830.7		441.38	20572.3		441.28	21608.4		441.94	20327.2
440.28	20350.5		441.7	14835.9		441.38	18072.7		441.28	20177.4		441.18	21057.4		441.84	20649.4
440.18	20242.4		441.6	14672.6		441.28	18186.6		441.18	19995		441.08	20697.5		441.74	21001.8
440.08	20344.6		441.5	14345.3		441.18	17836.7		441.08	20018.6		440.98	20825.4		441.64	20536
439.98	19430.8		441.4	14030.1		441.08	17843.4		440.98	19884.2		440.88	20410.8		441.54	20222.2
439.88	19405.4		441.3	14124.4		440.98	18060		440.88	19726.3		440.78	20318.1		441.44	20453.1
439.78	19693.4		441.2	14062.2		440.88	17442.4		440.78	18982		440.68	20413.8		441.34	20216.2
439.68	19819.3		441.1	13575.8		440.78	17118.4		440.68	19511		440.58	19972		441.24	19909.5
439.58	19600.5		441	13898.3		440.68	17595.2		440.58	18947.5		440.48	20148.9		441.14	19607
439.48	19458.9		440.9	13881		440.58	17685.5		440.48	18963.8		440.38	19000.3		441.04	19689.4
439.38	18875.4		440.8	13837.1		440.48	16741.3		440.38	18367.9		440.28	19870.2		440.94	19581.2
439.28	19007.4		440.7	13709.6		440.38	17258.9		440.28	18214.8		440.18	19441.6		440.84	19614.1
439.18	19103.8		440.6	13731.5		440.28	17030.4		440.18	18740.7		440.08	19604.6		440.74	19965.8
439.08	19049.5		440.5	13718.2		440.18	16943.7		440.08	18382.2		439.98	19257.1		440.64	19742.2
438.98	19121.5		440.4	13907.1		440.08	17126.9		439.98	18431.9		439.88	19073.3		440.54	19958.8
438.88	19028.4		440.3	13693.3		439.98	16430.5		439.88	17727.5		439.78	19024.3		440.44	19702.6
438.78	18536.6		440.2	13646.8		439.88	16981.8		439.78	18283.1		439.68	19338		440.34	19841.7
438.68	18548.2		440.1	13665.8		439.78	17038.9		439.68	17866.6		439.58	19226.3		440.24	20224.8
438.58	18954.5		440	13735.1		439.68	16776		439.58	17493.1		439.48	19179.1		440.14	19491.5
438.48	18486		439.9	13651.8		439.58	17162.8		439.48	17431.7		439.38	18669.9		440.04	19755.3
438.38	18754.5		439.8	13772.9		439.48	16896.9		439.38	17948.7		439.28	18530.8		439.94	19985.9
438.28	18756.2		439.7	13808.7		439.38	16859.1		439.28	17393.3		439.18	18564.3		439.84	19623.5
438.18	18420.7		439.6	13728.5		439.28	16479.4		439.18	17445.6		439.08	18705.3		439.74	19426.3
438.08	18617.5		439.5	13565.3		439.18	16657.4		439.08	17841.3		438.98	18511.1		439.64	19230.9
437.98	18307.6		439.4	13530.3		439.08	16241.7		438.98	17162.8		438.88	18394.2		439.54	19395.3
437.88	17880.9		439.3	13669.6		438.98	16494.3		438.88	17244.4		438.78	18077.8		439.44	19566.6
437.78	18102.6		439.2	13731.6		438.88	16117.1		438.78	16987.6		438.68	18667		439.34	19395.6
437.68	18616.5		439.1	13440		438.78	16262.3		438.68	17262.8		438.58	18120.2		439.24	19883.7
437.58	18141.8		439	13336.5		438.68	16616.1		438.58	17084.4		438.48	18260.5		439.14	19468
437.48	17791.2		438.9	13486.3		438.58	16597.2		438.48	17123.9		438.38	18167.7		439.04	19764.1
437.38	17908		438.8	13284.5		438.48	16719.7		438.38	17416.1		438.28	17858.4		438.94	19265.2
437.28	17930.9		438.7	13764.8		438.38	16833		438.28	17168.4		438.18	17752.6		438.84	19310.5
437.18	17591.5		438.6	13666.6		438.28	16722.8		438.18	17099.6		438.08	18012.5		438.74	19322.8

## Sheet: Fig. 1n
M68N										M68N@In-TCPP-0.5 h									M68N@In-TCPP-1.0 h									M68N@In-TCPP-3 h								M68N@In-TCPP-5 h									In-TCPP
X-axis	Y-axis	Y-axis	Y-axis	Y-axis	Y-axis	Y-axis	Y-axis		X-axis	Y-axis	Y-axis	Y-axis	Y-axis	Y-axis	Y-axis	Y-axis		X-axis	Y-axis	Y-axis	Y-axis	Y-axis	Y-axis	Y-axis	Y-axis		X-axis	Y-axis	Y-axis	Y-axis	Y-axis	Y-axis	Y-axis	Y-axis		X-axis	Y-axis	Y-axis	Y-axis	Y-axis	Y-axis	Y-axis	Y-axis		X-axis	Y-axis	Y-axis	Y-axis	Y-axis
Binding energy (eV)	Intensity (a.u.)	Intensity (a.u.)	Intensity (a.u.)	Intensity (a.u.)	Intensity (a.u.)	Intensity (a.u.)	Intensity (a.u.)		Binding energy (eV)	Intensity (a.u.)	Intensity (a.u.)	Intensity (a.u.)	Intensity (a.u.)	Intensity (a.u.)	Intensity (a.u.)	Intensity (a.u.)		Binding energy (eV)	Intensity (a.u.)	Intensity (a.u.)	Intensity (a.u.)	Intensity (a.u.)	Intensity (a.u.)	Intensity (a.u.)	Intensity (a.u.)		Binding energy (eV)	Intensity (a.u.)	Intensity (a.u.)	Intensity (a.u.)	Intensity (a.u.)	Intensity (a.u.)	Intensity (a.u.)	Intensity (a.u.)		Binding energy (eV)	Intensity (a.u.)	Intensity (a.u.)	Intensity (a.u.)	Intensity (a.u.)	Intensity (a.u.)	Intensity (a.u.)	Intensity (a.u.)		Binding energy (eV)	Intensity (a.u.)	Intensity (a.u.)	Intensity (a.u.)	Intensity (a.u.)
545.08	46478.4	0	0	0	0	46756.5	-278.104		545.28	31338.1	0	0	0	0	31518.9	-180.826		545.08	65895.5	0	0	0	0	66017.3	-121.799		543.98	86576.6	0	0	0	0	86733.5	-156.828		545.08	66558.7	0	0	0	0	66867.3	-308.613		545.18	39182.4	0	0	0
544.98	45070.6	45890.3	45608.8	45608.8	45608.8	45890.3	-819.712		545.18	31383	31410.3	31520.7	31482.9	31410.3	31593.2	-210.267		544.98	65829.7	65913.5	65913.5	66036.7	65913.5	66036.7	-207.046		543.88	86223.3	86241.4	86396.8	86240.7	86240.7	86397.6	-174.233		544.98	66973.7	66423.5	66373.3	66458.8	66315.6	66624.2	349.477		545.08	39513.3	39516.1	39615.4	39468.2
544.88	45226	45873.4	45588.4	45588.4	45588.4	45873.4	-647.319		545.08	31398.7	31389.6	31501.2	31463.1	31389.6	31574.7	-175.968		544.88	65860.9	65819.6	65819.6	65944.2	65819.6	65944.2	-83.2981		543.78	86291.5	86227.5	86382.9	86226.7	86226.7	86383.7	-92.1998		544.88	65806.8	66173	66122.8	66208.3	66065.2	66373.8	-567.015		544.98	39506.2	39345.2	39444.6	39297.2
544.78	45660.2	45844.9	45556.5	45556.5	45556.5	45844.9	-184.708		544.98	31521.5	31367.4	31480.3	31441.8	31367.4	31554.7	-33.2055		544.78	66068	65781.6	65781.6	65907.7	65781.6	65907.7	160.278		543.68	85871.3	86201.9	86357.2	86201	86201	86358	-486.734		544.78	65923.4	66081.3	66031.1	66116.6	65973.5	66282.1	-358.711		544.88	39670.8	39084.2	39183.8	39036.2
544.68	45964.5	45782.5	45490.6	45490.6	45490.6	45782.5	182.018		544.88	31322.1	31330.3	31444.6	31405.6	31330.3	31519.8	-197.691		544.68	65633.8	65710	65710	65837.5	65710	65837.5	-203.704		543.58	86446.5	86149.8	86305.1	86148.9	86148.9	86306	140.564		544.68	65556.8	65734.7	65684.5	65770	65626.9	65935.5	-378.736		544.78	39210.8	38904.6	39004.5	38856.6
544.58	45263.7	45593.2	45297.7	45297.7	45297.7	45593.2	-329.419		544.78	31355.4	31219.6	31335.1	31295.7	31219.6	31411.2	-55.7827		544.58	65822.6	65595.4	65595.4	65724.3	65595.4	65724.4	98.1924		543.48	86114.4	86067.9	86223.1	86066.9	86066.9	86224.1	-109.707		544.58	65606.8	65665.4	65615.3	65700.7	65557.6	65866.2	-259.432		544.68	38318.5	38719	38819.1	38671.1
544.48	44985.1	45415.1	45116.1	45116.1	45116.1	45415.1	-430.051		544.68	31776.5	31146.9	31263.8	31223.9	31146.9	31340.8	435.752		544.48	65597.5	65502.7	65502.7	65633.2	65502.7	65633.2	-35.6984		543.38	85939.8	85984.1	86139.2	85983	85983	86140.3	-200.441		544.48	65240.7	65376.8	65326.6	65412.1	65268.9	65577.6	-336.822		544.58	39017.1	38609.4	38709.7	38561.5
544.38	43965.2	45012.7	44710	44710	44710	45012.7	-1047.52		544.58	30525.9	31045.9	31164.1	31123.8	31045.9	31242	-716.106		544.38	65175.6	65390.3	65390.3	65522.2	65390.3	65522.2	-346.576		543.28	85627	85803.8	85958.8	85802.6	85802.6	85959.9	-332.949		544.38	65460.4	65263.7	65213.6	65299	65155.9	65464.5	-4.14655		544.48	38248.1	38566.2	38666.7	38518.2
544.28	44606.2	45001.6	44695.2	44695.2	44695.2	45001.6	-395.346		544.48	31379.5	30931	31050.6	31009.9	30931	31129.4	250.056		544.28	65513.3	65211.8	65211.8	65345.3	65211.8	65345.3	168.047		543.18	85782	85649.4	85804.3	85648.1	85648.1	85805.6	-23.56		544.28	64480.1	65093.8	65043.7	65129.2	64986	65294.6	-814.584		544.38	38448	38521.2	38622	38473.3
544.18	44729.8	44943	44632.9	44632.9	44632.9	44943	-213.2		544.38	30953.1	30825.8	30946.8	30905.6	30825.8	31026.6	-73.5006		544.18	65081	65038.9	65038.8	65173.8	65038.8	65173.8	-92.8377		543.08	85296.5	85409.3	85564.1	85407.9	85407.9	85565.5	-268.945		544.18	64991.6	65079.2	65029	65114.5	64971.3	65280	-288.368		544.28	38997.9	38417.8	38518.8	38369.8
544.08	45189.5	44937	44623.1	44623.1	44623.1	44937	252.485		544.28	30742.6	30802.5	30924.8	30883.2	30802.5	31005.6	-262.974		544.08	64832.2	65032.8	65032.8	65169.3	65032.8	65169.4	-337.144		542.98	85586.6	85089.4	85244.1	85087.9	85087.9	85245.6	341.063		544.08	64757.3	64931.8	64881.6	64967.1	64824	65132.6	-375.263		544.18	38872.5	38323.9	38425.1	38275.9
543.98	44673.7	44845.9	44528.2	44528.2	44528.2	44845.9	-172.178		544.18	30579.8	30708.8	30832.5	30790.5	30708.8	30914.2	-334.448		543.98	64591.9	64947.2	64947.1	65085.2	64947.1	65085.3	-493.307		542.88	85051.6	84811.1	84965.6	84809.5	84809.5	84967.2	84.41		543.98	65461.7	64795.3	64745.1	64830.6	64687.5	64996.1	465.6		544.08	38397	38213.5	38314.9	38165.5
543.88	43916.2	44762.2	44440.6	44440.6	44440.6	44762.2	-845.925		544.08	30986.1	30643.7	30768.9	30726.4	30643.7	30851.6	134.54		543.88	65330.7	64830.7	64830.7	64970.4	64830.7	64970.4	360.298		542.78	84103	84632.9	84787.4	84631.2	84631.2	84789.1	-686.088		543.88	64649.9	64542.3	64492.1	64577.6	64434.5	64743.1	-93.152		543.98	37846.8	38096	38197.7	38048
543.78	44131.6	44453.5	44127.9	44127.9	44127.9	44453.5	-321.9		543.98	30713	30619.3	30746	30703	30619.3	30829.6	-116.593		543.78	65165.2	64744.6	64744.6	64885.9	64744.6	64885.9	279.245		542.68	84286.9	84525.1	84679.4	84523.3	84523.3	84681.3	-394.385		543.78	64072.2	64398.3	64348.1	64433.6	64290.5	64599.1	-526.86		543.88	37896.6	38002.6	38104.6	37954.6
543.68	44291.8	44330.2	44000.7	44000.7	44000.7	44330.2	-38.413		543.88	30303.9	30564	30692.1	30648.6	30564	30776.7	-472.841		543.68	64442	64730	64729.9	64872.8	64729.9	64872.9	-430.938		542.58	84340.4	84490	84644.1	84488	84488	84646.2	-305.779		543.68	63448.8	64174.6	64124.4	64209.9	64066.8	64375.4	-926.613		543.78	38135.7	37900.4	38002.6	37852.4
543.58	43626.4	44225.1	43891.6	43891.6	43891.6	44225.1	-598.698		543.78	30886.9	30511	30640.6	30596.6	30511	30726.2	160.673		543.58	64193.2	64483.8	64483.7	64628.3	64483.7	64628.4	-435.195		542.48	84916	84485.3	84639.3	84483.1	84483.1	84641.5	274.511		543.58	64272.1	64069.7	64019.5	64105	63961.8	64270.4	1.6612		543.68	38438.7	37843.6	37946.2	37795.6
543.48	44037.5	44120.6	43783.1	43783.1	43783.1	44120.6	-83.1355		543.68	30324.2	30494.5	30625.6	30581.2	30494.5	30712.3	-388.108		543.48	64756.1	64257.5	64257.4	64403.7	64257.4	64403.7	352.386		542.38	84793.5	84450.5	84604.3	84448.1	84448.1	84606.6	186.867		543.48	64119.1	64050.4	64000.3	64085.7	63942.6	64251.2	-132.138		543.58	37425.7	37800.1	37902.9	37752.1
543.38	43370.9	43954.5	43612.8	43612.8	43612.8	43954.5	-583.649		543.58	30453.5	30491.1	30623.7	30578.8	30491.1	30711.4	-257.859		543.38	64084.7	64123.1	64123	64270.9	64123	64271	-186.263		542.28	85157.1	84382.5	84536.1	84379.9	84379.9	84538.6	618.473		543.38	63910	64026.6	63976.5	64061.9	63918.8	64227.4	-317.412		543.48	37359.9	37723.3	37826.4	37675.3
543.28	43588.8	43956.2	43610.3	43610.3	43610.3	43956.2	-367.332		543.48	30504.3	30458.5	30592.6	30547.3	30458.5	30681.4	-177.119		543.28	63948.5	64029.2	64029.1	64178.7	64029.1	64178.8	-230.288		542.18	85329.1	84300.6	84453.9	84297.8	84297.8	84456.7	872.32		543.28	63981.2	63956.9	63906.8	63992.2	63849.1	64157.7	-176.547		543.38	37668.4	37610.3	37713.7	37562.3
543.18	43440.5	43869.8	43519.8	43519.8	43519.8	43869.8	-429.297		543.38	30684	30444.5	30580.1	30534.3	30444.5	30669.9	14.0291		543.18	63632.5	63738.7	63738.6	63890	63738.6	63890.1	-257.583		542.08	84512.5	84201.3	84354.4	84198.3	84198.2	84357.4	155.058		543.18	63457.1	63909.2	63859.1	63944.5	63801.4	64110	-652.882		543.28	37789.7	37605.8	37709.5	37557.8
543.08	43909.1	43865.4	43511	43511	43511	43865.4	43.7619		543.28	30429	30416	30553.2	30506.9	30416	30644.1	-215.085		543.08	63723.7	63619.3	63619.2	63772.3	63619.2	63772.4	-48.706		541.98	85165.5	84092.4	84245.2	84089.1	84089.1	84248.5	916.985		543.08	63873.9	63869.5	63819.4	63904.8	63761.7	64070.3	-196.482		543.18	37567.7	37561.6	37665.6	37513.6
542.98	43289.4	43811.3	43452.7	43452.7	43452.7	43811.3	-521.902		543.18	30430.4	30371.3	30510.1	30463.3	30371.3	30602.1	-171.702		542.98	63303.9	63455.4	63455.3	63610.2	63455.3	63610.3	-306.389		541.88	84681	83992.4	84145	83988.8	83988.8	84148.5	532.505		542.98	63854.3	63796.1	63746	63831.4	63688.3	63996.9	-142.653		543.08	37901.1	37463.4	37567.8	37415.4
542.88	43638.7	43716.3	43353.3	43353.3	43353.3	43716.3	-77.589		543.08	30524.8	30316	30456.4	30409	30316	30549.4	-24.6762		542.88	63487.6	63408.1	63408	63564.6	63408	63564.7	-77.0605		541.78	84306.8	83930	84082.4	83926.2	83926.2	84086.2	220.571		542.88	63810.9	63786.2	63736	63821.5	63678.3	63987	-176.038		542.98	37862.7	37358.7	37463.4	37310.7
542.78	43557.9	43541.9	43174.5	43174.5	43174.5	43541.9	16.0386		542.98	30429.2	30250.3	30392.3	30344.4	30250.3	30486.5	-57.2948		542.78	63129	63325.6	63325.5	63483.9	63325.5	63484.1	-355.029		541.68	83430.3	83863.6	84015.6	83859.5	83859.4	84019.8	-589.504		542.78	63445.3	63734.5	63684.4	63769.8	63626.7	63935.3	-489.982		542.88	37285.1	37282	37387	37233.9
542.68	43552.2	43401.7	43029.8	43029.8	43029.8	43401.7	150.538		542.88	30566.2	30175	30318.6	30270.3	30175	30413.9	152.281		542.68	63395.6	63187	63186.9	63347.1	63186.9	63347.2	48.3913		541.58	84361.9	83801.3	83953	83796.8	83796.8	83957.5	404.361		542.68	63652.1	63607.4	63557.3	63642.7	63499.6	63808.2	-156.122		542.78	36912.1	37202.1	37307.4	37154
542.58	42789.3	43279.8	42903.3	42903.3	42903.3	43279.8	-490.507		542.78	30266.8	30099.5	30244.8	30195.9	30099.5	30341.2	-74.4584		542.58	63311.5	63137.3	63137.1	63299.2	63137.1	63299.3	12.134		541.48	84687.4	83769.7	83921	83764.8	83764.8	83925.9	761.511		542.58	64158.5	63472.3	63422.2	63507.6	63364.5	63673.1	485.403		542.68	37259.1	37173.5	37279.2	37125.3
542.48	42469.8	43189.6	42808.6	42808.6	42808.6	43189.6	-719.875		542.68	30101.9	30053.8	30200.8	30151.4	30053.8	30298.4	-196.55		542.48	62610.6	63110.4	63110.2	63274.2	63110.2	63274.3	-663.714		541.38	83216.6	83735.4	83886.3	83730.1	83730.1	83891.6	-675.057		542.48	63271.9	63334.6	63284.4	63369.9	63226.7	63535.4	-263.438		542.58	36832.7	37168.4	37274.5	37120.3
542.38	42813.6	43140.8	42755.2	42755.2	42755.2	43140.9	-327.296		542.58	29756.3	30036	30184.6	30134.7	30036	30283.4	-527.092		542.38	63238.8	63104.7	63104.5	63270.3	63104.5	63270.5	-31.6952		541.28	84237.6	83686.5	83837	83680.8	83680.8	83842.7	394.884		542.38	63157.9	63200.4	63150.2	63235.7	63092.5	63401.2	-243.296		542.48	37337.7	37145.8	37252.2	37097.6
542.28	42811.3	43141.9	42751.6	42751.6	42751.6	43141.9	-330.603		542.48	29820.9	30023.8	30174.2	30123.8	30023.8	30274.2	-453.282		542.28	62994.7	63088.7	63088.5	63256.2	63088.5	63256.4	-261.76		541.18	83805.2	83632.6	83782.5	83626.4	83626.4	83788.8	16.3718		542.28	62742.3	63065.4	63015.3	63100.7	62957.6	63266.2	-523.9		542.38	37352.5	37116.4	37223.2	37068.2
542.18	42892	43137.4	42742.3	42742.3	42742.3	43137.5	-245.437		542.38	30404.8	30021.6	30173.7	30122.7	30021.6	30274.8	129.993		542.18	63449.1	63065.6	63065.4	63235	63065.4	63235.3	213.876		541.08	84315.9	83582.1	83731.5	83575.4	83575.4	83738.3	577.597		542.18	63018	62996.9	62946.7	63032.2	62889	63197.7	-179.666		542.28	36806.7	37084.3	37191.6	37036.1
542.08	43289.6	43128.7	42728.8	42728.7	42728.7	43128.7	160.891		542.28	30035.3	30014.3	30168.2	30116.6	30014.3	30270.5	-235.162		542.08	63260.7	62959.9	62959.7	63131.3	62959.7	63131.5	129.201		540.98	84299.8	83502.7	83651.6	83495.5	83495.4	83658.9	640.845		542.08	62981.2	62922.4	62872.3	62957.7	62814.6	63123.2	-142.061		542.18	37077.9	36974.8	37082.4	36926.5
541.98	42820.5	43119.7	42714.9	42714.9	42714.9	43119.7	-299.217		542.18	30606.8	29999.8	30155.5	30103.3	29999.8	30259	347.779		541.98	63655.4	62812.2	62811.9	62985.5	62811.9	62985.8	669.604		540.88	84078.9	83435.8	83584	83427.9	83427.9	83592	486.915		541.98	62971.9	62804.1	62753.9	62839.4	62696.3	63004.9	-33.0351		542.08	37246	36895.6	37003.7	36847.3
541.88	42733.7	43108.3	42698.6	42698.6	42698.6	43108.3	-374.689		542.08	30465.4	29979.7	30137.2	30084.5	29979.7	30242	223.47		541.88	63341.8	62660.6	62660.3	62835.9	62660.3	62836.2	505.626		540.78	83415.3	83387.8	83535.4	83379.2	83379.2	83544	-128.72		541.88	63166.3	62722.8	62672.6	62758.1	62614.9	62923.6	242.742		541.98	36578.6	36808.3	36916.8	36760
541.78	42946	43094.6	42679.9	42679.8	42679.8	43094.6	-148.597		541.98	30326.4	29963.8	30123	30069.8	29963.8	30229.1	97.2913		541.78	62371.4	62539.6	62539.3	62716.9	62539.3	62717.2	-345.838		540.68	82795.2	83343.5	83490.4	83334.3	83334.2	83499.7	-704.533		541.78	61932.8	62709.4	62659.3	62744.7	62601.6	62910.3	-977.447		541.88	37041.4	36719.9	36828.9	36671.5
541.68	43018.6	43081.7	42662	42662	42662	43081.8	-63.2063		541.88	29854.7	29947.1	30108.2	30054.4	29947.1	30215.5	-360.834		541.68	62319	62459	62458.6	62638.2	62458.6	62638.6	-319.648		540.58	83964.8	83325.4	83471.5	83315.4	83315.3	83481.6	483.253		541.68	62120.4	62704.6	62654.5	62739.9	62596.7	62905.4	-785.006		541.78	36424.3	36655.5	36765	36607.1
541.58	43069.5	43059.6	42634.7	42634.7	42634.7	43059.6	9.9384		541.78	30013.1	29933.4	30096.4	30041.9	29933.4	30204.9	-191.824		541.58	62132.5	62429.2	62428.8	62610.4	62428.8	62610.9	-478.393		540.48	83120	83316	83461.3	83305.2	83305.1	83472.3	-352.303		541.58	62816.6	62693.4	62643.3	62728.7	62585.6	62894.2	-77.6126		541.68	36509.9	36644.9	36754.8	36596.4
541.48	43640.9	43025.9	42595.9	42595.8	42595.8	43025.9	614.961		541.68	30189	29919.4	30084.2	30029.2	29919.4	30194.1	-5.05219		541.48	62551.5	62427.2	62426.8	62610.5	62426.8	62611	-59.5122		540.38	83281.2	83281	83425.3	83269.2	83269.2	83437.2	-156.052		541.48	63272.6	62677.6	62627.5	62713	62569.8	62878.5	394.084		541.58	36546.3	36630.8	36741.2	36582.3
541.38	43736	42990.3	42555	42555	42555	42990.4	745.661		541.58	30409.5	29905.5	30072.3	30016.7	29905.5	30183.4	226.04		541.38	62769.5	62403.6	62403.1	62589	62403.1	62589.5	179.997		540.28	83770.7	83190.5	83333.9	83177.8	83177.7	83346.8	423.855		541.38	63333.6	62635.5	62585.4	62670.8	62527.6	62836.3	497.296		541.48	36561	36630.3	36741.1	36581.7
541.28	42929.2	42949.8	42509.3	42509.2	42509.2	42949.9	-20.6606		541.48	30213.5	29888.3	30057	30000.8	29888.3	30169.4	44.0902		541.28	63053.3	62370.4	62369.9	62557.9	62369.9	62558.5	494.892		540.18	83640.3	83120	83262.3	83106.2	83106.1	83276.3	364.007		541.28	63418.4	62578.2	62528.1	62613.5	62470.4	62779.1	639.289		541.38	36869.9	36622.6	36734.1	36574
541.18	43299.3	42904.5	42458.6	42458.5	42458.5	42904.5	394.728		541.38	30131.6	29871.3	30041.9	29985.1	29871.3	30155.7	-24.1394		541.18	62508.1	62303.4	62302.9	62493	62302.9	62493.6	14.4949		540.08	83040.9	82983.2	83124.3	82968.3	82968.2	83139.5	-98.6203		541.18	62805.7	62511	62461	62546.4	62403.2	62711.9	93.7781		541.28	36996.3	36615.1	36727	36566.3
541.08	43324.1	42856.6	42405.3	42405.2	42405.2	42856.7	467.413		541.28	29881.1	29853.6	30026.2	29968.8	29853.6	30141.4	-260.311		541.08	63085.5	62241.4	62240.7	62433.1	62240.7	62433.8	651.758		539.98	84029.2	82795.2	82935.1	82779.1	82779	82951.6	1077.57		541.08	63125.8	62445.8	62395.8	62481.2	62338	62646.8	479.042		541.18	36467.1	36597.2	36709.7	36548.4
540.98	43640.4	42810.6	42353.7	42353.7	42353.7	42810.6	829.793		541.18	30163.1	29837.3	30011.9	29953.8	29837.3	30128.4	34.7041		540.98	62073	62177.4	62176.7	62371.3	62176.7	62372	-299.04		539.88	83624.7	82637.9	82776.4	82620.4	82620.2	82794.2	830.452		540.98	62815.2	62386.7	62336.7	62422.1	62278.9	62587.7	227.56		541.08	37349.2	36574.4	36687.4	36525.4
540.88	43287.4	42762	42299.6	42299.5	42299.5	42762.1	525.346		541.08	30153.7	29818.5	29995.1	29936.5	29818.5	30113	40.6806		540.88	62544.2	62137.6	62136.9	62333.7	62136.9	62334.5	209.717		539.78	82249.9	82479.1	82616.1	82460.2	82460	82635.5	-385.615		540.88	62631.2	62342.7	62292.7	62378	62234.9	62543.7	87.4949		540.98	36888.8	36549.5	36663.1	36500.5
540.78	42928.1	42711	42243	42242.9	42242.9	42711.1	217.04		540.98	30373.9	29798.5	29977.2	29917.9	29798.5	30096.5	277.36		540.78	61960.4	62103.4	62102.5	62301.6	62102.5	62302.5	-342.074		539.68	82906.9	82333.2	82468.6	82312.7	82312.5	82489.6	417.241		540.78	62191.3	62301.3	62251.3	62336.6	62193.5	62502.3	-311.02		540.88	36924.3	36527	36641.2	36477.9
540.68	43273.5	42661.2	42187.4	42187.3	42187.3	42661.3	612.225		540.88	30150.5	29777.6	29958.2	29898.3	29777.6	30079	71.5382		540.68	62144.1	62100	62099	62300.4	62099	62301.3	-157.239		539.58	82022.6	82202.2	82335.9	82180.1	82179.7	82358.7	-336.108		540.68	62398.8	62260.2	62210.2	62295.5	62152.3	62461.2	-62.338		540.78	36686.2	36494.6	36609.3	36445.3
540.58	42932.9	42615.2	42135.7	42135.6	42135.6	42615.3	317.64		540.78	29873.3	29752.8	29935.6	29875	29752.8	30057.8	-184.477		540.58	61791	62090.5	62089.5	62293.2	62089.5	62294.2	-503.23		539.48	83032.3	82107.3	82239.1	82083.3	82082.9	82263.8	768.467		540.58	62874.2	62220.2	62170.3	62255.5	62112.4	62421.3	452.916		540.68	37185	36471.1	36586.5	36421.7
540.48	42978.1	42574.2	42088.9	42088.8	42088.8	42574.4	403.725		540.68	30445.8	29725.7	29910.6	29849.3	29725.7	30034.2	411.586		540.48	62226.6	62079.6	62078.4	62284.5	62078.4	62285.6	-59.0268		539.38	82264.6	82007.3	82137.1	81981.4	81980.9	82163.9	100.724		540.48	62504.1	62176.4	62126.5	62211.7	62068.6	62377.5	126.642		540.58	36460.6	36456.2	36572.2	36406.6
540.38	42524.1	42536.4	42045.2	42045	42045	42536.6	-12.4389		540.58	30274.4	29698.7	29885.7	29823.8	29698.7	30010.8	263.61		540.38	62505.4	62063.9	62062.7	62271.1	62062.7	62272.3	233.009		539.28	81881.8	81932.8	82060.4	81904.8	81904.2	82089.5	-207.744		540.38	62640.9	62111.9	62062	62147.2	62004	62313	327.944		540.48	36079.4	36444.2	36560.8	36394.4
540.28	42378.4	42500.4	42003.2	42003	42003	42500.6	-122.153		540.48	30213	29670.7	29859.8	29797.3	29670.7	29986.4	226.57		540.28	62027.4	62015.4	62014	62224.8	62014	62226.2	-198.816		539.18	81902.1	81840.5	81965.7	81810.1	81809.5	81997.2	-95.1461		540.28	63211.8	62045.5	61995.7	62080.8	61937.7	62246.7	965.151		540.38	36613	36434.3	36551.5	36384.2
540.18	42866.9	42464.6	41961.5	41961.2	41961.2	42464.9	402.059		540.38	30118.4	29643.2	29834.5	29771.3	29643.2	29962.7	155.782		540.18	63219.3	61932.9	61931.3	62144.5	61931.3	62146.1	1073.22		539.08	82013.1	81736.6	81859.2	81703.8	81703.1	81893.5	119.576		540.18	62183.8	61983.1	61933.4	62018.4	61875.3	62184.3	-0.51398		540.28	36469.9	36432.3	36550.2	36382.1
540.08	42690	42430.4	41921.2	41920.9	41920.9	42430.7	259.341		540.28	29666.2	29618.1	29811.7	29747.8	29618.1	29941.3	-275.142		540.08	62769	61841.1	61839.3	62055	61839.3	62056.7	712.252		538.98	82831.4	81634	81753.8	81598.5	81597.6	81791	1040.39		540.08	62299.6	61922.2	61872.6	61957.5	61814.4	62123.5	176.063		540.18	36298.4	36429.9	36548.4	36379.3
539.98	42613.7	42388.9	41873.5	41873.2	41873.2	42389.2	224.483		540.18	30039.7	29590	29785.8	29721.2	29590	29917	122.742		539.98	62164.5	61755.9	61754	61972.2	61754	61974.1	190.48		538.88	81771.8	81552.7	81669.5	81514.3	81513.3	81709.9	61.8671		539.98	62094.7	61859.9	61810.4	61895.3	61752.1	62061.4	33.3248		540.08	36466.8	36419.9	36539.2	36369.1
539.88	43055.9	42335.9	41814.3	41813.9	41813.9	42336.3	719.593		540.08	30467.2	29564.3	29762.3	29697	29564.3	29895.1	572.141		539.88	61830.2	61640.4	61638.4	61859	61638.4	61861.1	-30.9034		538.78	80996.3	81504	81617.5	81462.5	81461.3	81661.3	-665.069		539.88	62414	61813.1	61763.7	61848.4	61705.3	62014.6	399.359		539.98	36644.9	36409.4	36529.3	36358.2
539.78	43304.4	42280.3	41752.4	41751.9	41751.9	42280.7	1023.7		539.98	29810.2	29534.7	29735	29669	29534.7	29869.4	-59.1719		539.78	62738.2	61532.3	61530	61753.2	61530	61755.5	982.729		538.68	80883.3	81434.1	81544	81389.2	81387.8	81591.6	-708.33		539.78	61955.1	61769.7	61720.4	61805	61661.9	61971.3	-16.2338		539.88	36587	36392.7	36513.3	36341.1
539.68	42852.3	42219.7	41685.3	41684.9	41684.9	42220.1	632.148		539.88	30392.8	29499.7	29702.4	29635.7	29499.7	29838.3	554.509		539.68	62438.5	61449.1	61446.6	61672.4	61446.6	61674.9	763.621		538.58	82230.9	81413.4	81519.4	81364.9	81363.3	81571.2	659.742		539.68	61722.4	61726.3	61677.1	61761.6	61618.5	61928.1	-205.725		539.78	36896.5	36374.2	36495.4	36322.2
539.58	42912.7	42159.8	41619.1	41618.5	41618.5	42160.4	752.349		539.78	30092.5	29460.5	29665.5	29598.1	29460.5	29803.1	289.438		539.58	61383.2	61399	61396.3	61624.6	61396.3	61627.4	-244.171		538.48	81533.7	81404.9	81506.7	81352.5	81350.6	81563	-29.2681		539.58	62058.7	61677.9	61628.9	61713.2	61570.1	61879.9	178.81		539.68	36340.3	36350.9	36472.8	36298.4
539.48	42221.4	42098.6	41551.3	41550.6	41550.6	42099.2	122.257		539.68	30321.1	29422.1	29629.4	29561.3	29422.1	29768.6	552.517		539.48	60597	61355.6	61352.5	61583.5	61352.5	61586.5	-989.548		538.38	81172.1	81359.6	81456.9	81303	81300.7	81518.1	-345.961		539.48	62165	61625.8	61576.9	61661.1	61518	61827.9	337.156		539.58	36747.7	36324.8	36447.5	36271.9
539.38	42900.6	42040.4	41486.5	41485.8	41485.8	42041.1	859.484		539.58	30197.3	29380.1	29589.8	29520.9	29380.1	29730.7	466.651		539.38	61373.2	61337.5	61334.2	61567.8	61334.2	61571.2	-197.964		538.28	81427.4	81266.1	81358.4	81204.9	81202.2	81424.9	2.54372		539.38	62388	61578.8	61530.1	61614.1	61470.9	61781.1	606.921		539.48	36734.1	36293.7	36417	36240.1
539.28	42679.2	41981.1	41420.5	41419.7	41419.7	41981.9	697.298		539.48	30003.9	29339.9	29552	29482.4	29339.9	29694.5	309.346		539.28	61624.8	61329.6	61325.9	61562.2	61325.9	61565.9	58.8684		538.18	81347.4	81142.6	81229.6	81076.5	81073.4	81301.9	45.4561		539.28	61371.7	61518.3	61469.9	61553.6	61410.5	61720.8	-349.11		539.38	36862.5	36255.5	36379.5	36201.2
539.18	42682	41926.5	41359.2	41358.3	41358.3	41927.4	754.549		539.38	30004.1	29299.7	29514.2	29443.9	29299.6	29658.5	345.652		539.18	61692.7	61306.6	61302.5	61541.6	61302.5	61545.6	147.053		538.08	82178.6	81007.6	81088.8	80936.3	80932.6	81167.4	1011.16		539.18	62296.2	61443.8	61395.6	61479.1	61336	61646.6	649.599		539.28	37310.9	36208.8	36333.5	36153.8
539.08	42135.4	41869.1	41295.1	41294	41294	41870.2	265.244		539.28	29899.7	29257.3	29474.4	29403.3	29257.3	29620.3	279.336		539.08	61660.3	61235.8	61231.4	61473.1	61231.4	61477.6	182.65		537.98	81046.9	80828.2	80903.1	80751.2	80746.9	80988.7	58.2114		539.08	62623.3	61371.6	61323.7	61406.9	61263.8	61574.7	1048.65		539.18	36835.6	36156.5	36281.8	36100.7
538.98	42230.6	41809.6	41228.7	41227.5	41227.5	41810.9	419.767		539.18	30357.9	29214.2	29433.7	29361.8	29214.2	29581.4	776.519		538.98	61712.7	61145.9	61140.9	61385.5	61140.9	61390.4	322.27		537.88	81199.6	80657	80725	80573.9	80568.9	80818.2	381.399		538.98	61671.6	61303.6	61256.1	61339	61195.8	61507.1	164.509		539.08	36986	36103.7	36229.6	36047
538.88	42825.5	41751.5	41163.7	41162.2	41162.2	41752.9	1072.63		539.08	30091.4	29170	29392	29319.4	29169.9	29541.5	549.899		538.88	61496.3	61036.9	61031.5	61278.9	61031.5	61284.3	211.966		537.78	80390.5	80486.3	80546.9	80396.6	80390.7	80648.4	-257.908		538.88	61786	61216.6	61169.5	61251.9	61108.8	61420.5	365.566		538.98	36526.8	36046.1	36172.6	35988.4
538.78	42255.6	41699.5	41104.8	41103.1	41103.1	41701.2	554.392		538.98	29915.3	29125.7	29350.3	29276.9	29125.6	29501.5	413.763		538.78	61662.2	60914.3	60908.3	61158.6	60908.3	61164.5	497.619		537.68	80483.4	80357.8	80410.3	80261.1	80254.1	80520.9	-37.5475		538.78	62221.6	61141	61094.3	61176.3	61033.2	61345.3	876.243		538.88	37007.9	35992	36119.1	35933.1
538.68	41766.7	41644.7	41042.9	41041	41041	41646.6	120.137		538.88	29812.7	29083	29310.2	29236	29082.9	29463.2	349.491		538.68	61506.2	60789.2	60782.6	61035.7	60782.6	61042.3	463.936		537.58	80611.9	80234.5	80278.3	80130.3	80122.1	80398.8	213.062		538.68	61208	61076.7	61030.5	61112	60968.8	61281.5	-73.4857		538.78	36770	35942.4	36070	35882.3
538.58	42171.9	41591.9	40983.1	40980.9	40980.9	41594.2	577.763		538.78	29523.8	29040.6	29270.4	29195.4	29040.6	29425.3	98.4512		538.58	61113.9	60670.1	60662.8	60918.8	60662.8	60926.1	187.803		537.48	80279.2	80113.5	80147.8	80001.3	79991.7	80279.3	-0.14684		538.58	61589.6	60997.3	60951.8	61032.6	60889.5	61202.8	386.836		538.68	36225.3	35898.9	36027	35837.4
538.48	41749.1	41547.2	40931.2	40928.7	40928.7	41549.7	199.346		538.68	30131	28996	29228.5	29152.6	28995.9	29385.2	745.78		538.48	60922.7	60533.1	60525.1	60784	60525.1	60792	130.673		537.38	80507.4	79970.8	79994.7	79849.9	79838.6	80138.2	369.145		538.48	62295.6	60903.3	60858.5	60938.6	60795.5	61109.5	1186.15		538.58	36266.9	35851.6	35980.1	35788.4
538.38	41763.6	41506.7	40883.6	40880.7	40880.7	41509.6	253.972		538.58	30140.1	28948.9	29184.1	29107.5	28948.9	29342.7	797.428		538.38	61406.6	60406.1	60397.3	60659.2	60397.3	60668	738.608		537.28	80128.3	79814	79826.8	79683.9	79670.6	79983.4	144.879		538.38	62336	60813.5	60769.5	60848.8	60705.6	61020.5	1315.55		538.48	36650.3	35815.8	35944.7	35750.9
538.28	41596.7	41464	40833.7	40830.4	40830.4	41467.4	129.386		538.48	29976.1	28900.4	29138.3	29060.8	28900.4	29298.8	677.348		538.28	60728.8	60287.9	60278.2	60543.2	60278.2	60552.8	175.924		537.18	80016	79666.3	79667	79526.4	79510.8	79838.1	177.926		538.28	61566.4	60721.1	60678	60756.4	60613.2	60929	637.4		538.38	35859	35789.2	35918.2	35722.3
538.18	41786.1	41427.8	40790.3	40786.4	40786.4	41431.7	354.474		538.38	29766.6	28849	29089.6	29011.3	28848.9	29252	514.578		538.18	60658.6	60177.5	60166.9	60434.8	60166.9	60445.5	213.096		537.08	79712.9	79558.3	79545.8	79408	79389.6	79732.9	-19.9888		538.18	60983	60630.8	60588.9	60666.1	60523	60839.9	143.192		538.28	35876.7	35764	35893.2	35694.9
538.08	41303.3	41391.8	40747.1	40742.7	40742.7	41396.3	-93.0131		538.28	29621.9	28804.9	29048.3	28969.2	28804.9	29212.7	409.243		538.08	60338.3	60051.8	60040	60311.1	60040	60322.9	15.4321		536.98	78910.7	79501.6	79474.7	79340.2	79318.6	79679.4	-768.726		538.08	61071.5	60551.4	60510.7	60586.7	60443.6	60761.7	309.759		538.18	35987.4	35741.2	35870.4	35669.5
537.98	41535.9	41354.3	40702.4	40697.2	40697.2	41359.5	176.449		538.18	29120.5	28766.7	29012.9	28932.9	28766.7	29179.2	-58.7767		537.98	60835.5	59942.9	59930	60204.2	59930	60217.1	618.404		536.88	79105.2	79460.5	79418.1	79287.3	79261.9	79642.1	-536.861		537.98	61261.3	60495.2	60456	60530.5	60387.4	60706.9	554.416		538.08	35972.6	35721.9	35851	35647.5
537.88	41739.8	41319.9	40660.8	40654.9	40654.9	41325.9	413.975		538.08	29317.6	28733.9	28982.9	28902.1	28733.8	29151.2	166.353		537.88	60369.6	59853.3	59839.1	60116.4	59839.1	60130.7	238.982		536.78	79538.7	79423.2	79363.8	79237.6	79207.7	79609.3	-70.5799		537.88	60590.8	60450.7	60413.1	60486	60342.8	60664.1	-73.3334		537.98	36265.7	35693.6	35822.4	35616.1
537.78	41089.4	41285.1	40618.8	40612	40612	41292	-202.611		537.98	29234.9	28698.2	28950.1	28868.3	28698.1	29120.4	114.45		537.78	59705.8	59778.2	59762.5	60043.1	59762.5	60058.7	-352.9		536.68	79691.1	79376.8	79299.1	79178	79142.9	79568.1	122.989		537.78	60618.4	60411.7	60376.1	60447.1	60303.9	60627.1	-8.76123		537.88	36515.3	35662.5	35790.8	35581.4
537.68	41652.9	41248.8	40575.4	40567.5	40567.5	41256.8	396.156		537.88	29932.1	28664.4	28919.1	28836.5	28664.3	29091.5	840.514		537.68	59854.7	59684.9	59667.6	59951.4	59667.6	59968.7	-114.012		536.58	79625.5	79317.2	79219.5	79104.7	79063.3	79514.8	110.724		537.68	60461.4	60378.4	60345	60413.8	60270.6	60596	-134.628		537.78	35993.3	35629.8	35757.3	35544.8
537.58	41282.9	41216.3	40535.7	40526.7	40526.6	41225.4	57.4099		537.78	29266.8	28629.6	28887.3	28803.8	28629.4	29061.8	204.997		537.58	60514.1	59636.8	59617.8	59904.9	59617.8	59923.9	590.222		536.48	78863.3	79269.3	79149.9	79042.4	78993.7	79474.2	-610.923		537.58	60569.8	60371	60340.2	60406.4	60263.2	60591.2	-21.3982		537.68	35996.9	35596	35722.5	35506.6
537.48	40974.5	41185.9	40498.3	40487.9	40487.8	41196.5	-221.97		537.68	29078.6	28592.8	28853.4	28769.1	28592.6	29030	48.6294		537.48	59177.3	59610.5	59589.6	59880	59589.6	59901	-723.676		536.38	78589.9	79219.7	79076.7	78977.7	78920.4	79433.3	-843.387		537.48	59540.5	60361.4	60333.5	60396.8	60253.6	60584.6	-1044.1		537.58	35942.7	35561.6	35686.8	35467.2
537.38	41361.6	41156.1	40461.6	40449.6	40449.5	41168.3	193.363		537.58	29390.2	28556	28819.6	28734.5	28555.8	28998.5	391.701		537.38	59554.7	59579.3	59556.3	59850.1	59556.3	59873.2	-318.442		536.28	79306.9	79195.7	79027.2	78938.3	78870.7	79419.7	-112.831		537.38	60698.3	60353.4	60328.9	60388.9	60245.5	60580.1	118.22		537.48	36192.9	35541.9	35665.4	35441.9
537.28	40878.5	41133.4	40432.1	40418.4	40418.2	41147.5	-269.002		537.48	29068	28529.4	28796	28710.1	28529.2	28977.1	90.8972		537.28	59728.5	59560.9	59535.5	59832.9	59535.5	59858.3	-129.793		536.18	78990.6	79203.2	79007	78930.1	78850.3	79439.7	-449.124		537.28	60480.3	60353	60332.5	60388.6	60245.2	60583.8	-103.459		537.38	35205.7	35527.8	35649.1	35421.5
537.18	40780.1	41115	40407.1	40391.3	40391.1	41131.3	-351.197		537.38	28693.6	28508.4	28778	28691.2	28508.1	28961.4	-267.828		537.18	59366.5	59559.4	59531.4	59832.4	59531.4	59860.4	-493.83		536.08	78929.2	79233.4	79007.1	78944.6	78850.1	79484.9	-555.646		537.18	59938.8	60352.5	60336.5	60388.3	60244.7	60587.9	-649.173		537.28	35489.4	35518.7	35637.4	35405.4
537.08	40729.1	41095	40380.7	40362.7	40362.3	41113.9	-384.74		537.28	28560.1	28489.5	28762.2	28674.7	28489.2	28948	-387.898		537.08	59850.4	59509	59478.2	59783	59478.2	59813.8	36.6915		535.98	78435	79266.2	79007.3	78961.9	78849.7	79535.9	-1100.89		537.08	61259.5	60351.7	60340.9	60387.7	60243.9	60592.6	666.918		537.18	35562.4	35513.4	35628.8	35392
536.98	41031.7	41081.7	40361.3	40340.7	40340.1	41103.6	-71.9045		537.18	28754.9	28470.3	28746.1	28657.9	28469.9	28934.5	-179.586		536.98	59928.8	59440.1	59406.3	59714.9	59406.3	59748.8	179.959		535.88	79166.5	79301.6	79007.7	78983	78849.2	79594	-427.459		536.98	60579.3	60350.9	60346.2	60387.3	60243.1	60598.3	-19.0013		537.08	35649.1	35522.2	35633.7	35391.8
536.88	40574.4	41071.8	40345.6	40322	40321.1	41097.2	-522.858		537.08	29345.8	28452.4	28731.3	28642.6	28452	28922.4	423.408		536.88	59587.3	59375	59337.7	59650.6	59337.7	59687.9	-100.616		535.78	80333.9	79340.3	79008.7	79009.1	78848.7	79660.8	673.079		536.88	60643.7	60350	60352.3	60387.1	60242.2	60605	38.6969		536.98	35053.6	35532.1	35638.9	35391.4
536.78	40462.4	41068.9	40337.3	40310.4	40309.1	41098.5	-636.078		536.98	28851.8	28434.7	28716.7	28627.6	28434.2	28910.7	-58.8792		536.78	59312.4	59274.4	59233.3	59550.7	59233.3	59591.7	-279.334		535.68	78846	79382.4	79010.6	79041.7	78848.1	79738.6	-892.642		536.78	60589.2	60348.9	60359.2	60386.9	60241.1	60612.8	-23.5098		536.88	35520.7	35543.3	35644.4	35390.9
536.68	39996.4	41073.9	40337.4	40306.8	40304.8	41108.5	-1112.04		536.88	28600.7	28415.7	28700.9	28611.6	28415.1	28898	-297.295		536.68	59635.2	59234.2	59189	59511.3	59189	59556.5	78.6641		535.58	79346.6	79428.2	79013.9	79082.9	78847.4	79830.2	-483.609		536.68	61081	60348.1	60367.6	60387.4	60240.3	60622.5	458.434		536.78	36103.6	35556.1	35650.4	35390.5
536.58	39894	41076.4	40335.4	40300.8	40297.9	41116.8	-1222.81		536.78	28626.3	28400.7	28689.1	28600	28400	28889.8	-263.574		536.58	58368.1	59191.5	59141.7	59469.6	59141.7	59519.4	-1151.29		535.48	79048.2	79478.1	79019.2	79135.5	78846.6	79939.6	-891.448		536.58	60007.9	60347.5	60377.6	60388.8	60239.7	60634.6	-626.709		536.68	35197.7	35570.9	35657	35390.1
536.48	41284.1	41079.8	40335.1	40296	40291.9	41127.2	156.84		536.68	28244.9	28395.5	28687.1	28598.7	28394.7	28891.9	-647.04		536.48	59768.1	59156.9	59102.1	59436.5	59102.1	59491.3	276.788		535.38	79753.6	79532.5	79028.1	79203.3	78845.8	80072.2	-318.569		536.48	59754.4	60347	60389.4	60391.2	60239.2	60649.3	-894.903		536.58	35636.5	35587.6	35664	35389.5
536.38	40460.1	41089.1	40341.4	40297.5	40291.5	41144.9	-684.798		536.58	28240.3	28391.2	28686.1	28598.9	28390.3	28895.7	-655.347		536.38	59243.8	59130.8	59070.5	59412.4	59070.5	59472.8	-228.937		535.28	79940.7	79591.6	79041.7	79290.9	78844.8	80234.5	-293.774		536.38	60248.1	60346.6	60403.2	60395	60238.8	60667.2	-419.056		536.48	35529.8	35606.8	35671.8	35389
536.28	39824.8	41098.1	40348.3	40299.3	40290.8	41164	-1339.27		536.48	28728.2	28391.1	28689.3	28604.2	28390	28904.5	-176.374		536.28	59003.3	59136.7	59070.2	59421.3	59070.2	59487.7	-484.454		535.18	80249.5	79655.9	79062.5	79404.3	78843.6	80435.4	-185.849		536.28	60410.6	60346.1	60419	60400.5	60238.3	60689	-278.441		536.38	35520.1	35629.1	35680.4	35388.6
536.18	41423.8	41106.8	40356	40301.7	40289.7	41185	238.827		536.38	28111.8	28390.9	28692.5	28610.7	28389.7	28914.6	-802.841		536.18	58969	59143	59069.8	59432.1	59069.8	59505.3	-536.239		535.08	80526.5	79725.5	79093.6	79550.5	78841.9	80685.8	-159.257		536.18	61117.9	60345.2	60437	60408.1	60237.4	60715.4	402.433		536.28	35423.6	35654.5	35689.7	35388
536.08	41197.5	41116	40365.4	40305.7	40289	41209.1	-11.5915		536.28	28844.9	28390.7	28695.5	28618.6	28389.3	28926.2	-81.3276		536.08	58851.7	59150.1	59069.5	59445.6	59069.5	59526.2	-674.519		534.98	81777.6	79801.4	79140.1	79738.3	78840	80999.7	777.912		536.08	61592	60344.1	60457.6	60418.8	60236.3	60747.9	844.068		536.18	35974.4	35683.9	35699.9	35387.4
535.98	40110.7	41125.1	40376.1	40311.2	40288	41236.4	-1125.68		536.18	28610.8	28390.4	28698.6	28628.4	28388.8	28939.8	-329.04		535.98	59851.8	59157.7	59069	59462.7	59069	59551.5	300.32		534.88	80856.4	79883.9	79207.9	79977.1	78837.8	81393.4	-537.022		535.98	60571.6	60343.2	60481.6	60434.4	60235.4	60788.4	-216.86		536.08	35674.9	35717.9	35711.2	35386.8
535.88	41192.3	41134	40388.3	40318.6	40286.6	41267.6	-75.2906		536.08	28608.1	28390	28701.6	28640.9	28388.1	28956.1	-348.034		535.88	59713.9	59166.1	59068.4	59484.4	59068.3	59582.1	131.756		534.78	82036.8	79973.4	79305.7	80276.4	78834.9	81885.7	151.01		535.88	59675.4	60342.2	60509.5	60456.1	60234.4	60839	-1163.57		535.98	35514.1	35757.2	35723.7	35386.2
535.78	41111.1	41142.9	40402.7	40328.9	40285.3	41304	-192.926		535.98	29095.4	28389.2	28704.3	28656.5	28387.1	28975.7	119.727		535.78	59561.4	59175.2	59067.6	59512.1	59067.6	59619.7	-58.3356		534.68	83410.8	80070.7	79444.6	80645.7	78831.4	82498.2	912.577		535.78	60410.9	60341.4	60541.9	60486.2	60233.6	60902.3	-491.449		535.88	35588.5	35802.8	35737.4	35385.5
535.68	41564.7	41152	40419.6	40343.1	40283.9	41346.9	217.774		535.88	29330.4	28388.4	28706.9	28676.4	28386	28999.7	330.706		535.68	59506.9	59185.2	59066.8	59547.6	59066.7	59666.1	-159.269		534.58	83896.3	80176.6	79639.7	81092.8	78827.4	83254.2	642.051		535.68	60665	60340.7	60579.5	60527.1	60232.8	60981.7	-316.625		535.78	35832.1	35855.7	35752.7	35384.7
535.58	41095.3	41160.9	40439.1	40362	40282.2	41397.5	-302.276		535.78	29383.4	28387.5	28709.6	28701.9	28384.7	29029.5	353.866		535.58	59478.3	59196.3	59065.9	59593.1	59065.8	59723.7	-245.354		534.48	84800.1	80291.3	79909.1	81622.1	78822.4	84177.8	622.368		535.58	61283.8	60339.6	60622.7	60581.9	60231.8	61080.7	203.105		535.68	36138.2	35917	35769.6	35383.7
535.48	41231.4	41169.6	40461.8	40386.9	40280.2	41457.8	-226.416		535.68	28998.7	28386.4	28712.3	28734.4	28383.3	29066.6	-67.9355		535.48	60050.1	59208.7	59065.1	59651.3	59065	59795.2	254.958		534.38	86500.8	80415.9	80276.8	82233.6	78816.3	85293.6	1207.17		535.48	61751.6	60337.8	60672.1	60654	60230	61203.9	547.648		535.58	36695.6	35988	35788.1	35382.2
535.38	42440.1	41178.1	40488.3	40419.5	40277.9	41530.1	909.953		535.58	29157.8	28385.4	28715.3	28776	28381.8	29113.1	44.7288		535.38	59383.9	59222.2	59064.2	59725.2	59063.9	59883.8	-499.935		534.28	87692.2	80551.2	80771.7	82921	78809.1	86625.7	1066.45		535.38	62138.1	60335.7	60729	60748.9	60227.9	61357.8	780.271		535.48	36866.7	36070.6	35808.7	35380.5
535.28	42034.1	41186.6	40519.7	40462	40275.5	41617.5	416.615		535.48	29099.9	28384.5	28718.7	28828.9	28380.4	29171.3	-71.4437		535.28	60427.9	59236.9	59063.2	59818.5	59062.6	59993.4	434.522		534.18	89948.3	80697.9	81428.8	83670.6	78800.5	88196.5	1751.82		535.28	61858.1	60333.3	60794.9	60872.5	60225.5	61549.8	308.371		535.38	36740.2	36166.8	35831.8	35378.4
535.18	42121.2	41194.9	40556.7	40516.7	40272.6	41723.1	398.011		535.38	29144	28383.6	28722.7	28895.6	28378.9	29244	-100.002		535.18	60668.7	59253.1	59062.2	59935.5	59061.1	60128.7	539.971		534.08	91546.4	80857.2	82289.6	84460.3	78790.2	90026.7	1519.66		535.18	61764	60330.9	60871.5	61032.4	60223	61788.8	-24.7423		535.28	37050.6	36278.9	35857.9	35376
535.08	42514.8	41203.1	40600.8	40586.7	40269.5	41851.5	663.315		535.28	29608.3	28382.4	28727.3	28978.8	28377.1	29334.3	274.083		535.08	60371.9	59271	59061.6	60081.5	59059.4	60295.2	76.6699		533.98	93734.2	81030.1	83402	85260.4	78778.2	92136	1598.25		535.08	61259.9	60328.4	60960.9	61236.8	60220.5	62085	-825.117		535.18	37269	36409.9	35887.6	35373.4
534.98	41971.3	41211.3	40653.7	40675.6	40266.4	42007.8	-36.4948		535.18	30164.2	28381.1	28732.9	29082.2	28375	29446.1	718.031		534.98	60631.8	59290.5	59061.4	60261.9	59057.4	60499	132.814		533.88	95978.1	81217.7	84819.6	86034.6	78764.2	94543.5	1434.66		534.98	62061.7	60325.6	61065.1	61495.2	60217.8	62450.4	-388.648		535.08	37536.1	36562.8	35921.7	35370.6
534.88	42719.1	41219.5	40717.3	40787.3	40263.1	42197.9	521.212		535.08	30089.9	28379.5	28740.2	29209.9	28372.7	29584.3	505.565		534.88	61105.8	59312.2	59062.5	60483.4	59055.3	60747.5	358.288		533.78	99121.9	81421.5	86601.5	86743.9	78748.1	97270.6	1851.27		534.88	63082.2	60322.3	61186.9	61818.2	60214.5	62898.5	183.675		534.98	37462.8	36741.5	35960.9	35367.5
534.78	42548.8	41227.7	40794.4	40926.4	40259.7	42429.2	119.595		534.98	29999.6	28377.8	28750.2	29366.3	28370	29754.3	245.278		534.78	60821.1	59336.1	59065.9	60752.6	59053	61048.6	-227.441		533.68	101455	81642.8	88809.7	87349.7	78729.4	100343	1111.31		534.78	63674.3	60318.5	61330.2	62217.5	60210.7	63444.9	229.415		534.88	37537.8	36950	36006.4	35364.3
534.68	42439	41235.8	40888	41097.9	40256	42709.8	-270.833		534.88	30211	28375.7	28763.8	29556.4	28366.9	29962.2	248.829		534.68	61374.4	59362.5	59073.1	61076.5	59050.5	61411.1	-36.729		533.58	105498	81883.1	91507.8	87820.9	78708	103796	1702.5		534.68	63878.3	60313.8	61499.7	62705.4	60206	64106.9	-228.569		534.78	37911.4	37193.4	36059.3	35360.7
534.58	43633.7	41243.5	41002.1	41307.4	40251.7	43049.5	584.217		534.78	31076	28373.5	28783.2	29785.6	28363.5	30215.3	860.79		534.58	61414.3	59391.6	59086.4	61461.8	59047.6	61844.6	-430.308		533.48	108859	82144.2	94757.1	88139.2	78683.7	107673	1186.36		534.58	64282.8	60308	61701.6	63294	60200.2	64903.2	-620.419		534.68	38111.7	37477	36121.2	35356.8
534.48	43760.1	41251	41142.1	41560.9	40247.1	43459.7	300.406		534.68	31108.9	28371.1	28810.7	30059.2	28359.8	30521.4	587.5		534.48	62470.7	59423.5	59109.8	61914.2	59044.1	62359.2	111.491		533.38	111963	82428.3	98613.4	88306.1	78656.4	112035	-72.0951		534.48	66377.4	60301.1	61944.6	63994.8	60193.3	65854	523.395		534.58	38974.5	37807.2	36193.9	35352.5
534.38	43991.3	41257.9	41314.3	41864.4	40241.8	43953	38.3591		534.58	31109.4	28368.4	28849.6	30382.3	28355.7	30889	220.412		534.38	63496.6	59458.5	59149.1	62438.1	59040	62965.7	530.875		533.28	115866	82736.9	103122	88348	78625.4	116956	-1090.18		534.38	67035.7	60292.9	62240.1	64816.8	60185.1	66979.6	56.0778		534.48	39152.7	38191.4	36279.8	35347.6
534.28	45060.3	41264.2	41527.3	42223.6	40235.7	44543.7	516.637		534.48	31264.6	28365.4	28904.3	30759	28351	31326.7	-62.059		534.28	63653.6	59497.1	59213.1	63035.2	59035.3	63674.9	-21.2805		533.18	121954	83072.2	108311	88316.5	78590.1	122520	-565.388		534.28	68394.6	60283	62602.5	65764.1	60175.2	68299.2	95.3469		534.38	39278.1	38637.7	36381.9	35342.1
534.18	45222	41270	41791.5	42643.9	40228.9	45247.5	-25.4989		534.38	32240.5	28362.2	28981.1	31192	28345.9	31843.4	397.158		534.18	64408.1	59539.5	59314.6	63702.6	59029.6	64497.4	-89.3169		533.08	128436	83436.8	114193	88137.5	78550.5	128666	-229.765		534.18	70367.8	60271.1	63051.1	66834.3	60163.3	69830	537.83		534.28	40288.7	39155.4	36503.8	35335.8
534.08	46126.1	41274.8	42119.9	43128.2	40221.1	46080.8	45.3126		534.28	32343.8	28358.6	29087.6	31681	28340.3	32446.6	-102.796		534.08	65339.1	59586.1	59471.5	64431.7	59023	65443.4	-104.232		532.98	133359	83832.9	120750	87762.6	78505.7	135334	-1975.3		534.08	71610.5	60257.4	63611.1	68015.6	60149.6	71585	25.4757		534.18	40854.2	39755.1	36649.8	35328.7
533.98	47503.8	41278.6	42528.7	43677.3	40212.1	47060.3	443.489		534.18	32951.2	28354.4	29233.7	32221.5	28333.8	33142	-190.885		533.98	66912.8	59637.6	59708.6	65206.6	59015.3	66522.2	390.647		532.88	140088	84263.2	127939	87210.8	78455.1	142503	-2414.73		533.98	72967.2	60241.4	64313.3	69282.2	60133.5	73569.9	-602.696		534.08	41944.4	40448.8	36824.9	35320.5
533.88	47862.5	41281.3	43037.3	44286.9	40201.8	48202	-339.487		534.08	34000.2	28349.6	29432.3	32803.2	28326.4	33932.4	67.8651		533.88	67949.4	59694.6	60059.2	66002.1	59006.6	67742.7	206.713		532.78	147903	84731.1	135684	86511	78398.4	150129	-2225.78		533.88	75892.2	60222.7	65196.3	70593	60114.8	75782.3	109.838		533.98	42905.9	41249.6	37034.6	35311
533.78	49807.4	41282.3	43669.6	44946.7	40189.6	49519.4	288.028		533.98	34388.8	28344.3	29699.7	33408.8	28318.2	34816.4	-427.635		533.78	68563.5	59757.7	60566.3	66783.3	58996.5	69114.4	-550.9		532.68	155789	85240.2	143874	85698.6	78335.3	158142	-2352.91		533.78	77927.1	60201.5	66306.4	71889.8	60093.5	78210.7	-283.534		533.88	44152.1	42172.4	37283.9	35300.1
533.68	51854.1	41281.5	44454.2	45638.2	40175.5	51022.9	831.244		533.88	34855.9	28338.2	30055.4	34012	28308.9	35787.9	-932.006		533.68	70495.1	59827.7	61284.3	67507.2	58984.9	70649.5	-154.392		532.58	163638	85793.9	152368	84811.6	78264.7	166444	-2806.19		533.68	80116.3	60177.2	67697.1	73098.7	60069.1	80834.8	-718.526		533.78	45349.8	43233.7	37575.6	35287.4
533.58	52933.6	41278.9	45425.3	46332.3	40159.4	52717.7	215.931		533.78	36140.5	28331.2	30523.3	34578.4	28298.2	36836.5	-695.987		533.58	72095.6	59905.5	62280.2	68125.2	58971.6	72367.7	-272.08		532.48	174681	86396.6	160993	83888.8	78186.5	174906	-224.329		533.58	83210	60149.3	69428.3	74135.3	60041	83630.8	-420.843		533.68	47223.9	44452.1	37907.6	35273
533.48	54385.5	41273.8	46622.3	46986.2	40140.7	54601	-215.526		533.68	37389.1	28323.3	31131.8	35067.9	28286.2	37950.6	-561.532		533.48	74122.2	59992.2	63632.4	68589.2	58956.5	74300.7	-178.481		532.38	181682	87053.3	169555	82965.6	78100.4	183374	-1691.76		533.48	86172	60117.9	71564.3	74915.1	60009.3	86578.7	-406.764		533.58	47978.4	45847.2	38266.1	35256.5
533.38	57003	41266.5	48091.2	47544.3	40119.5	56662.9	340.126		533.58	38593.3	28314.1	31913.5	35438.7	28272.4	39121.4	-528.135		533.38	76334.1	60088.8	65430	68858.2	58939.2	76498.6	-164.476		532.28	191777	87769.6	177840	82072.6	78006.3	191670	107.235		533.38	89645.8	60082.6	74169.6	75366	59973.5	89671.2	-25.3416		533.48	50921.3	47441	38621.3	35237.5
533.28	58693.9	41256.5	49883.4	47940.4	40095.5	58889.2	-195.351		533.48	40180.1	28303.5	32905.7	35654.5	28256.8	40350.2	-170.055		533.28	78427	60196.5	67769.6	68905.8	58919.3	79033.4	-606.314		532.18	199706	88551.8	185623	81233.7	77904.4	199600	105.77		533.28	92673.2	60043.1	77303.3	75440.9	59933.2	92920.9	-247.727		533.38	52883.4	49256.8	38923.8	35215.8
533.18	61640.2	41243.6	52055.8	48120.8	40068.5	61283.3	356.949		533.38	41170.5	28291.5	34149.3	35691.5	28239.1	41654.2	-483.758		533.18	82005.3	60316.9	70749.4	68718.2	58896.3	81991.7	13.5249		532.08	206134	89407.1	192671	80465.5	77795.3	206953	-819.053		533.18	96899.7	59999.7	81012.9	75126.3	59888.4	96362.1	537.561		533.28	54948.7	51319.6	39112.8	35191.3
533.08	63780.1	41227.4	54669.3	48114.7	40037.9	63935.7	-155.557		533.28	43268.8	28277.6	35687.7	35538.8	28218.8	43066.6	202.187		533.08	85915.6	60451.3	74462.3	68306.5	58869.7	85480.8	434.799		531.98	214382	90343	198735	79776.8	77678.9	213497	884.637		533.08	99760.2	59951.7	85325	74446.5	59838.3	100047	-286.515		533.18	57375.9	53655	39137.9	35163.5
532.98	66908.2	41207.8	57787.1	47937.1	40003.6	66924.7	-16.4972		533.18	45816.8	28261.7	37565.4	35207.7	28195.7	44643.4	1173.44		532.98	90350.1	60601.9	78986.6	67704.8	58838.9	89615.5	734.662		531.88	221208	91368.5	203544	79171.1	77556.5	218971	2236.89		532.98	105629	59899.6	90237.7	73460.1	59782.9	104032	1597.22		533.08	59946.1	56289.1	38980.9	35132.2
532.88	69690.1	41183.9	61470.7	47564.6	39964.9	70289.3	-599.191		533.08	48090.5	28243.4	39825.3	34728.2	28169.3	46458.3	1632.26		532.88	95130	60770.3	84374	66958.9	58802.9	94497.2	632.788		531.78	224959	92492.9	206802	78646	77428.7	223084	1875.31		532.88	109181	59843.6	95710.7	72245.8	59721.7	108357	824.394		532.98	63514.9	59247.2	38671.6	35097.2
532.78	74584.1	41155.5	65776.2	47030.3	39921.4	74119.1	464.95		532.98	51182.7	28222.4	42505.5	34141	28139.3	48590.3	2592.37		532.78	101267	60959.5	90639.1	66119.6	58761.4	100195	1071.92		531.68	229221	93726.9	208292	78195.9	77296.8	225621	3600.74		532.78	113825	59784.5	101659	70890.1	59654.8	113024	800.555		532.88	66071.6	62551.8	38268.9	35058
532.68	78366.7	41121.5	70747	46377.2	39872.1	78501.6	-134.933		532.88	53444.8	28198.5	45635.6	33489	28105.2	51112.6	2332.25		532.68	106930	61172.5	97747.7	65235.6	58713.8	106728	201.931		531.58	227826	95082.1	208349	77813	77162.6	226919	907.388		532.68	118186	59723.3	107950	69473.9	59581.6	117984	202.314		532.78	70046	66220.5	37832.3	35014.2
532.58	84312.9	41081.3	76406.6	45651.5	39816.1	83507.2	805.669		532.78	56728.3	28171.5	49231.7	32811.6	28066.9	54081	2647.34		532.58	113316	61412.6	105607	64347.5	58659.1	114049	-733.091		531.48	227185	96570.7	207123	77488.6	77027.6	227127	57.6512		532.58	122411	59661.8	114401	68065.6	59502.4	123123	-712.64		532.68	74079.1	70263.5	37404.7	34965.6
532.48	90344.2	41033.9	82747.8	44895	39752.5	89171.8	1172.39		532.68	60271.4	28141.1	53290.9	32140.3	28023.6	57525.1	2746.35		532.48	121895	61683.7	114060	63486.6	58596.5	122037	-141.459		531.38	224475	98205.4	204377	77213.4	76893.4	226009	-1533.33		532.48	127967	59602.4	120788	66716.9	59417	128274	-306.822		532.58	77132.9	74678.5	37009.2	34912.2
532.38	96669.7	40979.1	89722.4	44142.5	39680.9	95482.1	1187.56		532.58	64593	28107.2	57787.2	31498.1	27975.1	61442.2	3150.84		532.38	130430	61990.9	122885	62674.8	58525.6	130500	-70.0901		531.28	220370	99998.4	200203	76978.7	76761	223658	-3288.74		532.38	132149	59548.8	126860	65462.4	59325.2	133221	-1072.26		532.48	81016.9	79444.9	36653.5	34853.2
532.28	102439	40915.9	97227.2	43418.1	39600.3	102361	78.3939		532.48	68690.3	28069.3	62665.4	30899.4	27920.8	65792.5	2897.78		532.28	138371	62339.9	131804	61924.6	58445.8	139177	-805.786		531.18	217873	101961	194743	76776.3	76631.3	220218	-2345.69		532.28	136722	59505.5	132357	64321.5	59226.9	137730	-1007.86		532.38	85802.2	84518.2	36336.8	34788.4
532.18	110324	40844.4	105096	42737.6	39510.3	109657	667.34		532.38	72947.6	28027.4	67839.1	30351.5	27860.4	70497.3	2450.36		532.18	146500	62737.1	140490	61241.9	58356.7	147755	-1255.33		531.08	212642	104105	188177	76599.8	76505.1	215871	-3229.33		532.18	142171	59479.5	137038	63302.4	59122.5	141575	595.783		532.28	91102.5	89822.3	36054.6	34717.4
532.08	117212	40764.6	113091	42109.6	39411	117143	69.1585		532.28	77243.1	27981.3	73187.3	29856.4	27793.2	75438.7	1804.42		532.08	154597	63190.4	148593	60626.9	58258.3	155894	-1296.72		530.98	207245	106437	180713	76443.5	76383	210828	-3583.23		532.08	144831	59480.4	140717	62405.1	59012.8	144577	254.263		532.18	95944.1	95242.3	35800.2	34639.6
531.98	123250	40676.4	120907	41536.1	39301.7	124516	-1265.6		532.18	82890.3	27931.5	78557.9	29413	27719.3	80463.7	2426.63		531.98	163870	63709.2	155766	60077.1	58150.9	163250	620.343		530.88	201355	108960	172581	76302.8	76265	205314	-3958.52		531.98	147327	59520.3	143292	61623.5	58898.4	146639	687.806		532.08	101839	100621	35568	34555
531.88	131677	40579.9	128187	41015.6	39182.1	131418	259.059		532.08	86760.9	27878.4	83770.3	29017.5	27638.8	85388.6	1372.31		531.88	169875	64304.5	161682	59587.9	58035.6	169503	371.953		530.78	197002	111669	164013	76174.5	76151.3	199555	-2553.05		531.88	148678	59615.2	144784	60948.3	58780.6	147786	891.267		531.98	105328	105761	35352.8	34463.5
531.78	138445	40476.9	134555	40545.3	39053.3	137471	974.93		531.98	91047.2	27822.3	88624.6	28664.8	27551.3	90009.1	1038.05		531.78	173862	64988.2	166021	59153.2	57913	174337	-474.961		530.68	193118	114546	155242	76055.9	76041.9	193760	-641.696		531.78	149136	59785.6	145363	60368.9	58660.7	148196	940.223		531.88	110824	110431	35150.8	34365.5
531.68	142399	40368.9	139668	40120.6	38916.1	142325	74.1297		531.88	96209.9	27764.6	92914	28350.1	27457.5	94113.6	2096.23		531.68	178491	65774.7	168378	58767.6	57785	177350	1140.43		530.58	188417	117549	146482	75944.5	75936.3	188103	314.297		531.68	149414	60056.1	145371	59873.4	58539.5	148222	1192.54		531.78	113843	114392	34958.9	34261.6
531.58	146725	40257.7	143280	39736.5	38771.5	145731	993.925		531.78	98376.9	27707.1	96439.7	28068.7	27358.5	97498.6	878.357		531.58	178686	66680.2	168630	58425.9	57653.7	178428	257.224		530.48	185619	120611	137925	75838.9	75834.2	182707	2911.35		531.58	149103	60458	144652	59450.8	58418.5	147724	1379.36		531.68	117084	117431	34774.9	34152.5
531.48	148995	40146.9	145313	39389.2	38621.7	147605	1389.42		531.68	100063	27651.2	99025.4	27815.7	27254.5	99983.3	79.5903		531.48	177799	67721.6	167113	58122.8	57520.9	177916	-117.165		530.38	181671	123622	129738	75738.4	75735.7	177627	4044.1		531.48	145950	61029	142495	59090.9	58299.1	146017	-67.1191		531.58	120216	119404	34597.7	34039.3
531.38	149312	40040.4	145910	39075.2	38469.2	148087	1225.13		531.58	102980	27600	100536	27587.6	27147.4	101429	1551.23		531.38	176351	68917.2	163692	57853.7	57388.3	175686	664.822		530.28	176064	126424	122051	75642.4	75640.9	172836	3227.9		531.38	142359	61813.9	138998	58784.5	58182.5	143231	-872.338		531.48	119874	120282	34426.7	33923.3
531.28	147359	39941.9	144926	38791.3	38316.1	147027	332.049		531.48	101418	27556.6	100888	27381.8	27038.8	101748	-330.111		531.28	172294	70286.8	158540	57615.1	57258	171926	368.429		530.18	172395	128820	114962	75550.7	75549.9	168233	4162.5		531.28	138148	62865.3	134327	58523.8	58070	139576	-1428.18		531.38	120419	120072	34261.3	33805.6
531.18	143722	39856	141758	38534.7	38164.9	143819	-97.156		531.38	100335	27524.5	100053	27195.6	26930.4	100912	-576.84		531.18	167084	71850.1	151915	57403.5	57131.7	166906	178.203		530.08	166931	130606	108536	75463.5	75463	163679	3252.25		531.18	133358	64242.8	128700	58301.6	57962.6	135320	-1961.34		531.28	119516	118325	34102.5	33688.2
531.08	139617	39787.9	136636	38304.1	38018.2	138691	925.815		531.28	97724.2	27507.4	98068	27027.3	26823.5	98955.6	-1231.37		531.08	160547	73625.6	144137	57215.5	57010.2	160957	-409.847		529.98	162436	131654	102804	75381.1	75380.9	159077	3358.08		531.08	129827	66011.5	122367	58111.8	57860.7	130769	-942.034		531.18	115399	115094	33951	33572.9
530.98	131909	39742.1	129931	38097.7	37878.3	132014	-105.723		531.18	94039.8	27510.3	95034.3	26875.9	26720.5	95979.5	-1939.74		530.98	155424	75630.2	135560	57048.9	56895.1	154449	974.355		529.88	155146	132014	97773.5	75303.8	75303.7	154484	661.814		530.98	124937	68239.3	115593	57948.5	57764	126253	-1315.68		531.08	112265	110636	33807.3	33461
530.88	124910	39723.4	122092	37913.8	37746.6	124236	673.837		531.08	89634.5	27537.2	91100.7	26739.7	26622	92133.7	-2499.17		530.88	146911	77874.5	126551	56901.2	56786.9	147753	-841.724		529.78	147679	131942	93424.8	75232.4	75232.3	150134	-2454.99		530.88	122125	70991.8	108637	57806.6	57672.4	122090	34.8986		530.98	106559	105278	33672.9	33354.6
530.78	116943	39736.5	113582	37751.6	37625.1	115820	1123.08		530.98	85355.2	27593.5	86453.3	26618.1	26529.6	87605.8	-2250.55		530.78	140842	80358.8	117457	56769.9	56685.6	141214	-372.372		529.68	140054	130266	89721.7	75167	75166.9	144821	-4767.17		530.78	119184	74322.4	101740	57682.1	57585.3	118574	609.849		530.88	100212	99357.9	33548.1	33254.8
530.68	107302	39785.2	104832	37609.8	37514.7	107198	104.311		530.88	79376.1	27684.3	81297.5	26510.2	26444.2	82603.7	-3227.6		530.68	135484	83066.1	108588	56652.6	56591	135125	359.153		529.58	133508	126637	86614.6	75108.3	75108.3	138144	-4635.93		530.68	116213	78258.4	95108.6	57571.1	57501.9	115934	278.411		530.78	95194.9	93187.3	33433.3	33162.1
530.58	99315.4	39871.6	96202.4	37486.2	37415.3	98729.6	585.89		530.78	73718.5	27814.3	75842.2	26415.2	26366.3	77339.2	-3620.7		530.58	130186	85952.7	100203	56547.9	56503.2	129697	488.841		529.48	124769	121739	84044.6	75056.2	75056.1	130727	-5958.88		530.58	115539	82779.4	88909.1	57470.3	57421.3	114316	1223.04		530.68	88816.2	87025.1	33329.2	33077.7
530.48	92492.3	39997	87973.6	37379.7	37327.2	90695.9	1796.4		530.68	67939.9	27987.2	70285.4	26332.1	26296.1	72012.4	-4072.56		530.48	124227	88934.2	92494.9	56453.2	56421	125040	-813.149		529.38	118563	116303	81948.7	75010.4	75010.4	123242	-4678.28		530.48	114022	87790.7	83260.6	57377	57342.6	113743	279.002		530.58	81475.7	81066.3	33235.6	33001.8
530.38	84164.9	40160	80341.5	37288.8	37250.3	83289.7	875.248		530.58	63134.1	28204.2	64803.3	26260.4	26234.1	66799.6	-3665.49		530.38	121320	91875.2	85593.8	56366.8	56343.8	121148	171.639		529.28	112154	110905	80263	74970.7	74970.7	116198	-4043.25		530.38	114737	93094.3	78237.3	57288.9	57265	114091	646.501		530.48	75529.6	75444.6	33152	32934.2
530.28	76737.7	40354.4	73424.6	37211.6	37183.5	76623.6	114.113		530.48	57363.1	28460.3	59542	26199	26179.9	61841.5	-4478.43		530.28	117604	94585.7	79566.6	56287.3	56271.1	117898	-293.854		529.18	106229	105899	78925.8	74937	74937	109887	-3658.5		530.28	114793	98367.5	73870.4	57203.9	57187.3	115067	-274.138		530.38	69785.8	70242	33078.3	32874.9
530.18	70820.4	40569.6	67278.7	37146.3	37125.9	70742.7	77.7011		530.38	52679.2	28741.6	54614.4	26146.8	26133.1	57236.6	-4557.43		530.18	115549	96838.9	74426	56213.7	56202.3	115074	475.127		529.08	100124	101447	77879.1	74908.3	74908.3	104418	-4293.93		530.18	115802	103167	70155.6	57120.6	57109.2	116225	-422.473		530.28	64652.5	65498	33013.4	32823.1
530.08	66362.8	40789.3	61911	37091.7	37077.1	65637.8	725.008		530.28	48481	29020.5	50099.1	26102.5	26092.7	53036.6	-4555.62		530.08	111831	98423.7	70139.3	56144.4	56136.4	112435	-603.417		528.98	96696.4	97589.4	77070.6	74884.3	74884.3	99775.8	-3079.42		530.08	117006	106976	67060.4	57038.4	57030.7	117013	-6.70664		530.18	61166	61222.3	32956.5	32778
529.98	61304.6	40990.8	57293.3	37046.2	37035.7	61258.8	45.7589		530.18	45669.2	29256.4	46043.6	26065.4	26058.5	49248.4	-3579.13		529.98	110837	99233.6	66642.2	56079.2	56073.7	109808	1028.98		528.88	92525	94296.2	76454.4	74864.4	74864.4	95886.1	-3361.12		529.98	115335	109301	64532.1	56957.3	56952.1	116886	-1550.48		530.08	56868.9	57404.1	32906.7	32738.9
529.88	57008.1	41148.2	53374.1	37008.2	37000.8	57528.8	-520.696		530.08	42183.3	29402.3	42467.2	26034.4	26029.6	45844.8	-3661.48		529.88	107004	99324.5	63848.9	56017.9	56014.1	107163	-158.705		528.78	88920.9	91506.3	75990.7	74848.2	74848.2	92648.8	-3727.95		529.88	114531	109800	62505.6	56877.4	56874	115435	-904.239		529.98	53220.8	54019.7	32863.1	32705.3
529.78	53722.2	41237.3	50088.3	36976.6	36971.4	54359.4	-637.175		529.98	39339.3	29420.8	39366.6	26008.5	26005.1	42785.7	-3446.46		529.78	102994	98089.6	61663.1	55960.6	55958.1	103797	-802.816		528.68	85827.5	89149.8	75646.1	74834.8	74834.8	89961.1	-4133.54		529.78	112848	108387	60910.8	56799.8	56797.6	112502	346.111		529.88	50166.3	51037.3	32824.9	32676
529.68	51208.9	41241.1	47364.7	36950.3	36946.7	51662.7	-453.813		529.88	37524.9	29301.2	36721	25986.5	25984.2	40040.3	-2515.47		529.68	99260.1	95394.1	59986.3	55907.6	55905.9	99476.2	-216.134		528.58	84556.2	87159.7	75393.1	74823.9	74823.9	87729	-3172.79		529.68	108883	105258	59677.9	56726	56724.5	108213	670.598		529.78	48296	48422.5	32791.6	32651
529.58	49479.7	41113.3	45130.8	36928.2	36925.7	49320.9	158.849		529.78	36099.5	29065.3	34497.5	25968.2	25966.6	37597.8	-1498.28		529.58	94507.6	91693.1	58724.9	55859.4	55858.3	94560.9	-53.3266		528.48	83009.6	85476.1	75209.5	74814.8	74814.8	85870.8	-2861.16		529.58	104037	100834	58740.8	56657.1	56656.1	102920	1117.62		529.68	45904.7	46139.4	32762.3	32629.3
529.48	47831.9	40847.7	43316.7	36909.5	36907.8	47258.3	573.565		529.68	34185.1	28755.2	32655.3	25952.8	25951.7	35459.8	-1274.71		529.48	89613.7	87498.4	57793.7	55816.4	55815.6	89477.2	136.521		528.38	82113.1	84047.8	75077.7	74807.3	74807.3	84318.2	-2205.09		529.48	97975.5	95634.9	58040.4	56594.4	56593.8	97082.1	893.438		529.58	44528.4	44152.9	32736.4	32610.4
529.38	46089.4	40478.6	41857.4	36893.5	36892.4	45444.9	644.577		529.58	33126.6	28415.4	31149.3	25939.5	25938.8	33626.7	-500.097		529.38	84850.1	83240.4	57118.5	55778.3	55777.8	84581.7	268.468		528.28	80185.9	82831.9	74984.1	74801	74801	83014.9	-2828.96		529.38	91401	90158.9	57525.5	56539.1	56538.7	91146.1	254.849		529.48	42626.5	42430.2	32713.5	32594
529.28	44867.9	40048.7	40694.5	36879.8	36879	43864.9	1003.05		529.48	32677.2	28080.8	29934.5	25928.2	25927.7	32088.1	589.078		529.28	80956.5	79211	56637.4	55745.1	55744.8	80103.9	852.619		528.18	78839.2	81792.9	74918.2	74795.8	74795.8	81915.3	-3076.18		529.28	85795.3	84804.5	57153	56491.4	56491.2	85466.5	328.806		529.38	41545.5	40940.5	32693.2	32579.7
529.18	43659.7	39598.5	39775.9	36868	36867.5	42507.4	1152.25		529.38	31283.6	27772.4	28966.8	25918.4	25918.1	30821.4	462.203		529.18	77194.1	75568.7	56300.3	55716.8	55716.6	76152.6	1041.51		528.08	78952.9	80901.9	74872.4	74791.4	74791.4	80982.8	-2029.9		529.18	80209.3	79842.9	56887.7	56451.6	56451.4	80279.3	-70.0754		529.28	40354.5	39656.1	32675.3	32567.4
529.08	42903.4	39160.4	39057.1	36858.2	36857.9	41360	1543.37		529.28	30782.4	27499.3	28205.2	25910	25909.8	29794.9	987.478		529.08	72900.8	72373.5	56067.6	55692.8	55692.7	72748.5	152.279		527.98	77983.7	80135	74840.7	74787.9	74787.9	80187.9	-2204.19		529.08	74948.9	75426.5	56701.8	56419.2	56419.1	75709.3	-760.371		529.18	38554.2	38551.8	32659.7	32556.9
528.98	41013.2	38755.9	38499.5	36850.1	36849.8	40405.7	607.468		529.18	29945.4	27263.5	27613.1	25902.8	25902.7	28974.1	971.311		528.98	70483.8	69625	55909.4	55672.9	55672.8	69861.7	622.098		527.88	77838.6	79472.5	74818.9	74784.8	74784.8	79506.6	-1667.96		528.98	70307.4	71614.9	56573.3	56393.2	56393.1	71795.1	-1487.62		529.08	37841.5	37604.6	32645.8	32547.8
528.88	40350.3	38396.5	38070.7	36843.4	36843.3	39624	726.204		529.08	28877.2	27062.8	27158.2	25896.9	25896.8	28324.3	552.82		528.88	66035.6	67290.1	55803	55656.5	55656.5	67436.7	-1401.07		527.78	77279.1	78898.1	74803.8	74782.1	74782.1	78919.9	-1640.79		528.88	67555.5	68404.7	56485.3	56372.5	56372.5	68517.5	-962.02		528.98	37473.4	36794.4	32633.6	32540.1
528.78	39686.2	38086.4	37743.8	36837.9	36837.8	38992.4	693.782		528.98	28717.9	26893.1	26812.5	25891.8	25891.7	27813.9	903.982		528.78	65453	65322.3	55732.6	55643.4	55643.3	65411.6	41.4073		527.68	77060.6	78398.8	74793.4	74779.7	74779.7	78412.5	-1351.96		528.78	65624.1	65754.2	56425.7	56356.3	56356.2	65823.7	-199.648		528.88	36565.8	36103.2	32622.9	32533.6
528.68	39580	37825	37496.6	36833.4	36833.4	38488.3	1091.7		528.88	28289.7	26750.1	26553	25887.7	25887.6	27415.5	874.247		528.68	62415.2	63671.8	55686	55632.6	55632.6	63725.2	-1310		527.58	76770	77963.4	74786.1	74777.6	74777.6	77971.9	-1201.98		528.68	63870.9	63602.1	56385.3	56343.2	56343.2	63644.2	226.706		528.78	36042.3	35515.1	32613.4	32528
528.58	39404	37608.6	37311.3	36829.7	36829.7	38090.3	1313.72		528.78	27442.8	26629.6	26360.2	25884.3	25884.3	27105.5	337.271		528.58	61964.8	62291.8	55655.4	55624.1	55624.1	62323.1	-358.295		527.48	76750.1	77582.8	74781	74775.8	74775.8	77588.1	-838.027		528.58	63004	61879.9	56357.7	56332.7	56332.7	61904.9	1099.1		528.68	34861.3	35015.9	32605	32523.3
528.48	38329.1	37432.2	37173.5	36826.6	36826.6	37779.2	549.969		528.68	27334.3	26527.6	26218.4	25881.5	25881.5	26864.6	469.759		528.48	60620.5	61139.8	55635.2	55617.2	55617.2	61157.8	-537.323		527.38	76189	77249.6	74777.5	74774.3	74774.3	77252.8	-1063.78		528.48	60718.3	60519.7	56338.9	56324.3	56324.3	60534.4	183.957		528.58	34926.4	34593.5	32597.5	32519.3
528.38	38202.2	37290.2	37071.7	36823.9	36823.9	37538.1	664.102		528.58	27338.9	26441	26115	25878.9	25878.9	26677.1	661.739		528.38	58849.3	60179.4	55621.9	55611.7	55611.7	60189.7	-1340.34		527.28	75434.5	76957	74774.9	74772.9	74772.9	76958.9	-1524.48		528.38	59813.6	59458.6	56326	56317.6	56317.6	59467	346.641		528.48	34856.1	34236.9	32591	32515.9
528.28	38075.5	37177.5	36997.4	36821.8	36821.8	37353.1	722.404		528.48	27739.2	26367.2	26040.6	25876.8	25876.8	26531.1	1208.06		528.28	59030.8	59379.3	55612.6	55606.9	55606.9	59385	-354.157		527.18	76018.2	76699.8	74772.9	74771.8	74771.8	76700.9	-682.735		528.28	59106.9	58640.1	56316.9	56312.1	56312.1	58644.8	462.033		528.38	34068.8	33937	32585.2	32513.2
528.18	37653.4	37088.9	36943.5	36820.1	36820.1	37212.3	441.1		528.38	26734.1	26304.1	25987.4	25874.8	25874.8	26416.6	317.451		528.18	58942.5	58713.1	55606	55602.9	55602.9	58716.2	226.231		527.08	75763.9	76473.2	74771.4	74770.8	74770.8	76473.9	-710.002		528.18	59334.5	58016	56310.6	56308	56308	58018.7	1315.82		528.28	33717.2	33685.3	32580.1	32510.9
528.08	37748.7	37020	36904.8	36818.8	36818.8	37106	642.635		528.28	26742.6	26249.8	25949.7	25873.1	25873.1	26326.3	416.288		528.08	58658.1	58159.1	55601.1	55599.5	55599.5	58160.7	497.321		526.98	76197.4	76273.4	74770.2	74769.9	74769.9	76273.8	-76.3814		528.08	58012.4	57545.3	56306	56304.6	56304.6	57546.7	465.668		528.18	33351.9	33475	32575.7	32509.2
527.98	37174.2	36966.9	36877.1	36817.6	36817.6	37026.4	147.861		528.18	26531.4	26203.1	25923.3	25871.8	25871.8	26254.6	276.792		527.98	57913.2	57698.4	55597.1	55596.2	55596.2	57699.3	213.994		526.88	75551.6	76096.7	74769	74768.8	74768.8	76097	-545.312		527.98	57751.2	57194	56302.7	56302	56302	57194.8	556.436		528.08	32764.3	33299.8	32572	32508
527.88	37516.8	36926.4	36857.4	36816.7	36816.7	36967.1	549.614		528.08	26265.4	26162.7	25905	25870.7	25870.7	26197.1	68.3397		527.88	58188.9	57315.9	55593.6	55593.2	55593.2	57316.3	872.556		526.78	76002	75940.7	74768.1	74768	74768	75940.8	61.1479		527.88	57145.3	56934.7	56300.3	56299.9	56299.9	56935.1	210.128		527.98	32786.1	33154.1	32568.7	32507.1
527.78	37392.9	36895.8	36843.5	36815.9	36815.9	36923.5	469.433		527.98	26758.6	26127.5	25892.3	25869.6	25869.6	26150.2	608.373		527.78	57762.1	56998.9	55590.9	55590.6	55590.6	56999.1	762.983		526.68	75157.5	75802.7	74767.2	74767.2	74767.2	75802.7	-645.244		527.78	56925.3	56745.7	56298.8	56298.6	56298.6	56745.9	179.35		527.88	33436.9	33033.2	32565.5	32506.1
527.68	37126.2	36872.7	36833.7	36815.1	36815.1	36891.4	234.811		527.88	26638.4	26096.9	25883.5	25868.7	25868.7	26111.7	526.689		527.68	56925	56736.9	55588.8	55588.7	55588.7	56737.1	187.921		526.58	75307.1	75680.5	74766.5	74766.4	74766.4	75680.5	-373.397		527.68	56575.1	56609.3	56297.8	56297.7	56297.7	56609.4	-34.3439		527.78	33675	32933.3	32562.4	32505.2
527.58	37619.5	36855.6	36826.9	36814.4	36814.4	36868	751.421		527.78	26301.9	26070	25877.4	25867.8	25867.8	26079.6	222.314		527.58	55936.8	56520.5	55586.9	55586.8	55586.8	56520.6	-583.815		526.48	75829.2	75572.4	74765.8	74765.8	74765.8	75572.4	256.822		527.58	56516.9	56511.9	56297	56296.9	56296.9	56511.9	4.99546		527.68	33134.7	32850.6	32559.3	32504.2
527.48	36881	36843	36822.1	36813.9	36813.9	36851.3	29.7241		527.68	26403.7	26046.3	25873.1	25866.9	25866.9	26052.5	351.258		527.48	57388.4	56342.5	55585.6	55585.5	55585.5	56342.5	1045.86		526.38	74946.7	75476.7	74765.3	74765.3	74765.3	75476.7	-530.051		527.48	57007.1	56442.9	56296.3	56296.2	56296.2	56442.9	564.187		527.58	33335.9	32782.4	32556.2	32503
527.38	36940	36833.8	36818.8	36813.4	36813.4	36839.2	100.848		527.58	26183.1	26025.6	25870.1	25866.2	25866.2	26029.5	153.649		527.38	55852.9	56196.4	55584.6	55584.6	55584.6	56196.4	-343.519		526.28	75489.8	75391.8	74764.7	74764.7	74764.7	75391.8	98.0169		527.38	57093.2	56394.5	56295.6	56295.5	56295.5	56394.5	698.678		527.48	33257.5	32726.5	32553.2	32501.8
527.28	37303.4	36827	36816.4	36812.8	36812.8	36830.5	472.906		527.48	26161.6	26007.5	25868.3	25865.9	25865.9	26010	151.666		527.28	56150.6	56076.4	55583.5	55583.5	55583.5	56076.4	74.1944		526.18	75748.6	75316.4	74763.9	74763.9	74763.9	75316.5	432.179		527.28	56838.5	56360.8	56294.7	56294.7	56294.7	56360.8	477.661		527.38	33332.5	32680.9	32550.6	32500.9
527.18	37129.1	36822.2	36814.8	36812.5	36812.5	36824.5	304.632		527.38	25523.1	25991.5	25867	25865.5	25865.5	25993.1	-469.962		527.18	57241.6	55978.2	55582.4	55582.4	55582.4	55978.2	1263.45		526.08	75833.4	75249.8	74763.4	74763.3	74763.3	75249.8	583.586		527.18	57028	56337.6	56294	56294	56294	56337.6	690.38		527.28	32729.3	32643.9	32548.2	32500.2
527.08	37007.5	36818.8	36813.6	36812.2	36812.2	36820.3	187.206		527.28	26239.8	25977.4	25866.2	25865.3	25865.3	25978.4	261.454		527.08	56197	55898.2	55581.6	55581.6	55581.6	55898.2	298.799		525.98	75113	75190.6	74762.6	74762.6	74762.6	75190.6	-77.5822		527.08	56287.6	56321.9	56293.4	56293.4	56293.4	56321.9	-34.2811		527.18	32518	32613.9	32546	32499.5
526.98	36819.9	36816.4	36812.9	36812	36812	36817.3	2.53426		527.18	26128.3	25965	25865.7	25865.1	25865.1	25965.6	162.7		526.98	56437.5	55833	55580.6	55580.6	55580.6	55833	604.447		525.88	75568	75138.2	74762	74762	74762	75138.2	429.846		526.98	56526.8	56311.3	56292.9	56292.9	56292.9	56311.3	215.572		527.08	32985	32589.8	32544.1	32499.1
526.88	36622.1	36814.7	36812.3	36811.7	36811.7	36815.3	-193.14		527.08	25736.8	25954.1	25865.4	25865.1	25865.1	25954.5	-217.62		526.88	56344.5	55780	55579.5	55579.5	55579.5	55780	564.448		525.78	75143.6	75091.7	74761.3	74761.3	74761.3	75091.7	51.9376		526.88	56698.7	56304.2	56292.5	56292.5	56292.5	56304.2	394.526		526.98	32584.6	32570.5	32542.4	32498.8
526.78	37325	36813.4	36811.8	36811.4	36811.4	36813.8	511.212		526.98	25855.4	25944.2	25865	25864.8	25864.8	25944.4	-89.0386		526.78	56538.4	55737.3	55578.6	55578.6	55578.6	55737.3	801.086		525.68	75937.1	75050.8	74760.9	74760.9	74760.9	75050.8	886.355		526.78	56390.6	56299.6	56292.2	56292.2	56292.2	56299.6	90.9214		526.88	32554.2	32555.1	32540.9	32498.7
526.68	37277.9	36812.5	36811.5	36811.3	36811.3	36812.8	465.153		526.88	26190.9	25935.3	25864.7	25864.6	25864.6	25935.4	255.5		526.68	56371.1	55702.8	55577.7	55577.7	55577.7	55702.8	668.33		525.58	74530.2	75014.6	74760.4	74760.4	74760.4	75014.6	-484.352		526.68	56480.6	56296.7	56292.1	56292.1	56292.1	56296.7	183.889		526.78	32543.3	32542.7	32539.4	32498.5
526.58	36664.7	36811.8	36811.1	36811	36811	36811.9	-147.259		526.78	26295.3	25927.4	25864.5	25864.4	25864.4	25927.5	367.772		526.58	56237	55675	55576.8	55576.8	55576.8	55675	561.99		525.48	74913.7	74982.6	74760.1	74760.1	74760.1	74982.6	-68.9809		526.58	55826.8	56294.6	56291.8	56291.8	56291.8	56294.6	-467.799		526.68	32500.1	32533	32538	32498.3
526.48	37178.1	36811.1	36810.6	36810.6	36810.6	36811.2	366.935		526.68	25851	25920.5	25864.3	25864.3	25864.3	25920.5	-69.4631		526.48	56449.5	55652.8	55576	55576	55576	55652.8	796.79		525.38	75329.7	74954.3	74759.6	74759.6	74759.6	74954.3	375.39		526.48	57315.1	56293.1	56291.3	56291.3	56291.3	56293.1	1022.02		526.58	32762.4	32525.2	32536.7	32498.2
526.38	37104.3	36810.6	36810.3	36810.3	36810.3	36810.6	293.609		526.58	25569.9	25914.2	25864.1	25864.1	25864.1	25914.2	-344.356		526.38	55891.8	55634.9	55575.2	55575.2	55575.2	55634.9	256.846		525.28	75917.4	74929.4	74759.2	74759.2	74759.2	74929.4	988.02		526.38	57000.7	56291.9	56290.9	56290.9	56290.9	56291.9	708.825		526.48	32599.5	32518.9	32535.4	32498
526.28	36844.5	36810.1	36809.9	36809.9	36809.9	36810.1	34.3802		526.48	25890.4	25912.4	25867.8	25867.8	25867.8	25912.5	-22.0896		526.28	56672.2	55620.7	55574.4	55574.4	55574.4	55620.7	1051.47		525.18	74923.5	74907.4	74758.9	74758.9	74758.9	74907.4	16.0112		526.28	56629.2	56290.9	56290.3	56290.3	56290.3	56290.9	338.287		526.38	32780.4	32514	32534.1	32497.8
526.18	37616.6	36809.5	36809.4	36809.4	36809.4	36809.6	807.041		526.38	25714	25911.3	25871.5	25871.5	25871.5	25911.3	-197.22		526.18	56099.4	55609.4	55573.7	55573.7	55573.7	55609.4	489.987		525.08	74525.4	74888.1	74758.6	74758.6	74758.6	74888.1	-362.699		526.18	56737.2	56289.9	56289.5	56289.5	56289.5	56289.9	447.338		526.28	32586.2	32510	32532.8	32497.6
526.08	36963.8	36809.2	36809.1	36809.1	36809.1	36809.2	154.655		526.28	26454.9	25910.6	25875.2	25875.2	25875.2	25910.6	544.275		526.08	56029.1	55600.6	55573.1	55573.1	55573.1	55600.6	428.526		524.98	74828.2	74871.1	74758.3	74758.3	74758.3	74871.1	-42.894		526.08	56681.3	56289.2	56289	56289	56289	56289.2	392.091		526.18	32717.6	32506.9	32531.6	32497.3
525.98	36650.4	36808.8	36808.7	36808.7	36808.7	36808.8	-158.354		526.18	26429	25910.4	25878.9	25878.9	25878.9	25910.4	518.586		525.98	55771.2	55593.6	55572.5	55572.5	55572.5	55593.6	177.684		524.88	75025.6	74882.2	74784.1	74784.1	74784.1	74882.2	143.381		525.98	56220	56289	56288.8	56288.8	56288.8	56289	-69.0102		526.08	32571.9	32504.5	32530.6	32497.2
525.88	37317.5	36808.3	36808.2	36808.2	36808.2	36808.3	509.219		526.08	26331.8	25910.6	25882.6	25882.6	25882.6	25910.6	421.201		525.88	55891.6	55588	55571.9	55571.9	55571.9	55588	303.627		524.78	74489.1	74895.1	74809.9	74809.9	74809.9	74895.1	-406.013		525.88	55874.1	56288.7	56288.6	56288.6	56288.6	56288.7	-414.591		525.98	32337	32511	32537.9	32505.4
525.78	37235.7	36808.1	36808.1	36808	36808	36808.1	427.642		525.98	25979.7	25911.2	25886.2	25886.2	25886.2	25911.2	68.5818		525.78	56630.2	55583.5	55571.4	55571.4	55571.4	55583.5	1046.67		524.68	75770	74909.5	74835.6	74835.6	74835.6	74909.5	860.419		525.78	56889.4	56288.6	56288.5	56288.5	56288.5	56288.6	600.82		525.88	32273.4	32517.9	32545.2	32513.7
525.68	36511.6	36808	36808	36808	36808	36808	-296.327		525.88	26244.8	25912.1	25889.9	25889.9	25889.9	25912.1	332.756		525.68	56033	55580.1	55570.9	55570.9	55570.9	55580.1	452.872		524.58	75551.3	74925.4	74861.4	74861.4	74861.4	74925.4	625.831		525.68	56046.2	56302.2	56302.2	56302.2	56302.2	56302.2	-256.028		525.78	32981.3	32525.1	32552.6	32521.9
525.58	36657.2	36807.8	36807.8	36807.8	36807.8	36807.8	-150.59		525.78	25758.6	25913.3	25893.6	25893.6	25893.6	25913.3	-154.655		525.58	55551.3	55577.5	55570.6	55570.6	55570.6	55577.5	-26.205		524.48	75694	74942.6	74887.2	74887.2	74887.2	74942.6	751.482		525.58	56413	56315.9	56315.9	56315.9	56315.9	56315.9	97.0825		525.68	32838.2	32532.5	32560.1	32530.1
525.48	37036.4	36807.7	36807.7	36807.7	36807.7	36807.7	228.693		525.68	25458	25914.8	25897.3	25897.3	25897.3	25914.8	-456.721		525.48	55291.2	55575.5	55570.3	55570.3	55570.3	55575.5	-284.278		524.38	74926	74960.8	74912.9	74912.9	74912.9	74960.8	-34.7721		525.48	56943.9	56329.6	56329.6	56329.6	56329.6	56329.6	614.301		525.58	32522.7	32540.2	32567.5	32538.4
525.38	36728.1	36847.6	36847.6	36847.6	36847.6	36847.6	-119.467		525.58	26326.1	25916.5	25901	25901	25901	25916.5	409.666		525.38	55674.7	55574	55570.2	55570.2	55570.2	55574	100.697		524.28	74696.3	74980	74938.7	74938.7	74938.7	74980	-283.702		525.38	56814.4	56343.3	56343.3	56343.3	56343.3	56343.3	471.099		525.48	32829.1	32548	32575	32546.6
525.28	37105.2	36887.5	36887.5	36887.5	36887.5	36887.5	217.788		525.48	26061.1	25962.1	25948.4	25948.4	25948.4	25962.1	98.9903		525.28	55763.6	55579.3	55576.5	55576.5	55576.5	55579.3	184.234		524.18	75064.4	75000	74964.4	74964.4	74964.4	75000	64.3565		525.28	55998.1	56356.9	56356.9	56356.9	56356.9	56356.9	-358.869		525.38	32906.1	32555.8	32582.5	32554.8
525.18	36798.7	36927.3	36927.3	36927.3	36927.3	36927.3	-128.642		525.38	26038.6	26120.6	26108.5	26108.5	26108.5	26120.6	-82.0516		525.18	55481	55731.8	55729.7	55729.7	55729.7	55731.8	-250.776		524.08	74929.2	75020.8	74990.2	74990.2	74990.2	75020.8	-91.5912		525.18	56777.1	56370.6	56370.6	56370.6	56370.6	56370.6	406.475		525.28	32305.8	32563.8	32590.1	32563.1
525.08	37077.2	0	0	0	0	37077.2	-0.000336733											525.08	55999.3	0	0	0	0	56000.9	-1.54103		523.98	75270.9	0	0	0	0	75297.2	-26.3137		525.08	55893	0	0	0	0	55893	-0.000493576		525.18	32211.2	0	0	0
			41467.9
			41490.8
			41320.2
			41286.5
			41261.5
			41224.1
			41004.6
			40889.9
			40762.3
			40784.5
			40844.7
			40861.3
			40909
			40982.3
			41058.5
			41140.3
			41229.2
			41322.7
			41422.9
			41529.4
			41643.9
			41766.1
			41895.3
			42034.1
			42182.6
			42341.2
			42512
			42694.5
			42891.6
			43105.1
			43336.2
			43590.1
			43872.3
			44189.6
			44553.9
			44979.5
			45486
			46101.9
			46860.1
			47804.7
			48990.7
			50481.4
			52347.8
			54669.4
			57525.2
			60992.7
			65135.3
			69997.5
			75589.8
			81887.2
			88812.4
			96238.5
			103985
			111824
			119487
			126684
			133125
			138537
			142693
			145432
			146672
			146341
			144148
			140164
			134588
			127693
			119805
			111272
			102442
			93643.3
			85157.4
			77211.5
			69975
			63551.9
			57987.7
			53278.5
			49383.4
			46231.7
			43735.2
			41798.5
			40325.9
			39228.5
			38426.9
			37852.4
			37448.3
			37168.9
			36980.5
			36854.9
			36772.7
			36719.2
			36684.6
			36663.4
			36649.9
			36641.4
			36636.1
			36632.5
			36630.6
			36628.8
			36627.4
			36626.6
			36625.2
			36624.8
			36624.4
			36623.5
			36622.9
			36622.4
			36622.1
			36636.3
			36650.5
			36664.7
			37178.1
			37104.3
			36844.5
			37616.6
			36963.8
			36650.4
			37317.5
			37235.7
			36511.6
			36657.2
			37036.4
			36728.1
			37105.2
			36798.7
			37077.2
[truncated: 2 more columns]

## Sheet: Fig. 2a
		HCOOH (μmol g-1 )		CO (μmol g-1 )			H2O2 (μmol g-1 )			STC conversion efficiency (η%)
Date	X-axis	Y-axis	Error bar	Y-axis	X-axis	Error bar	Y-axis	Error bar	X-axis	Y-axis	Error bar
Jan. 10th	2	1177.85	36.7	174.88	2	10.4	987.76	26.7	2	0.03733	0.0025
Jan. 12th	4	1218.33	40.2	123.44	4	8.25	1115.36	30.2	4	0.03911	0.0036
Jan. 13th	6	1416.6	42.65	147.76	6	9.1	1259.36	52.65	6	0.04047	0.0029
Jan. 11th	8	1589.96	51.344	246.56	8	12.33	1280.96	61.344	8	0.0372	0.0031

## Sheet: Fig. 2b
Sample		HCOOH (μmol g-1h-1 )	Y-error	CO (μmol g-1h-1 )	Y-error		H2O2 (μmol g-1h-1 )	Y-error	O2 (μmol g-1h-1 )	Y-error
Blank	2	0	0	0	0	2	0	0	0
M68N	4	16.72	2.1	8.96	2.19324	4	21.4	1.73153	0
M68N@In-TCPP	6	121.11	6.38	22.42	2.768	6	119.3	2.8226	5.67	2.28
M68N@In-TCPP in Ar	8	0	0	0		8	21.93	1.389	0
M68N+In-TCPP	10	10.93	2.12	10.78	1.13788	10	20.56	2.8569	0
In-TCPP	12	15.86	1.75	5.03	1.79678	12	0	0	2.7687	1.1

## Sheet: Fig. 2c
13CO			12CO			Insert GC-CO
X-axis	Y-axis		X-axis	Y-axis		X-axis	Y-axis
m/z	Intensity (a.u.)		m/z	Intensity (a.u.)		Time (min)	Intensity (a.u.)
2.1	1086.99		2.4	207.86		0.089	66150.7
6.4	237.305		5	8.23433		0.09	66013.2
7	15.639		5.6	14.1233		0.091	65888
9	207.126		6.2	146.246		0.092	65775
9.7	102.434		8.8	112.703		0.093	65674.4
10.4	248.359		9.4	8.71362		0.095	65586.1
11.5	334.476		10.2	12.9016		0.096	65510.1
13	743.126		11	130.525		0.097	65446.4
14.8	235.173		12.2	241.963		0.098	65394.9
16	954.478		14.1	7.63829		0.099	65355.8
16.8	90.0688		15.3	38.4113		0.1	65328.9
18.1	122.237		16.1	236.182		0.101	65090
19.1	359.384		19.7	55.7542		0.102	65098.9
19.8	222.604		20.4	117.153		0.103	65261
20.7	32.5808		22	137.475		0.105	65537.5
22.8	514.717		23.3	136.117		0.106	65678.4
23.7	338.843		23.9	115.2		0.107	65825.8
24.4	302.856		24.5	109.681		0.108	65698.2
25.1	274.332		25.4	110.147		0.109	65931
25.6	233.605		26	105.151		0.11	66003.9
28.1	855.545		28.1	3560.98		0.111	65908.3
29	15110.2		29.1	69.1157		0.112	65869.7
30	405.839		30.8	88.2428		0.113	66095.5
30.5	369.562		33	56.476		0.115	66122.3
31	16.1482		34.1	12.8016		0.116	66048.9
32	239.1		34.9	78.4573		0.117	66057.9
33.5	236.407		35.7	77.9432		0.118	66381.6
34.4	252.226		36.7	63.2627		0.119	66294.1
35	54.0445		37.5	3.63046		0.12	66479.8
35.6	195.761		38.6	77.1923		0.121	66626.5
36.2	254.509		39.1	9.77316		0.122	66360.7
37.2	260.648		41.3	111.448		0.123	66585.5
38.9	108.259		42.2	76.7185		0.125	66811.7
39.8	499.491		44	83.1677		0.126	66819.4
40.8	281.636		46.1	66.285		0.127	66921.5
41.6	211.758		47.3	35.8634		0.128	66836.6
47.5	58.023		49	46.7218		0.129	66872.7
48.5	262.028		49.6	47.0108		0.13	66725.6
49.3	206.633		50.4	51.8377		0.131	66841.9
50.9	160.822		51	69.5123		0.132	66967.8
52.5	239.638		51.8	24.1812		0.133	66731.8
53.1	195.664		53	31.7921		0.134	66788.2
54.1	168.422		53.5	29.1849		0.136	66730.8
54.5	221.475		54.1	38.2185		0.137	66518.8
55.2	151.341		55.8	61.4351		0.138	66451.8
56.1	54.405		57.6	24.2498		0.139	66387.7
56.8	185.789		58.1	32.53		0.14	66630.4
57.3	179.703		58.7	16.9879		0.141	66681
59.3	23.8416		59.2	19.977		0.142	66876.1
60.3	146.564		61	36.9786		0.143	66890
60.7	99.7979		61.4	29.0872		0.144	66889.2
62.2	170.977		62.2	50.682		0.146	67020.8
63.2	187.917		62.8	12.413		0.147	67002.6
64.1	139.715		64	20.1602		0.148	66814.4
65	122.748		64.5	21.8847		0.149	66600
65.8	163.63		65.5	21.0759		0.15	66685.6
67.2	152.653		67.1	19.3007		0.151	66702.1
68.9	463.613		67.6	1.87543		0.152	66794.3
69.9	145.208		68.2	16.1963		0.153	67096.7
			68.9	114.886		0.154	66766.7
						0.156	66326.8
						0.157	66387.3
						0.158	66079.9
						0.159	66033.5
						0.16	65950.4
						0.161	65968.8
						0.162	66230.2
						0.163	66089
						0.164	66095.5
						0.165	66157
						0.167	66290.4
						0.168	66126.1
						0.169	66008.7
						0.17	66001.5
						0.171	66035.8
						0.172	66175.3
						0.173	66304.4
						0.174	66691.8
						0.175	66646.1
						0.177	66569.6
						0.178	66640.2
						0.179	66826.8
						0.18	66752.1
						0.181	66681.7
						0.182	66335
						0.183	66425.1
						0.184	66245
						0.185	66259.8
						0.187	66284.2
						0.188	66306.9
						0.189	66214.7
						0.19	66073
						0.191	65983.9
						0.192	66111.6
						0.193	65975.4
						0.194	66032.5
						0.195	66248.5
						0.197	66526.1
						0.198	66547.2
						0.199	66668.5
						0.2	66547.4
						0.201	66543.3
						0.202	66416.3
						0.203	66111.5
						0.204	66001
						0.205	66230.4
						0.206	65992.3
						0.208	66028
						0.209	65883.4
						0.21	65837.8
						0.211	65987.7
						0.212	65965.9
						0.213	65889.1
						0.214	65804.1
						0.215	65583.5
						0.216	65553.1
						0.218	65629.8
						0.219	65782.1
						0.22	65872.6
						0.221	66043.8
						0.222	66091
						0.223	66200.6
						0.224	65980.2
						0.225	65921.2
						0.226	66075.7
						0.228	65984.6
						0.229	65692.8
						0.23	65497.8
						0.231	65326.3
						0.232	65347.9
						0.233	65481
						0.234	65335.6
						0.235	65316.1
						0.236	65378.3
						0.237	65379.2
						0.239	65416.8
						0.24	65580.1
						0.241	65780.6
						0.242	65915.8
						0.243	65851.9
						0.244	65839.6
						0.245	66120.6
						0.246	66031.9
						0.247	66317.4
						0.249	66376.8
						0.25	66195.1
						0.251	66164.2
						0.252	66143.1
						0.253	66206
						0.254	66301.3
						0.255	66217.5
						0.256	66015.1
						0.257	66000.7
						0.259	66163.2
						0.26	66093.8
						0.261	66021.6
						0.262	65829.1
						0.263	65664.1
						0.264	65524.9
						0.265	65499.6
						0.266	65791.5
						0.267	66122.1
						0.268	65908.6
						0.27	65808.4
						0.271	65735.7
						0.272	65870
						0.273	65871.3
						0.274	65951.5
						0.275	65795
						0.276	65657.9
						0.277	65777
						0.278	65709.3
						0.28	65921
						0.281	65979.3
						0.282	66166.5
						0.283	66200
						0.284	66119.9
						0.285	66255.2
						0.286	66221.1
						0.287	66379.2
						0.288	66457.6
						0.29	66488.5
						0.291	66276.2
						0.292	66256
						0.293	66231.3
						0.294	66256.7
						0.295	66182.5
						0.296	66247.9
						0.297	65954.3
						0.298	66109.5
						0.3	66431.6
						0.301	66144.9
						0.302	66252.9
						0.303	66208.2
						0.304	66444.1
						0.305	66370.4
						0.306	66221.4
						0.307	66212.1
						0.308	66087.4
						0.309	66181.2
						0.311	66096.3
						0.312	65874.1
						0.313	65810.9
						0.314	65565.1
						0.315	65575.3
						0.316	65609.3
						0.317	65716
						0.318	65652.5
						0.319	65522.1
						0.321	65588
						0.322	65680.1
						0.323	65364.3
						0.324	65497.4
						0.325	65331.4
						0.326	65088.4
						0.327	65097.3
						0.328	65160
						0.329	65232.1
						0.331	65036.9
						0.332	64918.6
						0.333	64808.7
						0.334	64589.5
						0.335	64718
						0.336	64854.9
						0.337	65478.2
						0.338	65568
						0.339	65751.8
						0.34	65912.4
						0.342	66148.2
						0.343	66231
						0.344	66195.2
						0.345	66092.1
						0.346	66046.5
						0.347	65994.5
						0.348	66049.2
						0.349	66261
						0.35	66339.5
						0.352	66244.4
						0.353	66168.2
						0.354	66049.5
						0.355	66092.4
						0.356	65958
						0.357	65976.2
						0.358	65972.4
						0.359	66024.7
						0.36	65780.7
						0.362	65701.2
						0.363	65710.2
						0.364	65697.1
						0.365	65332.8
						0.366	65210.9
						0.367	65207.4
						0.368	65253.6
						0.369	65457
						0.37	65247.8
						0.372	65278.2
						0.373	65504.3
						0.374	65602.1
						0.375	65545.5
						0.376	65543.1
						0.377	65389.5
						0.378	65256.9
						0.379	65258.8
						0.38	65119.1
						0.381	65093
						0.383	65041.3
						0.384	64951.2
						0.385	65016.6
						0.386	65228.4
						0.387	65130.8
						0.388	65350.8
						0.389	65310.9
						0.39	65538.5
						0.391	65741.1
						0.393	65808.9
						0.394	66230.2
						0.395	66263
						0.396	66221.5
						0.397	66126
						0.398	65858.6
						0.399	65707.7
						0.4	65821.6
						0.401	65773.8
						0.403	65566.2
						0.404	65413.4
						0.405	65287.9
						0.406	65199.5
						0.407	65198.6
						0.408	65118.8
						0.409	64911.7
						0.41	64952.3
						0.411	64799.6
						0.412	64966.8
						0.414	65195.1
						0.415	65365
						0.416	65336.6
						0.417	65274.5
						0.418	65434.8
						0.419	65366.8
						0.42	65501.2
						0.421	65497.1
						0.422	65571.1
						0.424	65543.2
						0.425	65345.5
						0.426	65307.7
						0.427	65346.2
						0.428	65385.2
						0.429	65531.6
						0.43	65660.6
						0.431	65673.9
						0.432	65736.5
						0.434	65647.4
						0.435	65747.8
						0.436	65890.4
						0.437	65865.2
						0.438	65965.8
						0.439	66258.8
						0.44	66305.8
						0.441	66227.7
						0.442	66186.3
						0.443	65975.8
						0.445	66019.4
						0.446	65812.1
						0.447	65543
						0.448	65558.1
						0.449	65544.2
						0.45	65819.1
						0.451	66011.7
						0.452	66091.3
						0.453	65989
						0.455	65828.2
						0.456	65801.9
						0.457	65701
						0.458	65702.3
						0.459	65693.1
						0.46	65896.8
						0.461	65974.4
						0.462	65843
						0.463	65933.4
						0.465	65814.2
						0.466	65907
						0.467	65639.5
						0.468	65475.5
						0.469	65561.5
						0.47	65419.8
						0.471	65508
						0.472	65558.6
						0.473	65559.9
						0.475	65708.5
						0.476	65562.6
						0.477	65475.8
						0.478	65668.5
						0.479	65730.4
						0.48	65751.7
						0.481	65783.1
						0.482	65997
						0.483	65987.1
						0.484	66084.3
						0.486	66156.2
						0.487	66108.4
						0.488	66014.7
						0.489	66191.6
						0.49	66293.5
						0.491	66544.8
						0.492	66196.2
						0.493	66376.2
						0.494	66388.7
						0.496	66321.1
						0.497	66281.2
						0.498	65984.2
						0.499	66155.9
						0.5	66111.2
						0.501	66235
						0.502	66153.5
						0.503	66090.7
						0.504	66046.4
						0.506	66013.7
						0.507	66102.5
						0.508	66156.4
						0.509	66406.8
						0.51	66439.2
						0.511	66731.8
						0.512	66785.3
						0.513	66803.1
						0.514	66579.7
						0.515	66491.7
						0.517	66272.8
						0.518	66103.4
						0.519	66056.5
						0.52	66158.8
						0.521	66364.6
						0.522	66329.3
						0.523	66492.5
						0.524	66350.7
						0.525	66195.9
						0.527	66264.5
						0.528	66327.5
						0.529	66245.9
						0.53	66408
						0.531	66522.1
						0.532	66488.7
						0.533	66489
						0.534	66304.3
						0.535	65963.6
						0.537	65863.2
						0.538	65735.3
						0.539	65894.6
						0.54	65511.4
						0.541	65456.1
						0.542	65808.7
						0.543	65836.9
						0.544	66021.6
						0.545	66039.7
						0.547	66148
						0.548	66071.2
						0.549	66127.5
						0.55	66037.1
						0.551	66151.7
						0.552	66572.7
						0.553	66837.6
						0.554	66745.3
						0.555	66645.7
						0.556	66421.9
						0.558	66537.8
						0.559	66645.6
						0.56	66658.6
						0.561	66558
						0.562	66244.6
						0.563	66487.9
						0.564	66646.7
						0.565	66616.4
						0.566	66538.9
						0.568	66354
						0.569	66365.8
						0.57	66069
						0.571	65874.2
						0.572	65895.6
						0.573	65854.3
						0.574	66027.9
						0.575	65978.1
						0.576	65693.2
						0.578	65695.3
						0.579	65776.6
						0.58	65826.8
						0.581	65787.6
						0.582	66037.8
						0.583	66083.4
						0.584	66119.7
						0.585	66124.9
						0.586	66240.1
						0.587	66398.3
						0.589	66386.7
						0.59	66508.6
						0.591	66592.7
						0.592	66603.7
						0.593	66221.6
						0.594	66467.1
						0.595	66426.6
						0.596	66678.4
						0.597	66561.5
						0.599	66384.5
						0.6	66261.6
						0.601	66341.5
						0.602	66171.4
						0.603	66258.2
						0.604	66276
						0.605	66159.9
						0.606	66065.2
						0.607	65910.1
						0.609	65765.2
						0.61	65863.6
						0.611	65774
						0.612	65680.9
						0.613	65476.9
						0.614	65416.7
						0.615	65378.5
						0.616	65591.6
						0.617	65559
						0.618	65739.1
						0.62	65475.9
						0.621	65834.4
						0.622	66193.3
						0.623	66335.8
						0.624	66450.5
						0.625	66510.7
						0.626	66491.9
						0.627	66435.9
						0.628	66197.8
						0.63	66044.1
						0.631	65953.4
						0.632	65890.4
						0.633	65670.8
						0.634	65595.8
						0.635	65427.9
						0.636	65571.4
						0.637	65668.5
						0.638	65571.6
						0.64	65581.5
						0.641	65725.8
						0.642	65721.8
						0.643	66314.9
						0.644	66318.5
						0.645	66222.2
						0.646	66290.4
						0.647	66154.1
						0.648	66197.5
						0.65	66030.3
						0.651	65973.5
						0.652	66062.1
						0.653	65986
						0.654	66050.9
						0.655	66311.5
						0.656	66234.3
						0.657	66191.1
						0.658	66293.7
						0.659	66280.9
						0.661	66103.2
						0.662	66134.4
						0.663	66219.5
						0.664	66308.8
						0.665	66308.4
						0.666	66249.7
						0.667	66365.8
						0.668	66310.6
						0.669	66317.3
						0.671	66264.6
						0.672	66139.8
						0.673	66126.7
						0.674	66173.6
						0.675	66174.9
						0.676	66399.2
						0.677	66369.3
						0.678	66133.1
						0.679	66388.1
						0.681	66351.3
						0.682	66337.1
						0.683	66228
						0.684	66439.2
						0.685	66527.8
						0.686	66667.2
						0.687	66662.1
						0.688	66881.4
						0.689	66876.4
						0.69	66721.1
						0.692	66414.5
						0.693	66192.7
						0.694	66177
						0.695	66266.3
						0.696	66441.6
						0.697	66606
						0.698	66719.7
						0.699	66552
						0.7	66577
						0.702	66452.5
						0.703	66291
						0.704	66231.8
						0.705	66199.4
						0.706	66303.9
						0.707	66293.4
						0.708	66207.1
						0.709	66237.9
						0.71	66239.5
						0.712	66148
						0.713	66007.8
						0.714	65655.7
						0.715	65707.4
						0.716	65855
						0.717	66126.5
						0.718	66353.9
						0.719	66437.9
						0.72	66435.9
						0.722	66203.8
						0.723	66438.2
						0.724	66403.6
						0.725	66582.9
						0.726	66490.2
						0.727	66600.1
						0.728	66556.5
						0.729	66477.3
						0.73	66757.4
						0.731	66872.7
						0.733	66747.5
						0.734	66742.8
						0.735	66659.2
						0.736	66574.4
						0.737	66701
						0.738	66981.3
						0.739	67152.5
						0.74	67104.5
						0.741	67019.3
						0.743	67047.8
						0.744	67009.1
						0.745	67205.6
						0.746	67005.8
						0.747	66839.7
						0.748	66664.4
						0.749	66575.1
						0.75	66455.8
						0.751	66463.8
						0.753	66480.4
						0.754	66302.5
						0.755	66327.6
						0.756	66173.7
						0.757	66110.6
						0.758	66070.3
						0.759	66119.3
						0.76	66195.7
						0.761	65889.1
						0.762	65708
						0.764	65671
						0.765	65610
						0.766	65414.9
						0.767	65248.2
						0.768	65308.9
						0.769	65312.9
						0.77	65269.4
						0.771	65490.6
						0.772	65496
						0.774	65643.2
						0.775	65691.3
						0.776	65905.7
						0.777	66087.5
						0.778	65860.6
						0.779	66144.3
						0.78	66192.3
						0.781	66200.2
						0.782	66111.5
						0.784	66146.1
						0.785	66231.5
						0.786	66210.2
						0.787	66009.3
						0.788	65941.3
						0.789	65966.4
						0.79	66095.1
						0.791	65903.2
						0.792	65837.7
						0.793	65992.7
						0.795	65770.3
						0.796	65773.9
						0.797	65710.9
						0.798	65786.5
						0.799	65926.7
						0.8	65852.3
						0.801	65998.8
						0.802	65905
						0.803	65755.2
						0.805	65748.2
						0.806	66014.9
						0.807	66195.6
						0.808	66263.4
						0.809	66139.8
						0.81	66238
						0.811	66312.6
						0.812	66280
						0.813	66239.4
						0.815	66392
						0.816	66403
						0.817	66361.3
						0.818	66082.4
						0.819	65969.4
						0.82	65913.4
						0.821	66039.9
						0.822	65801.3
						0.823	65898.2
						0.825	65599.7
						0.826	65614.5
						0.827	65782.5
						0.828	66163.9
						0.829	66408
						0.83	66331.8
						0.831	66304.3
						0.832	66464.4
						0.833	66337.8
						0.834	66475.6
						0.836	66937.6
						0.837	67131.5
						0.838	67075.8
						0.839	66923.8
						0.84	66735.6
						0.841	66942.5
						0.842	67049.9
						0.843	67056.6
						0.844	67136.8
						0.846	67239.4
						0.847	67111
						0.848	67427.8
						0.849	67388.6
						0.85	67390.2
						0.851	67281.2
						0.852	67189.1
						0.853	66990.6
						0.854	66778
						0.856	66424.5
						0.857	66670.6
						0.858	66729.5
						0.859	66434.7
						0.86	66161.8
						0.861	65987.1
						0.862	66014.3
						0.863	66122.5
						0.864	66089.4
						0.865	66008.6
						0.867	66075.7
						0.868	65874
						0.869	66060.8
						0.87	66215
						0.871	66345.9
						0.872	66541.5
						0.873	66658.5
						0.874	66803.6
						0.875	66700.5
						0.877	66828.7
						0.878	66882.1
						0.879	67050.3
						0.88	66900.2
						0.881	66845.5
						0.882	66806.1
						0.883	66726.5
						0.884	66575.4
						0.885	66410.5
						0.887	66373
						0.888	66291.1
						0.889	66102.7
						0.89	66105.3
						0.891	66314.5
						0.892	66412.9
						0.893	66531.9
						0.894	66534
						0.895	66640.1
						0.897	66781.7
						0.898	66746.1
						0.899	66914.1
						0.9	66952.2
						0.901	66713.7
						0.902	66802.4
						0.903	66876.7
						0.904	66872.8
						0.905	66663.6
						0.906	66389.8
						0.908	66240.1
						0.909	66066.4
						0.91	66090.1
						0.911	65904.8
						0.912	65935.5
						0.913	66007.5
						0.914	65992.9
						0.915	65994.3
						0.916	66088.5
						0.918	66103.8
						0.919	65978.3
						0.92	65798.6
						0.921	65816
						0.922	65974.7
						0.923	66189
						0.924	66520.8
						0.925	66519.5
						0.926	66545.3
						0.928	66410.1
						0.929	66282.2
						0.93	66447.4
						0.931	66381.5
						0.932	66597
						0.933	66396.7
						0.934	66525.6
						0.935	66508.1
						0.936	66444.9
						0.937	66449.8
						0.939	66325.9
						0.94	66061.3
						0.941	66010.3
						0.942	65965.3
						0.943	66022.3
						0.944	66194.7
						0.945	66123.1
						0.946	66240.6
						0.947	66247.5
						0.949	66222.6
						0.95	66236.3
						0.951	66344.5
						0.952	66542
						0.953	66403.7
						0.954	66411.1
						0.955	66291.5
						0.956	66228.1
						0.957	66256
						0.959	66302.5
						0.96	66372.1
						0.961	66374.1
						0.962	66339.3
						0.963	66313.2
						0.964	66238.1
						0.965	66185.5
						0.966	66137.6
						0.967	66033.3
						0.968	66132.8
						0.97	66021.3
						0.971	65935.1
						0.972	65861.1
						0.973	65762.5
						0.974	65881.2
						0.975	65876.2
						0.976	65987.4
						0.977	65852.5
						0.978	65992.5
						0.98	66283.8
						0.981	66426.5
						0.982	66523.7
						0.983	66614.5
						0.984	66468.5
						0.985	66360.2
						0.986	66342.4
						0.987	66249.9
						0.988	66145.8
						0.99	66042.8
						0.991	65983.6
						0.992	65992.2
						0.993	65982.2
						0.994	65847.3
						0.995	65817
						0.996	65857.1
						0.997	65594
						0.998	65600.5
						1	65652.3
						1.001	65906.3
						1.002	65844.5
						1.003	65977.5
						1.004	66108.6
						1.005	66210.5
						1.006	66041.8
						1.007	66096.7
						1.008	66263.9
						1.009	66388.9
						1.011	66443.1
						1.012	66661.9
						1.013	66726.7
						1.014	66984.8
						1.015	67121.6
						1.016	67023.2
						1.017	67082.1
						1.018	66941.2
						1.019	66809.1
						1.021	66999.6
						1.022	67130
						1.023	67295.7
						1.024	67177.6
						1.025	67368.3
						1.026	67358.5
						1.027	67197.1
						1.028	66797.9
						1.029	66782
						1.031	66804.3
						1.032	66589.2
						1.033	66533
						1.034	66791
						1.035	66768.4
						1.036	66852
						1.037	66760
						1.038	66701.9
						1.039	66677.4
						1.04	66411.2
						1.042	66262.3
						1.043	66363.5
						1.044	66453.4
						1.045	66602.8
						1.046	66473.2
						1.047	66589.5
						1.048	66260.2
						1.049	66164.6
						1.05	66127.3
						1.052	66200.2
						1.053	66485.1
						1.054	66615.6
						1.055	66981.3
						1.056	67226.1
						1.057	67364.8
						1.058	67401.6
						1.059	67390.1
						1.06	67503.9
						1.062	67529.1
						1.063	67510.3
						1.064	67513.1
						1.065	67515.8
						1.066	67535.2
						1.067	67299.2
						1.068	66982.4
						1.069	66794.9
						1.07	66446
						1.072	66329.7
						1.073	66452.7
						1.074	66440.7
						1.075	66520.3
						1.076	66630
						1.077	66580.8
						1.078	66798.1
						1.079	66947.3
						1.08	66834.5
						1.081	66833.5
						1.083	66981.7
						1.084	67015
						1.085	66957.2
						1.086	67021.1
						1.087	66747.6
						1.088	66713.2
						1.089	66409.7
						1.09	66203.3
						1.091	66281.8
						1.093	66158.1
						1.094	66037.6
						1.095	66306.5
						1.096	66297.8
						1.097	66191.9
						1.098	66538
						1.099	66595.3
						1.1	66866
						1.101	66785.3
						1.103	66812.4
						1.104	66686.5
						1.105	66786.2
						1.106	66945
						1.107	67167.4
						1.108	67345.8
						1.109	67007.2
						1.11	67335.9
						1.111	67274.4
						1.112	67458.2
						1.114	67655.8
						1.115	67503.3
						1.116	67563
						1.117	67790
						1.118	67735.1
						1.119	67746.2
						1.12	67913.2
						1.121	67859.5
						1.122	67716.3
						1.124	67694.4
						1.125	67706.2
						1.126	67450.4
						1.127	67577
						1.128	67619.7
						1.129	67704.1
						1.13	67472.5
						1.131	67218.6
						1.132	67366.7
						1.134	67290.7
						1.135	67414.4
						1.136	67385.8
						1.137	67150.1
						1.138	67114.6
						1.139	67256.3
						1.14	66996.6
						1.141	67062.5
						1.142	67051.2
						1.143	66961.7
						1.145	66972.7
						1.146	67220.1
						1.147	67159
						1.148	67077.3
						1.149	67222.7
						1.15	67236.5
						1.151	67297.5
						1.152	67160.4
						1.153	67052.1
						1.155	67196.5
						1.156	67293.1
						1.157	67345.8
						1.158	67403.3
						1.159	67295
						1.16	67349.4
						1.161	67497
						1.162	67224
						1.163	67514.6
						1.165	67557.6
						1.166	67539.9
						1.167	67574.5
						1.168	67580.1
						1.169	67494.3
						1.17	67537.2
						1.171	67546.3
						1.172	67476.8
						1.173	67597.7
						1.175	67469.1
						1.176	67394.9
						1.177	67278.1
						1.178	67286.1
						1.179	67386.3
						1.18	67498.6
						1.181	67278.5
						1.182	67166.6
						1.183	67009
						1.184	66851.3
						1.186	66997.6
						1.187	66856.7
						1.188	66788.6
						1.189	66755.8
						1.19	66899.4
						1.191	67025.5
						1.192	66973.5
						1.193	66941.8
						1.194	67062.5
						1.196	67245.4
						1.197	67237.7
						1.198	67292.8
						1.199	67424.6
						1.2	67684
						1.201	67644.6
						1.202	67488.6
						1.203	67215.4
						1.204	67213.6
						1.206	67163.3
						1.207	66881.9
						1.208	66727.4
						1.209	66634.4
						1.21	66842.3
						1.211	66812.9
						1.212	66802.5
						1.213	66831.9
						1.214	66693.8
						1.215	66969.1
						1.217	67094.6
						1.218	67177.4
						1.219	67294.7
						1.22	67291.1
						1.221	67475.5
						1.222	67592.4
						1.223	67609.6
						1.224	67722.6
						1.225	67914.4
						1.227	68081.5
						1.228	67969
						1.229	67646.1
						1.23	67672.4
						1.231	67831.1
						1.232	67972.1
						1.233	67802.3
						1.234	67787.9
						1.235	67842.8
						1.237	67698.7
						1.238	67667.9
						1.239	67251.7
						1.24	67120.3
						1.241	67280
						1.242	67178
						1.243	67377.5
						1.244	67374.1
						1.245	67344
						1.247	67375.7
						1.248	67436.5
						1.249	67311
						1.25	66962.4
						1.251	66913.4
						1.252	66801.4
						1.253	66892.3
						1.254	67142.8
						1.255	66821.4
						1.256	66953.4
						1.258	67096.3
						1.259	67215.5
						1.26	67139.3
						1.261	67172.9
						1.262	67336.5
						1.263	67597.5
						1.264	67610.7
						1.265	67725
						1.266	67667
						1.268	67803.2
						1.269	67821.5
						1.27	67838.1
						1.271	67668.2
						1.272	67359.5
						1.273	67320.5
						1.274	67289
						1.275	67241.4
						1.276	67178.1
						1.278	66906
						1.279	67227.5
						1.28	67338
						1.281	67519.4
						1.282	67585.8
						1.283	67912.7
						1.284	68312.8
						1.285	68623.1
						1.286	68942.3
						1.287	69278.3
						1.289	69707.2
						1.29	70253.1
						1.291	70611.9
						1.292	71093.4
						1.293	71343.5
						1.294	71351
						1.295	71561.3
						1.296	71551.8
						1.297	71427.3
						1.299	71461.9
						1.3	71623.2
						1.301	71566.3
						1.302	71484.2
						1.303	71278.2
						1.304	70822.3
						1.305	70511.4
						1.306	70177.3
						1.307	69889.6
						1.309	69665
						1.31	69467.6
						1.311	69359
						1.312	69300
						1.313	69179
						1.314	69402
						1.315	69146.1
						1.316	69047.4
						1.317	69107.6
						1.318	68875.1
						1.32	69055.6
						1.321	69061
						1.322	69166.4
						1.323	68919.6
						1.324	68738.7
						1.325	68494.2
						1.326	68246.6
						1.327	68203.1
						1.328	68212.1
						1.33	68194.8
						1.331	67963.9
						1.332	67922.9
						1.333	67971
						1.334	67837.4
						1.335	67862
						1.336	68073.6
						1.337	67924.3
						1.338	68073.4
						1.34	67957.1
						1.341	67857.6
						1.342	68318.6
						1.343	68389.8
						1.344	68572
						1.345	68653.7
						1.346	69040.4
						1.347	69393
						1.348	69608.1
						1.35	70017.2
						1.351	70074.5
						1.352	70204
						1.353	70280.3
						1.354	70435.6
						1.355	70497
						1.356	70354.2
						1.357	70443
						1.358	70394
						1.359	70047.4
						1.361	70064.6
						1.362	70023.3
						1.363	70037.4
						1.364	69927.4
						1.365	69675.5
						1.366	69540.1
						1.367	69376.8
						1.368	69379.4
						1.369	69350.8
						1.371	69292.5
						1.372	69310.7
						1.373	69145.3
						1.374	69171.3
						1.375	69229.8
						1.376	69091.3
						1.377	68860.8
						1.378	68666.3
						1.379	68460.1
						1.381	68232.5
						1.382	67980.5
						1.383	68181.3
						1.384	68115
						1.385	67960.6
						1.386	67957
						1.387	68025.4
						1.388	67816.8
						1.389	67608.6
						1.39	67569.7
						1.392	67450.3
						1.393	67461.6
						1.394	67389.5
						1.395	67285.3
						1.396	67028
						1.397	67001.4
						1.398	66804.8
						1.399	66652.3
						1.4	66240.2
						1.402	65710.1
						1.403	64800.4
						1.404	63562.1
						1.405	61963.8
						1.406	59028.1
						1.407	55100.1
						1.408	50395.8
						1.409	43965.2
						1.41	37005
						1.412	28825.5
						1.413	25833.9
						1.414	33793
						1.415	64714.4
						1.416	137958
						1.417	274293
						1.418	501915
						1.419	831862
						1.42	1.27506e+06
						1.422	1.82827e+06
						1.423	2.48228e+06
						1.424	3.23019e+06
						1.425	4.06046e+06
						1.426	4.95456e+06
						1.427	5.88419e+06
						1.428	6.82471e+06
						1.429	7.74278e+06
						1.43	8.6131e+06
						1.431	9.40451e+06
						1.433	10089200
						1.434	10652500
						1.435	11081700
						1.436	11379000
						1.437	11557500
						1.438	11634600
						1.439	11627900
						1.44	11557900
						1.441	11428000
						1.443	11251700
						1.444	11033400
						1.445	10787600
						1.446	10531700
						1.447	10271900
						1.448	10011000
						1.449	9.75141e+06
						1.45	9.49822e+06
						1.451	9.24958e+06
						1.453	9.00884e+06
						1.454	8.77306e+06
						1.455	8.54418e+06
						1.456	8.32181e+06
						1.457	8.10403e+06
						1.458	7.89784e+06
						1.459	7.69936e+06
						1.46	7.50329e+06
						1.461	7.31011e+06
						1.462	7.11776e+06
						1.464	6.92682e+06
						1.465	6.73403e+06
						1.466	6.54302e+06
						1.467	6.35571e+06
						1.468	6.16589e+06
						1.469	5.97408e+06
						1.47	5.78709e+06
						1.471	5.59949e+06
						1.472	5.41424e+06
						1.474	5.23132e+06
						1.475	5.04873e+06
						1.476	4.87352e+06
						1.477	4.70017e+06
						1.478	4.52841e+06
						1.479	4.36495e+06
						1.48	4.20488e+06
						1.481	4.0465e+06
						1.482	3.88847e+06
						1.484	3.73444e+06
						1.485	3.58538e+06
						1.486	3.44171e+06
						1.487	3.2993e+06
						1.488	3.16421e+06
						1.489	3.0331e+06
						1.49	2.90194e+06
						1.491	2.77947e+06
						1.492	2.66229e+06
						1.493	2.54575e+06
						1.495	2.43534e+06
						1.496	2.32686e+06
						1.497	2.22052e+06
						1.498	2.11896e+06
						1.499	2.01837e+06
						1.5	1.92478e+06
						1.501	1.83599e+06
						1.502	1.74925e+06
						1.503	1.66613e+06
						1.505	1.58595e+06
						1.506	1.5105e+06
						1.507	1.43923e+06
						1.508	1.36986e+06
						1.509	1.30278e+06
						1.51	1.24033e+06
						1.511	1.18017e+06
						1.512	1.12134e+06
						1.513	1.06659e+06
						1.515	1.01362e+06
						1.516	963626
						1.517	916286
						1.518	871120
						1.519	828540
						1.52	787633
						1.521	750070
						1.522	714564
						1.523	679809
						1.525	647442
						1.526	616391
						1.527	587411
						1.528	559742
						1.529	533094
						1.53	507449
						1.531	482517
						1.532	459738
						1.533	437601
						1.534	416681
						1.536	397331
						1.537	379697
						1.538	362061
						1.539	346088
						1.54	331072
						1.541	316846
						1.542	303184
						1.543	290567
						1.544	278010
						1.546	266379
						1.547	255671
						1.548	245227
						1.549	235898
						1.55	226390
						1.551	217866
						1.552	209450
						1.553	201646
						1.554	194173
						1.556	186708
						1.557	179873
						1.558	173716
						1.559	167705
						1.56	162319
						1.561	157035
						1.562	152173
						1.563	147638
						1.564	143015
						1.565	138394
						1.567	134451
						1.568	130904
						1.569	127497
						1.57	124015
						1.571	120780
						1.572	117739
						1.573	114750
						1.574	111536
						1.575	108990
						1.577	106345
						1.578	103912
						1.579	101710
						1.58	99507.7
						1.581	97526.2
						1.582	96184.1
						1.583	94384.8
						1.584	92940
						1.585	91502
						1.587	90007
						1.588	88616.7
						1.589	87119.1
						1.59	86142.9
						1.591	85180.5
						1.592	83938.9
						1.593	82767.9
						1.594	81650.3
						1.595	80474.3
						1.597	79788.3
						1.598	78964.3
						1.599	78265.8
						1.6	77648.2
						1.601	76837.6
						1.602	76138.4
						1.603	75473.6
						1.604	74886.5
						1.605	74250.3
						1.606	73656.6
						1.608	73031.4
						1.609	72392.9
						1.61	71757.1
						1.611	71189.9
						1.612	71009.9
						1.613	70659.2
						1.614	70098
						1.615	69847.7
						1.616	69781.9
						1.618	69580.4
						1.619	69364.8
						1.62	69002.9
						1.621	69069.6
						1.622	68767.7
						1.623	68545.3
						1.624	68514.4
						1.625	68288.4
						1.626	67987.5
						1.628	67917.9
						1.629	67421.3
						1.63	67131.7
						1.631	66792.4
						1.632	66292.7
						1.633	65934.5
						1.634	65411.8
						1.635	65286.7
						1.636	65082.2
						1.637	64938.2
						1.639	64833.3
						1.64	64527.9
						1.641	64246.2
						1.642	63965.4
						1.643	63834.8
						1.644	63776.5
						1.645	63921.3
						1.646	63988
						1.647	63787.6
						1.649	63231.2
						1.65	62117.2
						1.651	59388.4
						1.652	53917.8
						1.653	42558.1
						1.654	21951
						1.655	-11672.1
						1.656	-62008.8
						1.657	-122206
						1.659	-169647
						1.66	-165899
						1.661	-71371.3
						1.662	131394
						1.663	442861
						1.664	877425
						1.665	1.43638e+06
						1.666	2.12059e+06
						1.667	2.91364e+06
						1.668	3.79762e+06
						1.67	4.75081e+06
						1.671	5.74276e+06
						1.672	6.73918e+06
						1.673	7.70679e+06
						1.674	8.60877e+06
						1.675	9.41307e+06
						1.676	10090100
						1.677	10626200
						1.678	11019200
						1.68	11283300
						1.681	11452600
						1.682	11554300
						1.683	11604400
						1.684	11603700
						1.685	11564000
						1.686	11508000
						1.687	11443400
						1.688	11378700
						1.69	11312600
						1.691	11249900
						1.692	11192900
						1.693	11133600
						1.694	11078600
						1.695	11021700
						1.696	10964300
						1.697	10906900
						1.698	10847300
						1.7	10789600
						1.701	10735100
						1.702	10681300
						1.703	10630500
						1.704	10578200
						1.705	10526200
						1.706	10474400
						1.707	10424000
						1.708	10368300
						1.709	10311800
						1.711	10253800
						1.712	10194000
						1.713	10130100
						1.714	10069200
						1.715	10006000
						1.716	9.946e+06
						1.717	9.88492e+06
						1.718	9.82625e+06
						1.719	9.7659e+06
						1.721	9.70414e+06
						1.722	9.63954e+06
						1.723	9.57624e+06
						1.724	9.50779e+06
						1.725	9.4361e+06
						1.726	9.36432e+06
						1.727	9.29071e+06
						1.728	9.21351e+06
						1.729	9.13843e+06
						1.731	9.06089e+06
						1.732	8.98637e+06
						1.733	8.91234e+06
						1.734	8.83637e+06
						1.735	8.75822e+06
						1.736	8.68169e+06
						1.737	8.60312e+06
						1.738	8.52113e+06
						1.739	8.44334e+06
						1.74	8.3631e+06
						1.742	8.28835e+06
						1.743	8.21364e+06
						1.744	8.13852e+06
						1.745	8.06776e+06
						1.746	7.99515e+06
						1.747	7.92534e+06
						1.748	7.85939e+06
						1.749	7.79283e+06
						1.75	7.72265e+06
						1.752	7.66071e+06
						1.753	7.59555e+06
						1.754	7.53442e+06
						1.755	7.46968e+06
						1.756	7.40216e+06
						1.757	7.33543e+06
						1.758	7.26997e+06
						1.759	7.20623e+06
						1.76	7.13728e+06
						1.762	7.07042e+06
						1.763	7.00399e+06
						1.764	6.94393e+06
						1.765	6.87806e+06
						1.766	6.81296e+06
						1.767	6.74497e+06
						1.768	6.67864e+06
						1.769	6.61413e+06
						1.77	6.54841e+06
						1.772	6.48163e+06
						1.773	6.4148e+06
						1.774	6.35527e+06
						1.775	6.29518e+06
						1.776	6.23419e+06
						1.777	6.16871e+06
						1.778	6.10875e+06
						1.779	6.04493e+06
						1.78	5.98014e+06
						1.781	5.91021e+06
						1.783	5.83371e+06
						1.784	5.75936e+06
						1.785	5.68809e+06
						1.786	5.61257e+06
						1.787	5.54005e+06
						1.788	5.46466e+06
						1.789	5.38842e+06
						1.79	5.31769e+06
						1.791	5.24442e+06
						1.793	5.16926e+06
						1.794	5.09453e+06
						1.795	5.02202e+06
						1.796	4.94735e+06
						1.797	4.86975e+06
						1.798	4.78704e+06
						1.799	4.70517e+06
						1.8	4.62326e+06
						1.801	4.53689e+06
						1.803	4.45655e+06
						1.804	4.37051e+06
						1.805	4.28819e+06
						1.806	4.20699e+06
						1.807	4.12448e+06
						1.808	4.04094e+06
						1.809	3.96165e+06
						1.81	3.87396e+06
						1.811	3.78842e+06
						1.812	3.70446e+06
						1.814	3.61898e+06
						1.815	3.53271e+06
						1.816	3.44405e+06
						1.817	3.35938e+06
						1.818	3.27147e+06
						1.819	3.18752e+06
						1.82	3.10508e+06
						1.821	3.023e+06
						1.822	2.94458e+06
						1.824	2.86867e+06
						1.825	2.7939e+06
						1.826	2.71519e+06
						1.827	2.642e+06
						1.828	2.56618e+06
						1.829	2.49255e+06
						1.83	2.42124e+06
						1.831	2.34955e+06
						1.832	2.28019e+06
						1.834	2.21305e+06
						1.835	2.14877e+06
						1.836	2.08457e+06
						1.837	2.01983e+06
						1.838	1.95717e+06
						1.839	1.89746e+06
						1.84	1.83755e+06
						1.841	1.7814e+06
						1.842	1.72534e+06
						1.843	1.66971e+06
						1.845	1.61649e+06
						1.846	1.5632e+06
						1.847	1.51105e+06
						1.848	1.45964e+06
						1.849	1.41081e+06
						1.85	1.36304e+06
						1.851	1.31854e+06
						1.852	1.27525e+06
						1.853	1.23358e+06
						1.855	1.1936e+06
						1.856	1.15336e+06
						1.857	1.11534e+06
						1.858	1.07731e+06
						1.859	1.04116e+06
						1.86	1.00695e+06
						1.861	972162
						1.862	939597
						1.863	908637
						1.865	879233
						1.866	850190
						1.867	821630
						1.868	795003
						1.869	768415
						1.87	742474
						1.871	718233
						1.872	694928
						1.873	671688
						1.875	649004
						1.876	627377
						1.877	606798
						1.878	587064
						1.879	568603
						1.88	551118
						1.881	534220
						1.882	517257
						1.883	501114
						1.884	485786
						1.886	471448
						1.887	457188
						1.888	442502
						1.889	428635
						1.89	415818
						1.891	403029
						1.892	391019
						1.893	380147
						1.894	368984
						1.896	358522
						1.897	348659
						1.898	339127
						1.899	330732
						1.9	321973
						1.901	313500
						1.902	305028
						1.903	296208
						1.904	288165
						1.906	280592
						1.907	273482
						1.908	266364
						1.909	259422
						1.91	252962
						1.911	246799
						1.912	240771
						1.913	235226
						1.914	229288
						1.915	223852
						1.917	218540
						1.918	213438
						1.919	208458
						1.92	204007
						1.921	199773
						1.922	195381
						1.923	191330
						1.924	187470
						1.925	183637
						1.927	180297
						1.928	177255
						1.929	174254
						1.93	170814
						1.931	167934
						1.932	164990
						1.933	161894
						1.934	158948
						1.935	156107
						1.937	152833
						1.938	149946
						1.939	147335
						1.94	144386
						1.941	141864
						1.942	139837
						1.943	137898
						1.944	136185
						1.945	134257
						1.947	132409
						1.948	130698
						1.949	129291
						1.95	127783
						1.951	126356
						1.952	124564
						1.953	123195
						1.954	121855
						1.955	120184
						1.956	118375
						1.958	116697
						1.959	114860
						1.96	113004
						1.961	111457
						1.962	109685
						1.963	108391
						1.964	107532
						1.965	106188
						1.966	104852
						1.968	103466
						1.969	102465
						1.97	101755
						1.971	101138
						1.972	100367
						1.973	99265.5
						1.974	98339.2
						1.975	97693.2
						1.976	97242.8
						1.978	96523.4
						1.979	96017.3
						1.98	95305.1
						1.981	94653.4
						1.982	94313.5
						1.983	93922.7
						1.984	93392.8
						1.985	92881
						1.986	92140.4
						1.987	91524.1
						1.989	91015.9
						1.99	90428.4
						1.991	89855.5
						1.992	89265
						1.993	88273
						1.994	87392.5
						1.995	86588.4
						1.996	85912.5
						1.997	85327.4
						1.999	85039.4
						2	84363
						2.001	83942.4
						2.002	83326.4
						2.003	82965.4
						2.004	82707.4
						2.005	82456.8
						2.006	82156.9
						2.007	82010.1
						2.009	81677.8
						2.01	81617.9
						2.011	81193.2
						2.012	80731.1
						2.013	80130.6
						2.014	79579
						2.015	78922.2
						2.016	78545.6
						2.017	78146.8
						2.018	77671.4
						2.02	77407.9
						2.021	77124
						2.022	76808.1
						2.023	76712.7
						2.024	76518
						2.025	76318.7
						2.026	76293.2
						2.027	76537.3
						2.028	76339.5
						2.03	76193.4
						2.031	76065.2
						2.032	75758
						2.033	75413.8
						2.034	75281
						2.035	74852.1
						2.036	74763.3
						2.037	74406.2
						2.038	74182.5
						2.04	73981
						2.041	73807.3
						2.042	73689.2
						2.043	73641.7
						2.044	73585.1
						2.045	73392
						2.046	73259.4
						2.047	73038
						2.048	72776.2
						2.05	72777.8
						2.051	72239.9
						2.052	71958.3
						2.053	71757.4
						2.054	71425
						2.055	71339.7
						2.056	71283.3
						2.057	70953
						2.058	70957.2
						2.059	70796.3
						2.061	70805.3
						2.062	70710.2
						2.063	70791.2
						2.064	70838.9
						2.065	70827.2
						2.066	70653.4
						2.067	70644.7
						2.068	70669.5
						2.069	70515.9
						2.071	70356.6
						2.072	70254.9
						2.073	70168.6
						2.074	69982.9
						2.075	70014.6
						2.076	69729.5
						2.077	69740.8
						2.078	69566.7
						2.079	69270.2
						2.081	69213.6
						2.082	69130.2
						2.083	69174.4
						2.084	69073.6
						2.085	69118.8
						2.086	69151.4
						2.087	69371.1
						2.088	69228.1
						2.089	69197.6
						2.09	69144
						2.092	69130
						2.093	69063.8
						2.094	68946.3
						2.095	69067.1
						2.096	68762.9
						2.097	68992.9
						2.098	68713.6
						2.099	68774
						2.1	68573
						2.102	68370.1
						2.103	68346.7
						2.104	68301.5
						2.105	68441.3
						2.106	68505.9
						2.107	68427
						2.108	68559
						2.109	68425.3
						2.11	67948.1
						2.112	68171
						2.113	68163.3
						2.114	68298.3
						2.115	68082.2
						2.116	67726.2
						2.117	67699.5
						2.118	67614.3
						2.119	67613.1
						2.12	67380.7
						2.122	67507.2
						2.123	67278
						2.124	67343.4
						2.125	67389.8
						2.126	67371.4
						2.127	67368.2
						2.128	67167.1
						2.129	67090.3
						2.13	67046.3
						2.131	66813.7
						2.133	66947.7
						2.134	67150.3
						2.135	67051.8
						2.136	67048.4
						2.137	66676.4
						2.138	66432
						2.139	66532.8
						2.14	66285.2
						2.141	66375.1
						2.143	66464.8
						2.144	66336
						2.145	66313.6
						2.146	66383
						2.147	66474.7
						2.148	66528.3
						2.149	66457.1
						2.15	66458.9
						2.151	66747.7
						2.153	66702.1
						2.154	66781
						2.155	67017
						2.156	66967.2
						2.157	66916
						2.158	66693.4
						2.159	66400.5
						2.16	66465.6
						2.161	66277.8
						2.162	66090.9
						2.164	66173.4
						2.165	65899.3
						2.166	65741
						2.167	65887.6
						2.168	65666.2
						2.169	65756
						2.17	65621.6
						2.171	65461.6
						2.172	65502.9
						2.174	65397.9
						2.175	65360.4
						2.176	65272
						2.177	65152.7
						2.178	65013
						2.179	64792.7
						2.18	64642.6
						2.181	64722.4
						2.182	64709.5
						2.184	64474.5
						2.185	64567.3
						2.186	64748.5
						2.187	64721.9
						2.188	64768.5
						2.189	64927.5
						2.19	65133.1
						2.191	65248.7
						2.192	65290.5
						2.193	65403
						2.195	65556.9
						2.196	65543.1
						2.197	65688.4
						2.198	65678.5
						2.199	65690.8
						2.2	65572.8
						2.201	65400.6
						2.202	65461.2
						2.203	65516.9
						2.205	65368.5
						2.206	65277.9
						2.207	65441.9
						2.208	65471.2
						2.209	65188.3
						2.21	65271.6
						2.211	65352.5
						2.212	65403.5
						2.213	65136.2
						2.215	65164.7
						2.216	65134.4
						2.217	64998.4
						2.218	64831.2
						2.219	64706.9
						2.22	64661.6
						2.221	64689.1
						2.222	64475.5
						2.223	64552.7
						2.225	64731.8
						2.226	64880.1
						2.227	65048.5
						2.228	65121.2
						2.229	65188.9
						2.23	65087
						2.231	65154.4
						2.232	65172.6
						2.233	65204.5
						2.234	65287
						2.236	64967.8
						2.237	65053.5
						2.238	64778.8
						2.239	64593.2
						2.24	64500.9
						2.241	64526.1
						2.242	64415.3
						2.243	64347.4
						2.244	64104.3
						2.246	64053
						2.247	64278
						2.248	64308.1
						2.249	64382.6
						2.25	64389.3
						2.251	64591.5
						2.252	64635.6
						2.253	64365.7
						2.254	64481.2
						2.256	64721.1
						2.257	64828.9
						2.258	64974.4
						2.259	65412.2
						2.26	65426.5
						2.261	65655.3
						2.262	65583.9
						2.263	65560.5
						2.264	65464.9
						2.265	65477.5
						2.267	65465.9
						2.268	65518.8
						2.269	65551.1
						2.27	65342.5
						2.271	65511.3
						2.272	65434.8
						2.273	65370.7
						2.274	64781.8
						2.275	64622.1
						2.277	64945.3
						2.278	64949.1
						2.279	65059.4
						2.28	65228.5
						2.281	65477.1
						2.282	65539.6
						2.283	65447.7
						2.284	65257.6
						2.285	65322.9
						2.287	65241
						2.288	65182.1
						2.289	65074.6
						2.29	65059
						2.291	64990.8
						2.292	64866.4
						2.293	64807.1
						2.294	64627.8
						2.295	64615.7
						2.297	64360.3
						2.298	64528.6
						2.299	64441.4
						2.3	64597.6
[truncated: 15,980 more rows]

## Sheet: Fig. 2d
	H13COOH		H12COOH
f1 (ppm)	Intensity (a.u.)	f1 (ppm)	Intensity (a.u.)
X-axis	Y-axis	X-axis	Y-axis
7.50015	24.5247	7.50015	26.4513
7.50052	24.7813	7.50052	26.3582
7.50088	25.0611	7.50088	26.1165
7.50125	25.1031	7.50125	26.2516
7.50162	24.8859	7.50162	26.2274
7.50198	24.7634	7.50198	25.966
7.50235	24.7205	7.50235	25.9762
7.50272	24.6407	7.50272	25.9199
7.50308	24.6727	7.50308	25.9196
7.50345	24.6064	7.50345	25.8085
7.50382	24.7465	7.50382	25.6902
7.50418	24.6971	7.50418	25.563
7.50455	24.4587	7.50455	25.6728
7.50492	24.6464	7.50492	26.0394
7.50528	25.037	7.50528	26.1487
7.50565	25.0166	7.50565	26.12
7.50602	24.7283	7.50602	25.8334
7.50638	24.4098	7.50638	25.6533
7.50675	24.1397	7.50675	25.7639
7.50712	24.3385	7.50712	25.6237
7.50748	24.7691	7.50748	25.2835
7.50785	24.6281	7.50785	25.284
7.50822	24.3583	7.50822	25.1148
7.50858	24.1843	7.50858	25.2517
7.50895	24.0671	7.50895	25.4505
7.50932	24.0906	7.50932	25.6324
7.50968	24.2454	7.50968	26.1147
7.51005	24.399	7.51005	26.259
7.51042	24.7764	7.51042	25.9254
7.51078	25.1838	7.51078	25.807
7.51115	25.2234	7.51115	25.7283
7.51152	25.3677	7.51152	25.6028
7.51188	25.2634	7.51188	25.7491
7.51225	25.1003	7.51225	25.7298
7.51262	24.8794	7.51262	25.7749
7.51298	24.6056	7.51298	25.8598
7.51335	24.6203	7.51335	25.3543
7.51372	24.6711	7.51372	25.2733
7.51408	24.6752	7.51408	25.6774
7.51445	24.7439	7.51445	25.881
7.51482	24.8286	7.51482	25.6984
7.51518	24.6731	7.51518	25.7361
7.51555	24.5418	7.51555	25.7025
7.51592	24.6244	7.51592	25.7722
7.51628	24.5294	7.51628	25.8152
7.51665	24.3075	7.51665	25.849
7.51702	24.1782	7.51702	25.8862
7.51738	24.5126	7.51738	25.4075
7.51775	24.7858	7.51775	25.031
7.51812	24.8187	7.51812	25.4537
7.51848	24.6632	7.51848	25.6467
7.51885	24.5006	7.51885	25.6248
7.51922	24.5264	7.51922	25.5842
7.51958	24.291	7.51958	25.667
7.51995	24.3269	7.51995	26.0338
7.52032	24.5279	7.52032	25.9302
7.52068	24.491	7.52068	25.91
7.52105	24.4443	7.52105	25.5538
7.52142	24.6604	7.52142	25.1321
7.52178	24.8056	7.52178	25.157
7.52215	25.1057	7.52215	25.5753
7.52252	25.1966	7.52252	25.7999
7.52288	25.1699	7.52288	25.4812
7.52325	25.0857	7.52325	25.472
7.52362	24.919	7.52362	25.3692
7.52398	24.669	7.52398	25.3615
7.52435	24.4451	7.52435	25.1761
7.52472	24.3863	7.52472	25.2297
7.52508	24.4499	7.52508	25.4625
7.52545	24.3838	7.52545	25.363
7.52582	24.3725	7.52582	25.2178
7.52618	24.3305	7.52618	25.4816
7.52655	24.3601	7.52655	25.6213
7.52692	24.3214	7.52692	25.4208
7.52728	24.5602	7.52728	25.4585
7.52765	24.5558	7.52765	25.4891
7.52802	24.7256	7.52802	25.2168
7.52838	24.5737	7.52838	24.9263
7.52875	24.4679	7.52875	25.1946
7.52912	24.5613	7.52912	25.6045
7.52948	24.8471	7.52948	25.535
7.52985	25.0467	7.52985	25.4372
7.53022	24.7272	7.53022	25.0251
7.53058	24.4463	7.53058	24.7426
7.53095	24.377	7.53095	25.3182
7.53132	24.6004	7.53132	26.1353
7.53168	24.9433	7.53168	26.3017
7.53205	25.1694	7.53205	25.9451
7.53242	25.0355	7.53242	25.5797
7.53278	24.9786	7.53278	25.4796
7.53315	25.0195	7.53315	25.5376
7.53352	24.9552	7.53352	25.4236
7.53388	25.0184	7.53388	25.4502
7.53425	24.9449	7.53425	25.37
7.53462	24.8826	7.53462	25.1353
7.53498	24.6972	7.53498	25.3699
7.53535	24.6139	7.53535	25.6128
7.53572	24.6294	7.53572	25.4708
7.53608	24.8702	7.53608	25.5496
7.53645	25.2036	7.53645	25.6102
7.53682	25.142	7.53682	25.7974
7.53718	25.0282	7.53718	25.8295
7.53755	24.8594	7.53755	25.8978
7.53792	24.6095	7.53792	25.9789
7.53828	24.6025	7.53828	26.0277
7.53865	25.0829	7.53865	26.0221
7.53902	25.646	7.53902	25.8075
7.53938	25.7773	7.53938	25.7726
7.53975	25.5321	7.53975	25.5962
7.54012	24.9384	7.54012	25.3592
7.54048	24.8981	7.54048	25.1527
7.54085	24.9808	7.54085	25.147
7.54122	24.9559	7.54122	25.2932
7.54158	24.6519	7.54158	25.5297
7.54195	24.3536	7.54195	25.5741
7.54232	24.3649	7.54232	25.5155
7.54268	24.5543	7.54268	25.4327
7.54305	24.7035	7.54305	25.3162
7.54342	24.8535	7.54342	25.4775
7.54378	24.7277	7.54378	25.4077
7.54415	25.0584	7.54415	25.4801
7.54452	24.8714	7.54452	25.4482
7.54488	24.8846	7.54488	25.3419
7.54525	24.9346	7.54525	25.4705
7.54562	24.874	7.54562	25.4782
7.54598	24.8405	7.54598	25.5646
7.54635	24.744	7.54635	25.3808
7.54672	24.4964	7.54672	25.4663
7.54708	24.3237	7.54708	25.4517
7.54745	24.1455	7.54745	25.2632
7.54782	23.8922	7.54782	25.5446
7.54818	24.0372	7.54818	25.7875
7.54855	24.3699	7.54855	25.6114
7.54892	24.4008	7.54892	25.4665
7.54928	24.5856	7.54928	25.137
7.54965	24.838	7.54965	25.2854
7.55002	24.5751	7.55002	25.4675
7.55038	24.6271	7.55038	25.1189
7.55075	24.7551	7.55075	25.1275
7.55112	24.6143	7.55112	25.5062
7.55148	24.3908	7.55148	25.4587
7.55185	24.4727	7.55185	25.2646
7.55222	24.8622	7.55222	25.125
7.55258	24.9333	7.55258	25.1504
7.55295	24.5589	7.55295	25.3487
7.55332	24.216	7.55332	25.275
7.55368	24.2659	7.55368	25.0505
7.55405	24.3636	7.55405	25.3221
7.55442	24.5605	7.55442	25.3328
7.55478	24.8036	7.55478	25.1124
7.55515	24.6689	7.55515	25.0424
7.55552	24.5766	7.55552	25.073
7.55588	24.3932	7.55588	25.3278
7.55625	24.3522	7.55625	25.3328
7.55662	24.4509	7.55662	25.4168
7.55698	24.5597	7.55698	25.365
7.55735	24.5037	7.55735	25.1837
7.55771	24.6468	7.55772	25.048
7.55808	24.5232	7.55808	25.0811
7.55845	24.5013	7.55845	25.0207
7.55881	24.6126	7.55882	25.0076
7.55918	24.5885	7.55918	25.1791
7.55955	24.6465	7.55955	25.1986
7.55991	24.6575	7.55992	25.1256
7.56028	24.608	7.56028	25.5399
7.56065	24.7425	7.56065	25.7172
7.56101	24.616	7.56102	25.0877
7.56138	24.4643	7.56138	24.9352
7.56175	24.6128	7.56175	25.1606
7.56211	24.5038	7.56212	25.3953
7.56248	24.3499	7.56248	25.4238
7.56285	24.6429	7.56285	25.6571
7.56321	25.0084	7.56322	25.8615
7.56358	24.7486	7.56358	25.5856
7.56395	24.5536	7.56395	25.4865
7.56431	24.7728	7.56432	25.7304
7.56468	24.6338	7.56468	25.6856
7.56505	24.2646	7.56505	25.5768
7.56541	23.9263	7.56542	25.5687
7.56578	24.043	7.56578	25.3313
7.56615	24.2968	7.56615	25.0319
7.56651	24.4046	7.56652	24.9951
7.56688	24.2997	7.56688	25.0197
7.56725	24.4711	7.56725	25.2
7.56761	24.6795	7.56762	25.4572
7.56798	24.6676	7.56798	25.3902
7.56835	24.7498	7.56835	25.4273
7.56871	24.6422	7.56872	25.563
7.56908	24.4598	7.56908	25.4689
7.56945	24.4431	7.56945	25.1884
7.56981	24.6019	7.56982	25.3459
7.57018	24.2604	7.57018	25.4079
7.57055	23.8186	7.57055	25.2933
7.57091	24.0007	7.57092	25.1005
7.57128	24.5331	7.57128	24.9144
7.57165	24.8301	7.57165	24.8595
7.57201	24.7062	7.57202	25.0157
7.57238	24.4079	7.57238	25.2382
7.57275	24.1209	7.57275	25.1688
7.57311	24.1863	7.57312	25.0011
7.57348	24.2552	7.57348	24.833
7.57385	24.4666	7.57385	24.6916
7.57421	24.6492	7.57422	24.781
7.57458	24.8815	7.57458	25.1121
7.57495	24.8554	7.57495	25.0976
7.57531	24.7314	7.57532	24.6612
7.57568	24.7838	7.57568	24.8761
7.57605	24.7379	7.57605	25.1618
7.57641	24.734	7.57642	25.1602
7.57678	25.0468	7.57678	25.1158
7.57715	25.2233	7.57715	25.1467
7.57751	25.1173	7.57752	25.418
7.57788	25.0494	7.57788	25.5977
7.57825	24.7031	7.57825	25.4569
7.57861	24.4249	7.57862	25.6702
7.57898	24.3902	7.57898	25.8764
7.57935	24.3382	7.57935	25.8274
7.57971	24.4646	7.57972	25.6727
7.58008	24.5777	7.58008	25.3953
7.58045	24.8107	7.58045	25.0639
7.58081	24.8301	7.58081	24.9074
7.58118	24.9211	7.58118	25.0168
7.58155	25.1293	7.58155	25.2162
7.58191	25.0664	7.58191	25.4193
7.58228	24.9024	7.58228	25.5168
7.58265	24.6019	7.58265	25.3113
7.58301	24.41	7.58301	24.9349
7.58338	24.0631	7.58338	24.5871
7.58375	24.0703	7.58375	24.6201
7.58411	24.4282	7.58411	24.9597
7.58448	24.7968	7.58448	25.34
7.58485	24.8745	7.58485	25.5592
7.58521	24.6344	7.58521	25.6895
7.58558	24.456	7.58558	25.6795
7.58595	24.5713	7.58595	25.7294
7.58631	24.685	7.58631	25.6046
7.58668	24.9419	7.58668	25.4111
7.58705	24.9365	7.58705	25.2253
7.58741	24.4692	7.58741	25.7276
7.58778	24.2301	7.58778	26.2682
7.58815	24.6346	7.58815	26.3159
7.58851	24.6916	7.58851	25.7939
7.58888	24.5544	7.58888	25.3504
7.58925	24.4749	7.58925	25.502
7.58961	24.2899	7.58961	25.7032
7.58998	24.3951	7.58998	25.7402
7.59035	24.5944	7.59035	25.8837
7.59071	24.8028	7.59071	25.4561
7.59108	24.7838	7.59108	25.2454
7.59145	24.5615	7.59145	25.3815
7.59181	24.4892	7.59181	25.3773
7.59218	24.5144	7.59218	25.1861
7.59255	24.5789	7.59255	25.1107
7.59291	24.5935	7.59291	25.2552
7.59328	24.4427	7.59328	25.3141
7.59365	23.9622	7.59365	25.0575
7.59401	23.8093	7.59401	25.0474
7.59438	23.8996	7.59438	24.9841
7.59475	23.8806	7.59475	24.7822
7.59511	23.9479	7.59511	24.6393
7.59548	24.1871	7.59548	24.747
7.59585	24.3226	7.59585	24.9312
7.59621	24.0568	7.59621	25.0788
7.59658	24.1829	7.59658	25.2366
7.59695	24.3931	7.59695	25.0551
7.59731	24.634	7.59731	24.998
7.59768	24.6787	7.59768	24.9257
7.59805	24.786	7.59805	25.146
7.59841	24.8009	7.59841	25.5954
7.59878	24.8784	7.59878	25.6315
7.59915	24.9274	7.59915	25.4886
7.59951	24.7378	7.59951	25.2588
7.59988	24.5216	7.59988	25.2548
7.60025	24.4058	7.60025	25.3647
7.60061	24.4688	7.60061	25.3443
7.60098	24.3545	7.60098	25.4401
7.60135	24.3715	7.60135	25.7508
7.60171	24.5183	7.60171	25.7232
7.60208	24.5184	7.60208	25.5888
7.60245	24.475	7.60245	25.3604
7.60281	24.5732	7.60281	25.5867
7.60318	24.5243	7.60318	25.6801
7.60355	24.5969	7.60355	25.6139
7.60391	24.4491	7.60391	25.5212
7.60428	24.2793	7.60428	25.3125
7.60465	24.5561	7.60465	25.4339
7.60501	24.7374	7.60501	25.2213
7.60538	24.5545	7.60538	25.0194
7.60575	24.2258	7.60575	24.9665
7.60611	24.1387	7.60611	25.2229
7.60648	24.1303	7.60648	24.9619
7.60685	24.1693	7.60685	24.7286
7.60721	24.3879	7.60721	24.7809
7.60758	24.4544	7.60758	24.7742
7.60795	24.3037	7.60795	25.1228
7.60831	24.2565	7.60831	25.2959
7.60868	24.1698	7.60868	25.2005
7.60905	24.0052	7.60905	25.2303
7.60941	23.9462	7.60941	25.5003
7.60978	24.0184	7.60978	25.6752
7.61015	23.994	7.61015	25.7493
7.61051	24.1448	7.61051	26.121
7.61088	24.3749	7.61088	25.721
7.61125	24.4777	7.61125	25.2844
7.61161	24.0885	7.61161	25.4888
7.61198	24.0724	7.61198	25.4553
7.61235	24.1278	7.61235	25.5975
7.61271	24.0922	7.61271	25.8765
7.61308	24.3094	7.61308	25.6552
7.61345	24.4342	7.61345	25.46
7.61381	24.572	7.61381	25.6903
7.61418	24.3637	7.61418	25.8977
7.61455	23.947	7.61455	25.8335
7.61491	24.0951	7.61491	25.6251
7.61528	24.4824	7.61528	25.1755
7.61565	24.5211	7.61565	25.0479
7.61601	24.367	7.61601	25.2443
7.61638	24.0715	7.61638	25.1985
7.61675	24.0373	7.61675	25.1949
7.61711	24.2296	7.61711	25.3021
7.61748	24.0886	7.61748	25.4152
7.61785	23.9422	7.61785	25.4395
7.61821	23.9127	7.61821	25.2707
7.61858	24.0348	7.61858	25.4969
7.61895	24.2498	7.61895	25.548
7.61931	24.5056	7.61931	25.6541
7.61968	24.383	7.61968	25.5416
7.62005	24.2044	7.62005	25.1924
7.62041	24.5311	7.62041	25.0438
7.62078	24.6407	7.62078	25.1322
7.62115	24.3998	7.62115	24.9939
7.62151	24.4721	7.62151	25.0884
7.62188	24.8113	7.62188	25.5038
7.62225	24.8099	7.62225	25.7415
7.62261	24.6875	7.62261	25.6553
7.62298	24.6143	7.62298	25.4385
7.62335	24.3834	7.62335	25.1812
7.62371	24.2036	7.62371	24.9043
7.62408	24.2805	7.62408	24.5975
7.62445	24.2582	7.62445	25.0766
7.62481	24.281	7.62481	25.4163
7.62518	24.3141	7.62518	25.3508
7.62555	24.4033	7.62555	25.289
7.62591	24.7459	7.62591	25.2147
7.62628	25.2688	7.62628	25.4025
7.62665	25.4176	7.62665	25.6175
7.62701	25.2321	7.62701	25.7161
7.62738	24.7531	7.62738	25.3451
7.62775	24.1845	7.62775	25.368
7.62811	23.8924	7.62811	25.5378
7.62848	24.2291	7.62848	25.6638
7.62885	24.5601	7.62885	25.4321
7.62921	24.5357	7.62921	25.2298
7.62958	24.2055	7.62958	25.2306
7.62995	23.7939	7.62995	25.3348
7.63031	23.8397	7.63031	25.1463
7.63068	24.0464	7.63068	24.9975
7.63105	24.2389	7.63105	25.0983
7.63141	24.3507	7.63141	25.3713
7.63178	24.0819	7.63178	25.3476
7.63215	23.9079	7.63215	24.9157
7.63251	24.0225	7.63251	24.5406
7.63288	24.228	7.63288	24.8533
7.63325	24.598	7.63325	25.2616
7.63361	24.9075	7.63361	25.313
7.63398	24.7844	7.63398	25.2915
7.63435	24.4862	7.63435	25.4003
7.63471	24.0427	7.63471	25.4292
7.63508	23.7459	7.63508	25.3682
7.63545	23.9523	7.63545	25.6133
7.63581	24.3779	7.63581	25.7984
7.63618	24.479	7.63618	25.8034
7.63655	24.2777	7.63655	25.6802
7.63691	23.9396	7.63691	25.6548
7.63728	23.8199	7.63728	25.3368
7.63765	23.9636	7.63765	25.284
7.63801	24.142	7.63801	25.6489
7.63838	24.3224	7.63838	25.7955
7.63875	24.3398	7.63875	25.6485
7.63911	24.2167	7.63911	25.38
7.63948	24.4524	7.63948	25.3077
7.63985	24.6624	7.63985	25.327
7.64021	24.4776	7.64021	25.257
7.64058	24.2441	7.64058	25.3918
7.64095	24.2295	7.64095	25.4223
7.64131	24.0031	7.64131	25.3569
7.64168	24.0531	7.64168	25.2215
7.64205	24.2915	7.64205	25.1548
7.64241	24.3354	7.64241	24.8857
7.64278	24.2421	7.64278	24.8132
7.64315	23.9458	7.64315	25.0371
7.64351	23.9007	7.64351	25.1759
7.64388	23.8407	7.64388	25.1815
7.64425	23.8596	7.64425	24.9252
7.64461	23.8874	7.64461	25.0264
7.64498	23.7062	7.64498	25.5509
7.64535	24.0672	7.64535	25.643
7.64571	24.3764	7.64571	25.4002
7.64608	24.7109	7.64608	25.2776
7.64645	24.6083	7.64645	25.0922
7.64681	24.4127	7.64681	25.2572
7.64718	24.5711	7.64718	25.4796
7.64755	24.6001	7.64755	25.6608
7.64791	24.6677	7.64791	25.3886
7.64828	24.7388	7.64828	25.262
7.64865	24.8184	7.64865	25.2238
7.64901	24.9054	7.64901	25.1005
7.64938	24.7808	7.64938	25.0448
7.64975	24.7387	7.64975	24.8564
7.65011	24.7353	7.65011	24.8765
7.65048	24.7923	7.65048	24.9064
7.65085	24.6574	7.65085	25.0544
7.65121	24.5849	7.65121	25.2418
7.65158	24.5991	7.65158	25.1833
7.65195	24.3072	7.65195	25.2154
7.65231	24.1434	7.65231	25.5085
7.65268	24.2368	7.65268	25.2361
7.65305	24.1762	7.65305	24.7205
7.65341	24.0898	7.65341	24.4278
7.65378	23.8845	7.65378	24.4884
7.65415	23.657	7.65415	24.379
7.65451	23.8471	7.65451	24.6067
7.65488	24.0132	7.65488	24.8641
7.65525	24.0451	7.65525	24.8145
7.65561	24.178	7.65561	24.9075
7.65598	24.0235	7.65598	24.9831
7.65635	23.8962	7.65635	24.9627
7.65671	24.1847	7.65671	24.8832
7.65708	24.172	7.65708	25.0219
7.65745	23.6735	7.65745	25.2322
7.65781	23.5808	7.65781	25.1665
7.65818	23.8032	7.65818	25.0578
7.65855	23.9789	7.65855	24.961
7.65891	24.1355	7.65891	24.8759
7.65928	24.1508	7.65928	24.8605
7.65965	23.9775	7.65965	24.7287
7.66001	23.7884	7.66001	24.8993
7.66038	23.7226	7.66038	25.096
7.66075	23.6882	7.66075	25.0524
7.66111	23.8707	7.66111	24.984
7.66148	23.9723	7.66148	24.9461
7.66185	23.9602	7.66185	25.3016
7.66221	24.0726	7.66221	25.4258
7.66258	24.3577	7.66258	25.0697
7.66295	24.417	7.66295	24.9141
7.66331	24.1445	7.66331	24.8448
7.66368	24.3434	7.66368	24.8426
7.66405	24.5248	7.66405	25.0393
7.66441	24.579	7.66441	24.9032
7.66478	24.6384	7.66478	24.9426
7.66515	24.3806	7.66515	24.9661
7.66551	24.2407	7.66551	24.9695
7.66588	24.3562	7.66588	25.1846
7.66625	24.1595	7.66625	25.0688
7.66661	24.1808	7.66661	24.7197
7.66698	24.3195	7.66698	24.5997
7.66735	24.1917	7.66735	25.0095
7.66771	24.3708	7.66771	25.2787
7.66808	24.9264	7.66808	25.2531
7.66845	25.1271	7.66845	25.2374
7.66881	24.6939	7.66881	25.1133
7.66918	24.3875	7.66918	25.1649
7.66955	24.4384	7.66955	25.0241
7.66991	24.1874	7.66991	24.9513
7.67028	23.9404	7.67028	24.9865
7.67065	23.7258	7.67065	24.929
7.67101	23.6333	7.67101	24.5339
7.67138	23.982	7.67138	24.3311
7.67175	24.2912	7.67175	24.3836
7.67211	24.0834	7.67211	24.6996
7.67248	24.1539	7.67248	25.0791
7.67285	24.521	7.67285	25.1028
7.67321	24.6611	7.67321	24.8407
7.67358	24.8725	7.67358	25.14
7.67395	24.7895	7.67395	25.4712
7.67431	24.4497	7.67431	25.3455
7.67468	24.1488	7.67468	25.2648
7.67505	24.2993	7.67505	25.056
7.67541	24.5683	7.67541	25.2245
7.67578	24.4044	7.67578	25.4444
7.67615	24.487	7.67615	25.4001
7.67651	24.6123	7.67651	25.5071
7.67688	24.6354	7.67688	25.5728
7.67725	24.6596	7.67725	25.4649
7.67761	24.5986	7.67761	25.5755
7.67798	24.3821	7.67798	25.6615
7.67835	24.1172	7.67835	25.3011
7.67871	24.2354	7.67871	25.0435
7.67908	24.2597	7.67908	25.3139
7.67945	24.3554	7.67945	25.3879
7.67981	24.4415	7.67981	25.4902
7.68018	24.4048	7.68018	25.495
7.68055	24.2768	7.68055	25.2635
7.68091	24.2277	7.68091	25.0538
7.68128	23.8324	7.68128	25.1971
7.68165	23.584	7.68165	25.5394
7.68201	23.8594	7.68201	25.8261
7.68238	23.9907	7.68238	25.6538
7.68275	23.8552	7.68275	25.1913
7.68311	23.8148	7.68311	25.2008
7.68348	23.7933	7.68348	25.5459
7.68385	23.7724	7.68385	25.6321
7.68421	23.8551	7.68421	25.4584
7.68458	24.0535	7.68458	25.3499
7.68495	24.1658	7.68495	25.0988
7.68531	24.4512	7.68531	25.1338
7.68568	24.2838	7.68568	25.6147
7.68605	23.963	7.68605	25.7275
7.68641	23.896	7.68641	25.5553
7.68678	23.8663	7.68678	25.8777
7.68715	23.9043	7.68715	25.9694
7.68751	24.0444	7.68751	25.7267
7.68788	24.2351	7.68788	25.6339
7.68825	24.2249	7.68825	25.7833
7.68861	24.082	7.68861	26.0208
7.68898	24.1481	7.68898	25.6096
7.68935	24.0972	7.68935	25.1342
7.68971	24.2748	7.68971	24.7945
7.69008	24.2795	7.69008	24.6302
7.69045	23.8188	7.69045	24.5683
7.69081	23.5796	7.69081	24.7275
7.69118	23.8257	7.69118	25.1538
7.69155	23.8266	7.69155	25.538
7.69191	23.9395	7.69191	25.5442
7.69228	23.9798	7.69228	25.668
7.69265	23.9297	7.69265	25.624
7.69301	23.933	7.69301	25.027
7.69338	23.9848	7.69338	24.6981
7.69375	24.1024	7.69375	24.7411
7.69411	24.3548	7.69411	24.7284
7.69448	24.5042	7.69448	24.6319
7.69485	24.5262	7.69485	24.8582
7.69521	24.6738	7.69521	24.9841
7.69558	24.746	7.69558	25.0477
7.69595	24.4829	7.69595	25.2276
7.69631	24.3465	7.69631	25.0263
7.69668	24.4823	7.69668	24.8088
7.69705	24.8885	7.69705	24.6792
7.69741	24.7788	7.69741	24.835
7.69778	24.4314	7.69778	24.9245
7.69815	24.4078	7.69815	24.826
7.69851	24.4201	7.69851	25.0319
7.69888	24.3317	7.69888	25.0306
7.69925	24.0276	7.69925	24.7435
7.69961	23.9391	7.69961	24.3776
7.69998	24.1557	7.69998	24.6363
7.70035	24.0927	7.70035	24.7763
7.70071	24.0686	7.70071	24.7478
7.70108	24.3372	7.70108	24.6299
7.70145	24.769	7.70145	24.5977
7.70181	24.5152	7.70181	24.9035
7.70218	24.2946	7.70218	24.8484
7.70255	24.6376	7.70255	24.5816
7.70291	24.5791	7.70291	24.7843
7.70328	24.5486	7.70328	25.2207
7.70365	24.5612	7.70365	25.1726
7.70401	24.6932	7.70401	25.2968
7.70438	24.732	7.70438	25.0287
7.70475	24.2668	7.70475	24.8291
7.70511	23.844	7.70511	24.9312
7.70548	23.7875	7.70548	25.1331
7.70585	23.6102	7.70585	25.3459
7.70621	23.4863	7.70621	25.6869
7.70658	23.6557	7.70658	25.8722
7.70695	23.9461	7.70695	25.9675
7.70731	23.7907	7.70731	25.7042
7.70768	23.8635	7.70768	25.5144
7.70805	24.1081	7.70805	25.3916
7.70841	24.0563	7.70841	25.1405
7.70878	23.971	7.70878	25.1349
7.70914	23.5759	7.70915	25.283
7.70951	23.5214	7.70951	25.1901
7.70988	23.8128	7.70988	24.7452
7.71024	23.9802	7.71025	24.5105
7.71061	24.0031	7.71061	24.7922
7.71098	24.1351	7.71098	25.2212
7.71134	24.2582	7.71135	25.227
7.71171	24.2599	7.71171	24.9064
7.71208	24.3887	7.71208	24.6637
7.71244	24.4647	7.71245	24.654
7.71281	24.3861	7.71281	25.0293
7.71318	24.1709	7.71318	25.3812
7.71354	23.9614	7.71355	25.2801
7.71391	24.0157	7.71391	25.1788
7.71428	24.0487	7.71428	25.2135
7.71464	23.9939	7.71465	25.1499
7.71501	23.8735	7.71501	25.1787
7.71538	23.5304	7.71538	25.321
7.71574	23.3308	7.71575	25.1565
7.71611	23.6503	7.71611	25.1743
7.71648	23.6893	7.71648	25.3369
7.71684	23.7306	7.71685	25.1114
7.71721	23.8616	7.71721	24.8742
7.71758	24.0514	7.71758	24.6927
7.71794	24.049	7.71795	24.8832
7.71831	24.3086	7.71831	25.4404
7.71868	24.5735	7.71868	25.7481
7.71904	24.6982	7.71905	25.7266
7.71941	24.653	7.71941	25.6982
7.71978	24.6848	7.71978	25.8746
7.72014	24.5649	7.72015	25.8601
7.72051	24.1223	7.72051	25.4702
7.72088	24.107	7.72088	25.1228
7.72124	24.4615	7.72125	24.9023
7.72161	24.4795	7.72161	24.8759
7.72198	24.2911	7.72198	24.9326
7.72234	24.2098	7.72235	25.1089
7.72271	24.1896	7.72271	25.1749
7.72308	24.435	7.72308	25.0929
7.72344	24.2804	7.72345	24.9597
7.72381	24.1429	7.72381	24.9974
7.72418	23.9489	7.72418	25.5361
7.72454	23.9004	7.72455	25.7179
7.72491	24.2017	7.72491	25.3681
7.72528	24.3932	7.72528	25.1582
7.72564	24.4202	7.72565	25.1008
7.72601	24.1448	7.72601	25.0271
7.72638	23.9742	7.72638	24.5873
7.72674	24.1379	7.72675	24.2528
7.72711	24.3573	7.72711	24.234
7.72748	24.3635	7.72748	24.1334
7.72784	24.4299	7.72785	24.3788
7.72821	24.6421	7.72821	24.3134
7.72858	24.6709	7.72858	24.1446
7.72894	24.1	7.72895	24.2392
7.72931	24.0845	7.72931	24.4043
7.72968	24.2099	7.72968	25.0142
7.73004	24.2783	7.73005	25.4185
7.73041	24.2456	7.73041	25.3087
7.73078	24.1166	7.73078	25.3615
7.73114	24.0665	7.73114	25.4122
7.73151	23.9843	7.73151	25.5254
7.73188	24.004	7.73188	25.7337
7.73224	24.204	7.73224	25.6432
7.73261	24.546	7.73261	25.2525
7.73298	24.6388	7.73298	25.233
7.73334	24.7908	7.73334	25.1797
7.73371	25.0357	7.73371	25.0439
7.73408	25.091	7.73408	25.0926
7.73444	24.5992	7.73444	25.3123
7.73481	24.4557	7.73481	25.3116
7.73518	24.988	7.73518	24.9894
7.73554	24.8036	7.73554	24.7962
7.73591	24.3933	7.73591	24.7277
7.73628	24.5936	7.73628	24.7109
7.73664	24.5595	7.73664	24.8654
7.73701	24.6228	7.73701	24.8139
7.73738	24.7098	7.73738	24.8158
7.73774	24.6919	7.73774	25.0568
7.73811	24.3025	7.73811	25.3057
7.73848	24.2207	7.73848	25.2962
7.73884	24.0711	7.73884	25.4611
7.73921	23.7806	7.73921	25.5562
7.73958	23.8405	7.73958	25.4979
7.73994	24.1232	7.73994	25.3613
7.74031	24.5399	7.74031	25.2588
7.74068	24.7468	7.74068	24.9081
7.74104	24.9398	7.74104	24.9199
7.74141	25.0488	7.74141	25.0111
7.74178	25.0275	7.74178	24.8998
7.74214	24.8178	7.74214	24.9068
7.74251	24.6799	7.74251	25.1373
7.74288	25.1867	7.74288	25.2249
7.74324	25.4285	7.74324	25.0526
7.74361	25.3816	7.74361	24.6707
7.74398	25.1947	7.74398	24.7264
7.74434	25.0203	7.74434	24.8497
7.74471	24.5884	7.74471	24.8293
7.74508	24.5625	7.74508	24.9534
7.74544	24.5086	7.74544	24.8344
7.74581	24.292	7.74581	24.6686
7.74618	24.4001	7.74618	24.3931
7.74654	24.4766	7.74654	24.1542
7.74691	24.3509	7.74691	24.3363
7.74728	24.0587	7.74728	24.5483
7.74764	23.7032	7.74764	24.9284
7.74801	23.6826	7.74801	24.9131
7.74838	24.0096	7.74838	24.5915
7.74874	24.5179	7.74874	24.7309
7.74911	24.3569	7.74911	24.9636
7.74948	24.1319	7.74948	25.0139
7.74984	24.0404	7.74984	24.9392
7.75021	24.2704	7.75021	24.7672
7.75058	24.5721	7.75058	24.6982
7.75094	24.4925	7.75094	24.6191
7.75131	24.4443	7.75131	24.7875
7.75168	24.3233	7.75168	25.0064
7.75204	24.2918	7.75204	25.2901
7.75241	24.3207	7.75241	25.3271
7.75278	23.7425	7.75278	25.1291
7.75314	23.3893	7.75314	24.8606
7.75351	23.6413	7.75351	24.7491
7.75388	23.8969	7.75388	24.9469
7.75424	24.153	7.75424	25.2348
7.75461	24.2591	7.75461	25.4286
7.75498	24.3159	7.75498	25.0214
7.75534	24.1915	7.75534	24.6813
7.75571	24.3154	7.75571	24.64
7.75608	24.4675	7.75608	24.6771
7.75644	24.3537	7.75644	24.8302
7.75681	24.1628	7.75681	24.9737
7.75718	24.1717	7.75718	24.9104
7.75754	24.2625	7.75754	24.8512
7.75791	24.172	7.75791	24.6021
7.75828	24.1511	7.75828	24.716
7.75864	24.4043	7.75864	24.9379
7.75901	24.4403	7.75901	24.9459
7.75938	24.577	7.75938	25.1683
7.75974	24.4507	7.75974	25.258
7.76011	24.0536	7.76011	25.0137
7.76048	23.8905	7.76048	24.9638
7.76084	23.8811	7.76084	25.163
7.76121	23.9483	7.76121	25.1683
7.76158	24.2991	7.76158	25.2814
7.76194	24.57	7.76194	24.9554
7.76231	24.3996	7.76231	24.5895
7.76268	24.2885	7.76268	24.8744
7.76304	24.2626	7.76304	25.1404
7.76341	24.3761	7.76341	25.3981
7.76378	24.687	7.76378	25.377
7.76414	24.4243	7.76414	25.1665
7.76451	23.9642	7.76451	24.8105
7.76488	23.7539	7.76488	24.9419
7.76524	23.8821	7.76524	24.9397
7.76561	24.0377	7.76561	24.7547
7.76598	24.0735	7.76598	24.4849
7.76634	24.1792	7.76634	24.3541
7.76671	24.1592	7.76671	24.7482
7.76708	24.1201	7.76708	25.1728
7.76744	24.1452	7.76744	25.4723
7.76781	24.0646	7.76781	25.5246
7.76818	24.0359	7.76818	25.6108
7.76854	24.0755	7.76854	25.8147
7.76891	24.3069	7.76891	25.6599
7.76928	24.1064	7.76928	25.446
7.76964	24.0437	7.76964	25.2087
7.77001	23.8235	7.77001	25.1032
7.77038	23.6124	7.77038	25.0615
7.77074	23.9188	7.77074	24.8602
7.77111	23.8335	7.77111	24.6821
7.77148	23.443	7.77148	24.6731
7.77184	23.4668	7.77184	24.9174
7.77221	23.752	7.77221	25.0804
7.77258	24.0723	7.77258	25.1326
7.77294	24.3718	7.77294	24.7719
7.77331	24.3032	7.77331	24.4568
7.77368	24.1737	7.77368	24.4775
7.77404	24.0494	7.77404	24.4818
7.77441	23.9895	7.77441	24.8385
7.77478	24.2457	7.77478	25.1313
7.77514	24.4339	7.77514	25.1827
7.77551	24.4881	7.77551	25.3948
7.77588	24.2685	7.77588	25.2913
7.77624	24.2491	7.77624	25.0908
7.77661	24.5074	7.77661	24.8466
7.77698	24.3514	7.77698	24.614
7.77734	24.0094	7.77734	24.6199
7.77771	23.7917	7.77771	24.9045
7.77808	23.7958	7.77808	24.9103
7.77844	23.9993	7.77844	24.6732
7.77881	24.1002	7.77881	24.9014
7.77918	24.1096	7.77918	25.394
7.77954	23.9791	7.77954	25.4213
7.77991	23.6883	7.77991	25.5127
7.78028	23.864	7.78028	25.3663
7.78064	23.7584	7.78064	25.2141
7.78101	23.7297	7.78101	25.13
7.78138	23.9354	7.78138	25.0949
7.78174	24.1916	7.78174	25.5195
7.78211	24.6394	7.78211	25.5777
7.78248	24.2215	7.78248	25.2288
7.78284	23.887	7.78284	25.0128
7.78321	23.8127	7.78321	24.7033
7.78358	23.4102	7.78358	24.7877
7.78394	23.3308	7.78394	24.911
7.78431	23.4261	7.78431	25.0868
7.78468	23.2876	7.78468	24.9102
7.78504	23.3706	7.78504	24.7056
7.78541	23.445	7.78541	24.6077
7.78578	23.5096	7.78578	24.5321
7.78614	23.9271	7.78614	24.3558
7.78651	24.2927	7.78651	24.5393
7.78688	24.4133	7.78688	24.6634
7.78724	24.1624	7.78724	24.6261
7.78761	24.036	7.78761	24.3556
7.78798	24.2428	7.78798	24.4384
7.78834	24.1018	7.78834	24.9382
7.78871	24.0744	7.78871	24.6759
7.78908	24.1028	7.78908	24.4218
7.78944	23.6772	7.78944	24.6108
7.78981	23.5433	7.78981	24.7947
7.79018	23.5703	7.79018	24.509
7.79054	23.6961	7.79054	24.1554
7.79091	23.8441	7.79091	24.1836
7.79128	23.9789	7.79128	24.4799
7.79164	23.872	7.79164	24.5853
7.79201	23.5541	7.79201	24.6714
7.79238	23.5735	7.79238	24.8024
7.79274	24.1615	7.79274	24.9145
7.79311	23.9336	7.79311	24.7911
7.79348	23.7896	7.79348	24.8672
7.79384	23.7019	7.79384	25.0738
7.79421	23.3483	7.79421	24.8573
7.79458	23.1499	7.79458	24.7387
7.79494	23.3873	7.79494	24.6922
7.79531	23.8266	7.79531	24.6619
7.79568	24.0069	7.79568	24.7836
7.79604	23.839	7.79604	24.6192
7.79641	23.4577	7.79641	24.7466
7.79678	23.297	7.79678	24.8013
7.79714	23.5743	7.79714	24.7555
7.79751	23.875	7.79751	24.5239
7.79788	23.8329	7.79788	24.4084
7.79824	23.5555	7.79824	24.6076
7.79861	23.7627	7.79861	24.7657
7.79898	23.696	7.79898	24.5811
7.79934	23.5127	7.79934	24.5094
7.79971	23.4534	7.79971	24.5454
7.80008	23.291	7.80008	24.5769
7.80044	23.5906	7.80044	24.6819
7.80081	23.5198	7.80081	24.8985
7.80118	23.7423	7.80118	25.1805
7.80154	24.143	7.80154	25.1091
7.80191	24.0695	7.80191	24.7671
7.80228	24.085	7.80228	25.2794
7.80264	24.1406	7.80264	25.7029
7.80301	24.3481	7.80301	25.7491
7.80338	24.296	7.80338	25.5679
7.80374	24.0442	7.80374	25.2601
7.80411	24.201	7.80411	24.9356
7.80448	24.3473	7.80448	24.9152
7.80484	24.1276	7.80484	24.8007
7.80521	23.9038	7.80521	24.6729
7.80558	23.9281	7.80558	24.5272
7.80594	23.7291	7.80594	24.4289
7.80631	23.4296	7.80631	24.7158
7.80668	23.3179	7.80668	24.9689
7.80704	23.592	7.80704	24.7452
7.80741	23.6016	7.80741	24.4715
7.80778	23.4367	7.80778	24.5558
7.80814	23.1832	7.80814	24.7896
7.80851	23.1985	7.80851	24.9901
7.80888	23.2971	7.80888	24.9513
7.80924	23.6787	7.80924	24.8851
7.80961	24.16	7.80961	24.8774
7.80998	23.9656	7.80998	24.8199
7.81034	23.6387	7.81034	24.6447
7.81071	23.757	7.81071	24.4599
7.81108	23.9893	7.81108	24.5751
7.81144	24.2973	7.81144	24.8684
7.81181	24.3086	7.81181	24.9722
7.81218	23.7403	7.81218	24.9686
7.81254	23.5452	7.81254	24.8742
7.81291	23.6486	7.81291	24.9869
7.81328	23.9972	7.81328	25.0409
7.81364	23.9605	7.81364	24.7791
7.81401	23.9439	7.81401	24.6688
7.81438	24.1608	7.81438	25.0245
7.81474	24.2912	7.81474	25.3754
7.81511	24.0446	7.81511	25.5124
7.81548	23.9403	7.81548	25.3931
7.81584	24.0121	7.81584	25.0122
7.81621	23.7629	7.81621	24.9534
7.81658	23.904	7.81658	24.9351
7.81694	24.0922	7.81694	24.9535
7.81731	23.9359	7.81731	24.9815
7.81768	23.8637	7.81768	24.8762
7.81804	23.8286	7.81804	24.7735
7.81841	23.6348	7.81841	24.843
7.81878	23.972	7.81878	24.8177
7.81914	24.162	7.81914	24.8793
7.81951	24.1127	7.81951	24.7542
7.81988	24.4543	7.81988	24.6199
7.82024	24.5992	7.82024	24.7751
7.82061	24.4855	7.82061	24.886
7.82098	24.5585	7.82098	24.696
7.82134	24.3598	7.82134	24.6816
7.82171	24.3134	7.82171	24.8178
7.82208	24.3801	7.82208	24.767
7.82244	23.9999	7.82244	24.563
7.82281	23.9281	7.82281	24.2669
7.82318	24.1775	7.82318	24.5434
7.82354	24.2174	7.82354	24.7326
7.82391	24.0402	7.82391	24.7815
7.82428	23.7495	7.82428	25.0042
7.82464	23.543	7.82464	25.2867
7.82501	23.717	7.82501	25.4082
7.82538	23.8643	7.82538	25.0478
7.82574	23.9583	7.82574	24.8411
7.82611	23.9506	7.82611	24.8132
7.82648	24.0573	7.82648	24.9877
7.82684	24.2755	7.82684	24.9342
7.82721	24.3864	7.82721	24.701
7.82758	24.2407	7.82758	24.5015
7.82794	23.9292	7.82794	24.5259
7.82831	23.7745	7.82831	24.7482
7.82868	23.8531	7.82868	24.4429
7.82904	23.7796	7.82904	24.3682
7.82941	23.7145	7.82941	24.9728
7.82978	23.6275	7.82978	24.975
7.83014	23.59	7.83014	25.0986
7.83051	23.5851	7.83051	25.1574
7.83088	23.5681	7.83088	24.8439
7.83124	23.8736	7.83124	24.4925
7.83161	24.0478	7.83161	24.4402
7.83198	24.0799	7.83198	24.5592
7.83234	24.0886	7.83234	24.6165
7.83271	23.9779	7.83271	24.5878
7.83308	24.0969	7.83308	24.6767
7.83344	24.2782	7.83344	24.8096
7.83381	24.4095	7.83381	24.5262
7.83418	24.2363	7.83418	24.6285
7.83454	24.28	7.83454	24.9021
7.83491	24.3002	7.83491	25.2891
7.83528	24.2684	7.83528	24.9382
7.83564	24.2646	7.83564	24.2047
7.83601	24.1467	7.83601	23.9148
7.83638	23.8584	7.83638	23.7226
7.83674	23.7291	7.83674	23.6636
7.83711	23.913	7.83711	24.1043
7.83748	24.0925	7.83748	24.6194
7.83784	24.173	7.83784	24.8473
7.83821	24.225	7.83821	24.7902
7.83858	24.1406	7.83858	24.6788
7.83894	24.0102	7.83894	24.5991
7.83931	23.8562	7.83931	24.3685
7.83968	23.8975	7.83968	24.4108
7.84004	24.0823	7.84004	25.0045
7.84041	23.8936	7.84041	25.2253
7.84078	23.9161	7.84078	25.3261
7.84114	23.7752	7.84114	25.369
7.84151	23.5661	7.84151	25.2109
7.84188	23.7688	7.84188	24.8238
7.84224	23.7381	7.84224	24.4255
7.84261	23.5256	7.84261	24.4659
7.84298	23.6498	7.84298	24.5811
7.84334	24.1012	7.84334	24.5204
7.84371	24.339	7.84371	24.5059
7.84408	24.1956	7.84408	24.7037
7.84444	23.9985	7.84444	24.7108
7.84481	23.4735	7.84481	24.6352
7.84518	23.4158	7.84518	24.6602
7.84554	23.5471	7.84554	24.8394
7.84591	23.6196	7.84591	24.9625
7.84628	23.6212	7.84628	24.9345
7.84664	23.8123	7.84664	24.8928
7.84701	24.0963	7.84701	24.7225
7.84738	24.3455	7.84738	24.5699
7.84774	24.3916	7.84774	24.7131
7.84811	24.4519	7.84811	24.7271
7.84848	24.2355	7.84848	24.6917
7.84884	24.0593	7.84884	24.7506
7.84921	23.9405	7.84921	24.622
7.84958	23.654	7.84958	24.505
7.84994	23.7739	7.84994	24.658
7.85031	23.8799	7.85031	24.836
7.85068	23.8631	7.85068	24.7021
7.85104	23.8211	7.85104	24.8813
7.85141	23.8452	7.85141	25.0695
7.85178	23.6744	7.85178	25.0983
7.85214	23.6897	7.85214	25.0586
7.85251	23.6268	7.85251	25.1262
7.85288	23.6934	7.85288	24.9967
7.85324	23.7718	7.85324	24.619
7.85361	23.6252	7.85361	24.7696
7.85398	23.4019	7.85398	24.9131
7.85434	23.3173	7.85434	24.6582
7.85471	23.4626	7.85471	24.6091
7.85508	23.9029	7.85508	24.588
7.85544	24.235	7.85544	24.7257
7.85581	24.0249	7.85581	24.8748
7.85618	23.6744	7.85618	24.9553
7.85654	23.7546	7.85654	25.24
7.85691	23.7759	7.85691	25.3933
7.85728	23.9078	7.85728	25.1026
7.85764	24.0983	7.85764	24.8743
7.85801	24.1234	7.85801	24.7631
7.85838	23.9295	7.85838	24.6453
7.85874	23.8721	7.85874	25.0738
7.85911	23.6981	7.85911	25.2
7.85948	23.6137	7.85948	24.6192
7.85984	23.8829	7.85984	24.2516
7.86021	23.6216	7.86021	24.5049
7.86057	23.6007	7.86058	24.4293
7.86094	23.4279	7.86094	24.2566
7.86131	23.3569	7.86131	24.2804
7.86167	23.2551	7.86168	24.2958
7.86204	23.4627	7.86204	24.4285
7.86241	23.9577	7.86241	24.877
7.86277	24.3487	7.86278	24.9754
7.86314	24.521	7.86314	25.0468
7.86351	24.4676	7.86351	25.0028
7.86387	24.257	7.86388	24.9236
7.86424	24.0333	7.86424	24.9617
7.86461	24.0437	7.86461	25.2179
7.86497	24.4204	7.86498	25.0904
7.86534	24.4273	7.86534	24.9471
7.86571	24.502	7.86571	24.7891
7.86607	24.5718	7.86608	24.549
7.86644	24.5216	7.86644	24.3296
7.86681	24.3284	7.86681	24.4262
7.86717	24.265	7.86718	24.6763
7.86754	24.079	7.86754	24.5608
7.86791	23.7963	7.86791	24.334
7.86827	24.0277	7.86828	24.3453
7.86864	24.4163	7.86864	24.5408
7.86901	24.4176	7.86901	24.6014
7.86937	24.1112	7.86938	24.598
7.86974	23.9074	7.86974	24.7412
7.87011	23.7085	7.87011	24.7129
7.87047	23.6289	7.87048	24.638
7.87084	23.719	7.87084	24.4683
7.87121	23.4932	7.87121	24.2842
7.87157	23.5185	7.87158	24.3567
7.87194	23.6262	7.87194	24.5244
7.87231	23.7793	7.87231	24.483
7.87267	23.7942	7.87268	24.3647
7.87304	23.9105	7.87304	24.6836
7.87341	24.0714	7.87341	24.9877
7.87377	23.9176	7.87378	24.9384
7.87414	23.8058	7.87414	24.8576
7.87451	23.5734	7.87451	25.1647
7.87487	23.6405	7.87488	25.2062
7.87524	23.6624	7.87524	25.2252
7.87561	23.6482	7.87561	25.0939
7.87597	23.8889	7.87598	25.1317
7.87634	23.9866	7.87634	25.2224
7.87671	24.0398	7.87671	25.1025
7.87707	24.2004	7.87708	25.0226
7.87744	24.3726	7.87744	25.0574
7.87781	24.4419	7.87781	24.8547
7.87817	24.5127	7.87818	24.812
7.87854	24.2218	7.87854	24.7481
7.87891	23.5837	7.87891	24.8243
7.87927	23.4472	7.87928	24.9363
7.87964	23.7781	7.87964	25.0205
7.88001	23.7894	7.88001	24.7281
7.88037	23.5364	7.88038	24.7607
7.88074	23.7021	7.88074	24.7233
7.88111	23.8086	7.88111	24.705
7.88147	23.7221	7.88148	25.0505
7.88184	23.6879	7.88184	25.0369
7.88221	23.9825	7.88221	24.8746
7.88257	24.2004	7.88257	24.9888
7.88294	24.1954	7.88294	24.554
7.88331	24.3661	7.88331	24.2167
7.88367	24.2271	7.88367	23.8743
7.88404	24.107	7.88404	23.8355
7.88441	24.0562	7.88441	24.0575
7.88477	23.6322	7.88477	24.3766
7.88514	23.6605	7.88514	24.7199
7.88551	23.8092	7.88551	24.6588
7.88587	23.8979	7.88587	24.7147
7.88624	23.7486	7.88624	24.657
7.88661	23.7242	7.88661	24.7512
7.88697	24.0244	7.88697	25.019
7.88734	24.3363	7.88734	25.0307
7.88771	24.3422	7.88771	24.8654
7.88807	23.9545	7.88807	24.3106
7.88844	23.7498	7.88844	23.8334
7.88881	24.165	7.88881	23.9414
7.88917	24.7387	7.88917	24.3345
7.88954	24.5611	7.88954	24.8438
7.88991	24.363	7.88991	24.8572
7.89027	23.9099	7.89027	24.7647
7.89064	23.7189	7.89064	24.3858
7.89101	23.5193	7.89101	24.3025
7.89137	23.2496	7.89137	24.0697
7.89174	23.1427	7.89174	23.8149
7.89211	23.4406	7.89211	23.7585
7.89247	23.533	7.89247	23.8396
7.89284	23.5463	7.89284	24.1693
7.89321	23.4497	7.89321	24.6195
7.89357	23.0025	7.89357	24.767
7.89394	23.205	7.89394	24.661
7.89431	23.8251	7.89431	24.8433
7.89467	24.116	7.89467	25.2639
7.89504	23.9497	7.89504	25.1252
7.89541	23.7556	7.89541	24.6502
7.89577	23.7924	7.89577	24.5594
7.89614	23.7737	7.89614	24.5374
7.89651	23.7047	7.89651	24.4873
7.89687	23.5426	7.89687	24.3781
7.89724	23.0995	7.89724	24.3394
7.89761	23.3151	7.89761	24.5569
7.89797	23.5016	7.89797	24.4695
7.89834	23.4013	7.89834	24.1167
7.89871	23.3675	7.89871	24.1129
7.89907	23.6268	7.89907	24.1112
7.89944	23.9154	7.89944	24.248
7.89981	23.62	7.89981	24.4022
7.90017	23.3668	7.90017	24.5595
7.90054	23.2633	7.90054	24.8918
7.90091	23.3709	7.90091	24.9953
7.90127	23.7839	7.90127	24.463
7.90164	23.911	7.90164	24.0268
7.90201	23.6057	7.90201	24.29
7.90237	23.6189	7.90237	24.5953
7.90274	23.5237	7.90274	24.8203
7.90311	23.621	7.90311	24.742
7.90347	23.8521	7.90347	24.6359
7.90384	24.0511	7.90384	24.9332
7.90421	24.0284	7.90421	24.9689
7.90457	24.1121	7.90457	24.5052
7.90494	24.2582	7.90494	24.3817
7.90531	24.5615	7.90531	24.4979
7.90567	24.6809	7.90567	24.4604
7.90604	24.3346	7.90604	24.4846
7.90641	24.1266	7.90641	24.7397
7.90677	24.0781	7.90677	24.6445
7.90714	24.0088	7.90714	24.6309
7.90751	23.8249	7.90751	24.8351
7.90787	23.5517	7.90787	24.7811
7.90824	23.501	7.90824	24.5047
7.90861	23.9854	7.90861	24.5648
7.90897	24.225	7.90897	24.8921
7.90934	24.0147	7.90934	24.9287
7.90971	23.8991	7.90971	25.086
7.91007	23.828	7.91007	25.3612
7.91044	23.7316	7.91044	25.0474
7.91081	23.6708	7.91081	24.8956
7.91117	23.8089	7.91117	24.8675
7.91154	23.7957	7.91154	24.8082
7.91191	23.8026	7.91191	24.9502
7.91227	23.5991	7.91227	24.7578
7.91264	23.5494	7.91264	24.381
7.91301	23.7936	7.91301	24.2108
7.91337	23.8036	7.91337	24.365
7.91374	23.8227	7.91374	24.4471
7.91411	23.6268	7.91411	24.5622
7.91447	23.5225	7.91447	24.6095
7.91484	23.596	7.91484	24.6798
7.91521	23.5488	7.91521	24.4344
7.91557	23.6071	7.91557	24.4805
7.91594	23.5483	7.91594	24.5
7.91631	23.0816	7.91631	24.2543
7.91667	22.9745	7.91667	23.9909
7.91704	23.3147	7.91704	23.9202
7.91741	23.6491	7.91741	23.7527
7.91777	23.6924	7.91777	23.8528
7.91814	23.7923	7.91814	24.0443
7.91851	23.8048	7.91851	24.2066
7.91887	23.7704	7.91887	24.3187
7.91924	23.8073	7.91924	24.2506
7.91961	23.587	7.91961	24.2517
7.91997	23.1954	7.91997	24.5468
7.92034	23.3723	7.92034	24.6986
7.92071	23.6344	7.92071	24.3493
7.92107	23.6967	7.92107	24.0364
7.92144	23.5695	7.92144	23.9452
7.92181	23.7917	7.92181	24.3854
7.92217	23.7761	7.92217	24.8051
7.92254	23.7641	7.92254	24.6844
7.92291	23.5348	7.92291	24.4043
7.92327	23.3564	7.92327	24.3051
7.92364	23.4222	7.92364	24.36
7.92401	23.5657	7.92401	24.5237
7.92437	23.9708	7.92437	24.5533
7.92474	24.1352	7.92474	24.5812
7.92511	23.8515	7.92511	24.3263
7.92547	23.8067	7.92547	24.0819
7.92584	23.6357	7.92584	23.9028
7.92621	23.6013	7.92621	23.6669
7.92657	23.5351	7.92657	23.8697
7.92694	23.82	7.92694	23.9902
7.92731	23.8069	7.92731	24.6819
7.92767	23.3481	7.92767	24.773
7.92804	23.3333	7.92804	24.6226
7.92841	23.4982	7.92841	24.7165
7.92877	23.7446	7.92877	24.6622
7.92914	23.7463	7.92914	24.8056
7.92951	23.6659	7.92951	24.8663
7.92987	23.4876	7.92987	24.5955
7.93024	23.448	7.93024	24.5642
7.93061	23.6926	7.93061	24.4385
7.93097	23.8501	7.93097	24.2249
7.93134	23.6245	7.93134	24.2861
7.93171	23.4596	7.93171	24.0498
7.93207	23.6242	7.93207	23.9519
7.93244	23.7948	7.93244	24.2413
7.93281	23.796	7.93281	24.5252
7.93317	23.6204	7.93317	24.6835
7.93354	23.3734	7.93354	24.7541
7.93391	23.4667	7.93391	24.8085
7.93427	23.6633	7.93427	24.5544
7.93464	23.53	7.93464	24.4598
7.93501	23.4573	7.93501	24.6202
7.93537	23.4664	7.93537	24.9098
7.93574	23.5868	7.93574	24.8737
7.93611	23.5371	7.93611	24.7517
7.93647	23.4403	7.93647	24.8201
7.93684	23.4347	7.93684	24.7314
7.93721	23.5409	7.93721	24.7087
7.93757	23.6699	7.93757	24.4638
7.93794	23.5082	7.93794	24.4492
7.93831	23.3797	7.93831	24.4556
7.93867	23.5648	7.93867	24.5438
7.93904	23.5668	7.93904	24.4454
7.93941	23.6146	7.93941	24.3667
7.93977	23.6662	7.93977	24.4316
7.94014	23.5122	7.94014	24.6196
7.94051	22.8999	7.94051	24.6849
7.94087	22.635	7.94087	24.822
7.94124	22.9727	7.94124	24.6815
7.94161	23.5238	7.94161	24.479
7.94197	23.5921	7.94197	24.5449
7.94234	23.6935	7.94234	24.5298
7.94271	23.2894	7.94271	24.3592
7.94307	22.9824	7.94307	24.29
7.94344	22.9856	7.94344	24.3307
7.94381	23.1057	7.94381	24.2343
7.94417	23.3929	7.94417	24.7054
7.94454	23.6157	7.94454	25.0756
7.94491	23.8242	7.94491	24.7777
7.94527	23.7693	7.94527	24.4314
7.94564	23.9119	7.94564	24.1789
7.94601	24.2793	7.94601	24.3472
7.94637	24.2218	7.94637	24.4156
7.94674	23.9567	7.94674	24.1839
7.94711	23.7879	7.94711	24.4878
7.94747	23.677	7.94747	24.5525
7.94784	23.5628	7.94784	24.1789
7.94821	23.6708	7.94821	23.9806
7.94857	23.5827	7.94857	24.0676
7.94894	23.4837	7.94894	24.4751
7.94931	23.4313	7.94931	24.6723
7.94967	23.2534	7.94967	24.7493
7.95004	23.0728	7.95004	24.5484
7.95041	23.4367	7.95041	24.7387
7.95077	23.7999	7.95077	24.6291
7.95114	23.489	7.95114	24.2617
7.95151	23.4976	7.95151	24.2262
7.95187	23.5421	7.95187	24.3856
7.95224	23.5533	7.95224	24.4099
7.95261	23.6045	7.95261	24.5403
7.95297	23.7704	7.95297	24.6623
7.95334	23.8821	7.95334	24.7162
7.95371	24.1645	7.95371	24.3042
7.95407	24.1422	7.95407	23.9959
7.95444	23.7488	7.95444	23.9855
7.95481	23.3272	7.95481	23.84
7.95517	23.1424	7.95517	23.7385
7.95554	23.2405	7.95554	23.8345
7.95591	23.3667	7.95591	24.2329
7.95627	23.6289	7.95627	24.3819
7.95664	23.6698	7.95664	24.4597
7.95701	23.4895	7.95701	24.5558
7.95737	23.4767	7.95737	24.5712
7.95774	23.4072	7.95774	24.2098
7.95811	23.675	7.95811	24.2439
7.95847	23.6793	7.95847	24.3929
7.95884	23.7169	7.95884	24.2968
7.95921	23.6984	7.95921	24.2878
7.95957	23.4875	7.95957	23.951
7.95994	23.2595	7.95994	23.7648
7.96031	23.0385	7.96031	23.6915
7.96067	22.83	7.96067	23.5888
7.96104	22.7676	7.96104	24.052
7.96141	22.8664	7.96141	24.3351
7.96177	23.045	7.96177	24.478
7.96214	22.9613	7.96214	24.4982
7.96251	23.2289	7.96251	24.3872
7.96287	23.4288	7.96287	24.2739
7.96324	23.3337	7.96324	24.2743
7.96361	23.4293	7.96361	24.36
7.96397	23.5745	7.96397	24.2814
7.96434	23.629	7.96434	24.2657
7.96471	23.5337	7.96471	24.1113
7.96507	23.2764	7.96507	24.166
7.96544	23.2009	7.96544	24.245
7.96581	22.9418	7.96581	24.293
7.96617	22.9214	7.96617	24.2096
7.96654	22.809	7.96654	24.1662
7.96691	22.8291	7.96691	24.1151
7.96727	22.7662	7.96727	24.1361
7.96764	22.6289	7.96764	24.2879
7.96801	22.851	7.96801	24.1139
7.96837	22.7128	7.96837	24.0265
7.96874	22.6016	7.96874	24.1419
7.96911	22.7201	7.96911	24.0576
7.96947	23.2792	7.96947	24.3121
7.96984	23.3951	7.96984	24.3795
7.97021	23.1997	7.97021	24.3814
7.97057	23.0881	7.97057	24.604
7.97094	23.131	7.97094	24.6103
7.97131	23.1001	7.97131	24.4353
7.97167	23.1329	7.97167	24.0312
7.97204	23.4819	7.97204	24.0227
7.97241	23.7339	7.97241	24.286
7.97277	23.8483	7.97277	24.2486
7.97314	23.7144	7.97314	23.9398
7.97351	23.5584	7.97351	23.8789
7.97387	23.5434	7.97387	24.0885
7.97424	23.6943	7.97424	24.1974
7.97461	23.8132	7.97461	24.1551
7.97497	23.5818	7.97497	24.3487
7.97534	23.4144	7.97534	24.483
7.97571	23.5659	7.97571	24.5093
7.97607	23.8032	7.97607	24.535
7.97644	23.7688	7.97644	24.2852
7.97681	23.726	7.97681	23.8695
7.97717	23.6747	7.97717	23.9309
7.97754	23.6526	7.97754	23.7542
7.97791	23.7419	7.97791	23.6645
7.97827	23.8499	7.97827	24.1626
7.97864	24.0906	7.97864	24.3108
7.97901	24.0565	7.97901	24.1491
7.97937	23.8304	7.97937	24.0151
7.97974	23.7365	7.97974	23.9546
7.98011	23.6549	7.98011	24.2566
7.98047	23.6361	7.98047	24.5299
7.98084	23.9836	7.98084	24.5149
7.98121	24.382	7.98121	24.7281
7.98157	24.1509	7.98157	24.7477
7.98194	23.7693	7.98194	24.7798
7.98231	23.6884	7.98231	24.6167
7.98267	23.6425	7.98267	24.5744
7.98304	23.5009	7.98304	24.5438
7.98341	23.3944	7.98341	24.5112
7.98377	23.2773	7.98377	24.349
7.98414	23.2841	7.98414	24.2894
7.98451	23.0515	7.98451	24.2538
7.98487	23.0603	7.98487	24.2032
7.98524	22.8994	7.98524	24.38
7.98561	22.9028	7.98561	24.2739
7.98597	23.2941	7.98597	24.1884
7.98634	23.4888	7.98634	24.4573
7.98671	23.5859	7.98671	24.4091
7.98707	23.6262	7.98707	23.8967
7.98744	23.6665	7.98744	23.7303
7.98781	23.6435	7.98781	23.7026
7.98817	23.4966	7.98817	23.673
7.98854	23.3883	7.98854	24.0315
7.98891	23.2043	7.98891	24.2051
7.98927	23.2928	7.98927	24.2739
7.98964	23.5274	7.98964	24.6535
7.99001	23.4718	7.99001	24.7656
7.99037	23.1802	7.99037	24.5654
7.99074	22.9932	7.99074	24.4904
7.99111	22.8552	7.99111	24.3403
7.99147	22.9183	7.99147	24.5638
7.99184	23.3064	7.99184	24.6747
7.99221	23.5439	7.99221	24.5338
7.99257	23.4685	7.99257	24.3888
7.99294	23.5512	7.99294	24.3804
7.99331	23.4838	7.99331	24.2509
7.99367	23.1834	7.99367	24.0046
7.99404	23.2787	7.99404	23.8918
7.99441	23.426	7.99441	23.996
7.99477	23.4567	7.99477	24.0705
7.99514	23.5133	7.99514	24.1076
7.99551	23.7159	7.99551	24.245
7.99587	23.6846	7.99587	24.1731
7.99624	23.5297	7.99624	24.348
7.99661	23.4566	7.99661	24.0203
7.99697	23.8986	7.99697	24.0634
7.99734	23.9858	7.99734	24.1593
7.99771	23.589	7.99771	24.0278
7.99807	23.4028	7.99807	23.9716
7.99844	23.343	7.99844	24.0128
7.99881	23.6193	7.99881	24.2038
7.99917	23.8793	7.99917	24.2553
7.99954	23.7144	7.99954	24.3304
7.99991	23.5388	7.99991	24.3002
8.00027	23.204	8.00027	24.3849
8.00064	22.8863	8.00064	24.4064
8.00101	22.7478	8.00101	24.5227
8.00137	22.8094	8.00137	24.8769
8.00174	22.8359	8.00174	24.8666
8.00211	22.8578	8.00211	24.623
8.00247	22.8477	8.00247	24.6615
8.00284	22.9283	8.00284	24.6568
8.00321	23.25	8.00321	24.3645
8.00357	23.3311	8.00357	24.2242
8.00394	23.2136	8.00394	24.2318
8.00431	23.3572	8.00431	24.3995
8.00467	23.4338	8.00467	24.2479
8.00504	23.4573	8.00504	24.0918
8.00541	23.5179	8.00541	24.1827
8.00577	23.5858	8.00577	24.1344
8.00614	23.5224	8.00614	24.1742
8.00651	23.6336	8.00651	24.0992
8.00687	23.4861	8.00687	24.2667
8.00724	23.2722	8.00724	24.2979
8.00761	23.347	8.00761	24.2922
8.00797	23.6067	8.00797	24.3581
8.00834	23.7496	8.00834	24.0463
8.00871	23.6733	8.00871	23.7897
8.00907	23.5332	8.00907	24.1178
8.00944	23.4928	8.00944	24.446
8.00981	23.5626	8.00981	24.3366
8.01017	23.5939	8.01017	24.3385
8.01054	23.6022	8.01054	24.4978
8.01091	23.6317	8.01091	24.5457
8.01127	23.5588	8.01127	24.7323
8.01164	23.5203	8.01164	24.8821
8.012	23.5963	8.01201	24.75
8.01237	23.827	8.01237	24.7351
8.01274	23.8016	8.01274	24.7906
8.0131	23.4782	8.01311	24.7768
8.01347	22.885	8.01347	24.6328
8.01384	22.8989	8.01384	24.3911
8.0142	23.065	8.01421	24.4169
8.01457	23.0084	8.01457	24.4412
8.01494	23.0809	8.01494	24.5094
8.0153	23.2019	8.01531	24.594
8.01567	23.4141	8.01567	24.44
8.01604	23.5702	8.01604	24.2875
8.0164	23.7321	8.01641	24.4633
8.01677	23.6251	8.01677	24.4965
8.01714	23.8133	8.01714	24.1439
8.0175	23.7986	8.01751	24.0871
8.01787	23.5665	8.01787	24.4165
8.01824	23.2968	8.01824	24.6348
8.0186	23.0729	8.01861	24.2976
8.01897	22.957	8.01897	24.0318
8.01934	22.7351	8.01934	24.0886
8.0197	22.4944	8.01971	24.3096
8.02007	22.6573	8.02007	24.3707
8.02044	22.9243	8.02044	24.1514
8.0208	23.1127	8.02081	24.1121
8.02117	23.0483	8.02117	23.8798
8.02154	23.0642	8.02154	23.9586
8.0219	23.2623	8.02191	24.31
8.02227	23.5009	8.02227	24.2373
8.02264	23.5149	8.02264	24.1609
8.023	23.5273	8.02301	23.9385
8.02337	23.6301	8.02337	23.9651
8.02374	23.4388	8.02374	24.1391
8.0241	23.3199	8.02411	24.3548
8.02447	23.3795	8.02447	24.5357
8.02484	23.2917	8.02484	24.6836
8.0252	23.1889	8.02521	24.4108
8.02557	23.2537	8.02557	24.2446
8.02594	23.0276	8.02594	24.3612
8.0263	23.1312	8.02631	24.5191
8.02667	23.2879	8.02667	24.4268
8.02704	23.3478	8.02704	24.271
8.0274	23.3331	8.02741	24.1242
8.02777	23.2244	8.02777	24.2062
8.02814	23.3334	8.02814	24.4575
8.0285	23.1559	8.02851	24.4832
8.02887	23.0091	8.02887	24.4554
8.02924	23.2304	8.02924	24.1639
8.0296	23.1808	8.02961	23.9181
8.02997	22.8003	8.02997	23.9134
8.03034	22.8553	8.03034	24.3088
8.0307	23.1071	8.03071	24.7003
8.03107	23.2971	8.03107	24.7009
8.03144	23.4939	8.03144	24.5842
8.0318	23.3495	8.03181	24.6342
8.03217	23.3375	8.03217	24.6878
8.03254	23.2736	8.03254	24.5392
8.0329	23.2286	8.03291	24.5214
8.03327	23.2236	8.03327	24.4945
8.03364	22.8815	8.03364	24.4081
8.034	22.8666	8.034	24.2408
8.03437	22.9597	8.03437	24.2159
8.03474	22.8688	8.03474	24.5396
8.0351	22.9077	8.0351	24.818
8.03547	23.0949	8.03547	24.7353
8.03584	23.2452	8.03584	24.094
8.0362	23.2279	8.0362	23.7807
8.03657	23.2479	8.03657	23.8762
8.03694	23.1353	8.03694	23.7481
8.0373	22.9633	8.0373	23.8484
8.03767	22.6819	8.03767	24.0021
8.03804	22.7287	8.03804	24.0603
8.0384	22.8475	8.0384	24.0156
8.03877	22.9774	8.03877	23.8493
8.03914	23.0533	8.03914	23.7679
8.0395	23.2918	8.0395	23.5694
8.03987	23.4139	8.03987	23.6027
8.04024	23.418	8.04024	23.9475
8.0406	23.5795	8.0406	24.0865
8.04097	23.5072	8.04097	23.9625
8.04134	23.4485	8.04134	23.9353
8.0417	23.5345	8.0417	23.9789
8.04207	23.6495	8.04207	24.0027
8.04244	23.8909	8.04244	24.0785
8.0428	23.7869	8.0428	24.3315
8.04317	23.651	8.04317	24.4642
8.04354	23.4685	8.04354	24.3542
8.0439	23.1182	8.0439	24.3653
8.04427	22.9675	8.04427	24.6582
8.04464	22.9087	8.04464	24.6627
8.045	22.9106	8.045	24.5528
8.04537	22.7907	8.04537	24.1911
8.04574	22.6684	8.04574	24.0293
8.0461	22.5777	8.0461	24.1679
8.04647	22.5149	8.04647	24.3357
8.04684	22.9321	8.04684	24.4525
8.0472	23.1441	8.0472	24.5831
8.04757	23.1542	8.04757	24.5703
8.04794	23.5209	8.04794	24.4334
8.0483	23.5404	8.0483	24.2895
8.04867	23.7087	8.04867	24.488
8.04904	23.5482	8.04904	24.1793
8.0494	23.2026	8.0494	23.8365
8.04977	23.123	8.04977	23.7997
8.05014	23.2303	8.05014	23.8686
8.0505	23.2709	8.0505	24.0297
8.05087	23.2548	8.05087	24.2199
8.05124	23.3764	8.05124	24.0911
8.0516	23.5453	8.0516	24.155
8.05197	23.3421	8.05197	24.3552
8.05234	23.1504	8.05234	24.3632
8.0527	23.0096	8.0527	24.5383
8.05307	23.0755	8.05307	24.5829
8.05344	23.2517	8.05344	24.5309
8.0538	23.2156	8.0538	24.4775
8.05417	23.3956	8.05417	24.5792
8.05454	23.3909	8.05454	24.3848
8.0549	23.1547	8.0549	24.1715
8.05527	23.6146	8.05527	24.0002
8.05564	23.9135	8.05564	24.1747
8.056	23.9037	8.056	24.1
8.05637	23.7515	8.05637	24.1693
8.05674	23.6386	8.05674	24.1229
8.0571	23.8179	8.0571	24.3991
8.05747	23.7508	8.05747	24.5672
8.05784	23.4431	8.05784	24.6655
8.0582	23.1499	8.0582	24.3612
8.05857	23.1533	8.05857	24.2018
8.05894	23.0008	8.05894	24.014
8.0593	22.8046	8.0593	24.1986
8.05967	22.7787	8.05967	24.1335
8.06004	22.9187	8.06004	24.0474
8.0604	23.269	8.0604	24.0074
8.06077	23.3273	8.06077	23.9556
8.06114	23.3149	8.06114	23.9058
8.0615	23.1699	8.0615	23.9839
8.06187	22.8522	8.06187	24.2077
8.06224	23.1731	8.06224	24.12
8.0626	23.3184	8.0626	24.0554
8.06297	23.1624	8.06297	24.2191
8.06334	23.2675	8.06334	24.3909
8.0637	23.2149	8.0637	24.7435
8.06407	22.8077	8.06407	24.5185
8.06444	22.6002	8.06444	23.7224
8.0648	22.6182	8.0648	23.6673
8.06517	22.7336	8.06517	23.8964
8.06554	22.8306	8.06554	24.1529
8.0659	22.9951	8.0659	24.4959
8.06627	23.1522	8.06627	24.5853
8.06664	23.247	8.06664	24.8954
8.067	23.7355	8.067	25.2059
8.06737	23.9917	8.06737	24.7363
8.06774	24.2695	8.06774	24.4407
8.0681	24.4351	8.0681	24.7401
8.06847	24.5725	8.06847	24.5773
8.06884	24.7125	8.06884	24.1095
8.0692	25.0197	8.0692	24.3016
8.06957	25.5842	8.06957	24.4034
8.06994	26.0331	8.06994	24.3634
8.0703	26.7822	8.0703	24.2118
8.07067	27.6272	8.07067	24.2051
8.07104	28.2864	8.07104	24.3997
8.0714	29.326	8.0714	24.5773
8.07177	30.526	8.07177	24.4304
8.07214	31.7046	8.07214	24.4201
8.0725	32.8542	8.0725	24.4164
8.07287	33.5723	8.07287	24.1777
8.07324	34.0322	8.07324	23.989
8.0736	33.842	8.0736	24.215
8.07397	33.4357	8.07397	24.3103
8.07434	32.9131	8.07434	24.327
8.0747	32.2103	8.0747	24.3824
8.07507	31.3266	8.07507	24.4999
8.07544	30.6932	8.07544	24.5166
8.0758	30.0939	8.0758	24.3442
8.07617	29.2963	8.07617	24.5881
8.07654	28.554	8.07654	24.8351
8.0769	28.2223	8.0769	24.5752
8.07727	28.0171	8.07727	24.2228
8.07764	27.4858	8.07764	24.1405
8.078	26.9809	8.078	24.2264
8.07837	26.5046	8.07837	24.4137
8.07874	26.2393	8.07874	24.4227
8.0791	25.9124	8.0791	24.4004
8.07947	25.8313	8.07947	24.6505
8.07984	25.572	8.07984	24.4477
8.0802	25.4741	8.0802	24.28
8.08057	25.36	8.08057	24.4067
8.08094	25.1376	8.08094	24.5352
8.0813	25.0193	8.0813	24.5887
8.08167	24.8977	8.08167	24.4937
8.08204	24.6923	8.08204	24.1221
8.0824	24.6931	8.0824	23.8971
8.08277	24.2419	8.08277	24.0911
8.08314	24.299	8.08314	24.3696
8.0835	24.4326	8.0835	24.4224
8.08387	24.6112	8.08387	24.379
8.08424	24.5976	8.08424	24.4752
8.0846	24.2366	8.0846	24.6503
8.08497	24.3031	8.08497	24.5218
8.08534	24.4829	8.08534	24.1773
8.0857	24.605	8.0857	24.0437
8.08607	24.6344	8.08607	24.1764
8.08644	24.2941	8.08644	24.3711
8.0868	24.3145	8.0868	24.2015
8.08717	24.5233	8.08717	24.0677
8.08754	24.3902	8.08754	23.9537
8.0879	24.2308	8.0879	23.8397
8.08827	24.2931	8.08827	24.1341
8.08864	24.3995	8.08864	24.6447
8.089	24.6184	8.089	24.7558
8.08937	24.6311	8.08937	24.7797
8.08974	24.4469	8.08974	24.4632
8.0901	24.5148	8.0901	24.1267
8.09047	24.7134	8.09047	24.3177
8.09084	24.5212	8.09084	24.4668
8.0912	24.5388	8.0912	24.1068
8.09157	24.6416	8.09157	24.1547
8.09194	24.7196	8.09194	24.3339
8.0923	24.7819	8.0923	23.9546
8.09267	24.7507	8.09267	24.3181
8.09304	24.4189	8.09304	24.7669
8.0934	23.9847	8.0934	24.6024
8.09377	24.2482	8.09377	24.2627
8.09414	24.2535	8.09414	23.8821
8.0945	24.0875	8.0945	23.7778
8.09487	23.8079	8.09487	23.9631
8.09524	23.8776	8.09524	24.0176
8.0956	23.9116	8.0956	23.9168
8.09597	23.9507	8.09597	23.8905
8.09634	23.8737	8.09634	23.8714
8.0967	23.8392	8.0967	24.2243
8.09707	23.984	8.09707	24.2149
8.09744	23.8691	8.09744	23.9724
8.0978	23.8686	8.0978	24.147
8.09817	24.1136	8.09817	24.2174
8.09854	24.0421	8.09854	24.2576
8.0989	23.9371	8.0989	24.2338
8.09927	23.9545	8.09927	24.3844
8.09964	24.0004	8.09964	24.3176
8.1	24.155	8.1	24.063
8.10037	24.1155	8.10037	23.7774
8.10074	24.0079	8.10074	24.1526
8.1011	24.0281	8.1011	24.4755
8.10147	24.377	8.10147	24.2197
8.10184	24.2382	8.10184	24.1626
8.1022	23.8894	8.1022	24.2142
8.10257	23.8098	8.10257	24.0787
8.10294	23.8177	8.10294	23.8371
8.1033	23.8895	8.1033	23.8756
8.10367	23.9193	8.10367	24.1196
8.10404	23.8387	8.10404	24.356
8.1044	23.7927	8.1044	24.2537
8.10477	23.7695	8.10477	23.9289
8.10514	23.8674	8.10514	23.7748
8.1055	23.8897	8.1055	23.535
8.10587	23.725	8.10587	23.5318
8.10624	23.6206	8.10624	23.8058
8.1066	23.205	8.1066	23.7604
8.10697	23.2743	8.10697	23.6574
8.10734	23.7181	8.10734	23.6179
8.1077	23.9966	8.1077	23.5598
8.10807	23.9923	8.10807	23.9425
8.10844	23.8839	8.10844	24.3534
8.1088	23.8934	8.1088	24.521
8.10917	23.82	8.10917	24.4671
8.10954	23.8211	8.10954	24.5309
8.1099	23.7986	8.1099	24.746
8.11027	23.7863	8.11027	24.5612
8.11064	24.0475	8.11064	24.4366
8.111	24.1638	8.111	24.492
8.11137	24.2035	8.11137	24.5156
8.11174	23.8087	8.11174	24.4321
8.1121	23.4324	8.1121	24.1339
8.11247	23.3807	8.11247	23.9481
8.11284	23.4631	8.11284	24.0871
8.1132	23.6243	8.1132	24.0562
8.11357	23.8487	8.11357	23.8529
8.11394	23.8068	8.11394	23.6089
8.1143	23.6114	8.1143	23.6329
8.11467	23.7788	8.11467	23.6384
8.11504	23.9186	8.11504	23.7019
8.1154	23.8814	8.1154	23.8367
8.11577	23.9165	8.11577	24.0008
8.11614	23.809	8.11614	24.0511
8.1165	23.4846	8.1165	24.3076
8.11687	23.1394	8.11687	24.1259
8.11724	23.0513	8.11724	23.9644
8.1176	23.1089	8.1176	24.2897
8.11797	23.0722	8.11797	24.2784
8.11834	23.2044	8.11834	24.3487
8.1187	23.258	8.1187	24.2791
8.11907	23.2647	8.11907	24.1234
8.11944	23.3578	8.11944	24.0862
8.1198	23.4191	8.1198	24.0577
8.12017	23.4301	8.12017	23.8037
8.12054	23.3416	8.12054	23.991
8.1209	23.3801	8.1209	24.1379
8.12127	23.565	8.12127	23.6651
8.12164	23.7908	8.12164	23.2878
8.122	24.0695	8.122	23.4165
8.12237	24.1823	8.12237	23.5322
8.12274	24.1322	8.12274	23.3223
8.1231	24.1935	8.1231	23.5207
8.12347	24.0723	8.12347	24.0145
8.12384	23.7639	8.12384	24.2924
8.1242	23.7338	8.1242	24.4795
8.12457	23.6329	8.12457	24.2624
8.12494	23.5094	8.12494	24.2597
8.1253	23.7128	8.1253	24.2069
8.12567	23.6959	8.12567	23.9982
8.12604	23.7582	8.12604	23.9475
8.1264	23.7571	8.1264	23.995
8.12677	23.8986	8.12677	23.9169
8.12714	23.6595	8.12714	24.0205
8.1275	23.182	8.1275	24.1049
8.12787	22.9816	8.12787	24.1501
8.12824	23.2493	8.12824	24.0947
8.1286	23.4807	8.1286	24.2475
8.12897	23.5481	8.12897	24.4836
8.12934	23.6631	8.12934	24.5776
8.1297	23.7171	8.1297	24.4591
8.13007	23.7159	8.13007	24.6842
8.13044	23.6324	8.13044	24.5724
8.1308	23.7315	8.1308	24.0316
8.13117	23.9056	8.13117	24.0115
8.13154	23.7834	8.13154	24.0455
8.1319	23.7261	8.1319	24.1841
8.13227	23.6173	8.13227	24.136
8.13264	23.1972	8.13264	23.8287
8.133	22.9726	8.133	23.3722
8.13337	23.0368	8.13337	23.2009
8.13374	23.3565	8.13374	23.0547
8.1341	23.0431	8.1341	23.1459
8.13447	22.9142	8.13447	23.4383
8.13484	23.1296	8.13484	23.6089
8.1352	23.1785	8.1352	23.3899
8.13557	23.3437	8.13557	22.9073
8.13594	23.4516	8.13594	22.9034
8.1363	23.5428	8.1363	23.5365
8.13667	23.505	8.13667	23.9198
8.13704	23.3774	8.13704	23.814
8.1374	23.1485	8.1374	23.5797
8.13777	23.0126	8.13777	23.4814
8.13814	23.319	8.13814	23.7938
8.1385	23.6618	8.1385	24.1023
8.13887	23.7297	8.13887	24.3703
8.13924	23.6899	8.13924	24.5039
8.1396	23.6982	8.1396	24.4841
8.13997	23.7507	8.13997	24.3167
8.14034	23.9382	8.14034	23.8785
8.1407	24.1354	8.1407	24.0134
8.14107	24.069	8.14107	24.1176
8.14144	23.9989	8.14144	24.1385
8.1418	23.7212	8.1418	24.1485
8.14217	23.3324	8.14217	24.1816
8.14254	23.3031	8.14254	24.0651
8.1429	23.4941	8.1429	24.1733
8.14327	23.4911	8.14327	24.4242
8.14364	23.8511	8.14364	24.4526
8.144	24.0056	8.144	24.3563
8.14437	23.7716	8.14437	24.1341
8.14474	23.4954	8.14474	23.8662
8.1451	23.2497	8.1451	23.9573
8.14547	23.3241	8.14547	24.4376
8.14584	23.2796	8.14584	24.5738
8.1462	23.3076	8.1462	24.3
8.14657	23.3516	8.14657	24.1608
8.14694	23.3738	8.14694	24.3105
8.1473	23.7635	8.1473	24.7025
8.14767	23.6161	8.14767	24.7694
8.14804	23.4509	8.14804	24.569
8.1484	23.5731	8.1484	24.3751
8.14877	23.7608	8.14877	24.3681
8.14914	23.7221	8.14914	24.245
8.1495	23.6883	8.1495	24.196
8.14987	23.5762	8.14987	24.0766
8.15024	23.5537	8.15024	23.9293
8.1506	23.5251	8.1506	23.9328
8.15097	23.5281	8.15097	24.1327
8.15134	23.4517	8.15134	23.975
8.1517	23.2199	8.1517	23.9783
8.15207	23.108	8.15207	24.2715
8.15244	23.2644	8.15244	24.3638
8.1528	23.2668	8.1528	24.3234
8.15317	23.1258	8.15317	24.4588
8.15354	22.9542	8.15354	24.2803
8.1539	22.8412	8.1539	23.9727
8.15427	22.6436	8.15427	23.8962
8.15464	22.7341	8.15464	23.9978
8.155	23.0593	8.155	23.673
8.15537	23.2868	8.15537	23.5759
[truncated: 2,304 more rows]

## Sheet: Fig. 2e
H13COOH
[truncated: 23,216 more rows]

## Sheet: Fig. 2f
CO2					10% CO2					Ar
[truncated: 8 more rows]

[truncated: 73 more sheets: Fig. 2g, Fig. 2h, Fig. 2 i, Fig. 2j, Fig. 3a, Fig. 3d, Fig. 3e, Fig. 3f, Fig. 3g, Fig. 3h, Fig. 3i, Fig 3j, Fig. 4f, Fig. 4g, Fig. 4h, Fig. 4i, Fig. 4j, Supplementary Fig. 1, Supplementary Fig. 6., Supplementary Fig. 7. …]
